# Supplementary material for: Cellular geometry and epithelial-mesenchymal plasticity intersect with PIEZO1 in breast cancer cells
Source: Commun Biol. 2024 Apr 17;7:467. doi: 10.1038/s42003-024-06163-z (PMC11024093; doi:10.1038/s42003-024-06163-z)
Supplement: Supplementary file 4 — Supplementary Data 1 [file 42003_2024_6163_MOESM4_ESM.xlsx]

## Sheet: Fig 1d
	1100 um2					700 um2
	O		L			O		L
Experiment 1	79.0323	81.9149	78.4314	63.2184		86.1314	86.7925	67.9739	66.6667
Experiment 2	68.1159	69.4611	71.4286	66.087		79.7753	72.7273	67.0103	61.9883

## Sheet: Fig 1e
1100 um2							700 um2
SERPINE1			Table Analyzed	SERPINE1 medium			SERPINE1			Table Analyzed	SERPINE1 small
O	L						O	L
0.284108	1.03307		Column C	L			-0.05507	-0.02031		Column C	L
0.041235	1.3688		vs.	vs.			0.155918	-0.2372		vs.	vs.
0.123703	0.195537		Column B	O			-0.54284	-0.14685		Column B	O
-0.22551	0.24477						-0.02305	-0.41025
			Paired t test							Paired t test
			P value	0.0892						P value	0.6764
			P value summary	ns						P value summary	ns
			Significantly different (P < 0.05)?	No						Significantly different (P < 0.05)?	No
			One- or two-tailed P value?	Two-tailed						One- or two-tailed P value?	Two-tailed
			t, df	t=2.481, df=3						t, df	t=0.4606, df=3
			Number of pairs	4						Number of pairs	4
			How big is the difference?							How big is the difference?
			Mean of differences (C - B)	0.6547						Mean of differences (C - B)	-0.08739
			SD of differences	0.5277						SD of differences	0.3794
			SEM of differences	0.2638						SEM of differences	0.1897
			95% confidence interval	-0.1850 to 1.494						95% confidence interval	-0.6912 to 0.5164
			R squared (partial eta squared)	0.6724						R squared (partial eta squared)	0.06606
			How effective was the pairing?							How effective was the pairing?
			Correlation coefficient (r)	0.4298						Correlation coefficient (r)	-0.2813
			P value (one tailed)	0.2851						P value (one tailed)	0.3593
			P value summary	ns						P value summary	ns
			Was the pairing significantly effective?	No						Was the pairing significantly effective?	No
VIM							VIM
O	L		Table Analyzed	VIM medium			O	L		Table Analyzed	VIM small
0.781386	1.49328						-0.4454	0.424841
-0.36341	0.818911		Column C	L			0.151775	-0.06993		Column C	L
0.400969	0.681621		vs.	vs.			0.069973	0.036282		vs.	vs.
-0.2456	0.676424		Column B	O			-0.34973	-0.52587		Column B	O
			Paired t test							Paired t test
			P value	0.0269						P value	0.698
			P value summary	*						P value summary	ns
			Significantly different (P < 0.05)?	Yes						Significantly different (P < 0.05)?	No
			One- or two-tailed P value?	Two-tailed						One- or two-tailed P value?	Two-tailed
			t, df	t=4.062, df=3						t, df	t=0.4273, df=3
			Number of pairs	4						Number of pairs	4
			How big is the difference?							How big is the difference?
			Mean of differences (C - B)	0.7742						Mean of differences (C - B)	0.1097
			SD of differences	0.3812						SD of differences	0.5133
			SEM of differences	0.1906						SEM of differences	0.2567
			95% confidence interval	0.1677 to 1.381						95% confidence interval	-0.7071 to 0.9265
			R squared (partial eta squared)	0.8462						R squared (partial eta squared)	0.05737
			How effective was the pairing?							How effective was the pairing?
			Correlation coefficient (r)	0.7111						Correlation coefficient (r)	-0.09352
			P value (one tailed)	0.1445						P value (one tailed)	0.4532
			P value summary	ns						P value summary	ns
			Was the pairing significantly effective?	No						Was the pairing significantly effective?	No
CDH1							CDH1
O	L		Table Analyzed	CDH1 medium			O	L		Table Analyzed	CDH1 small
-0.12506	-0.18117						-0.08471	-0.07605
-0.1721	-0.38032		Column C	L			-0.05784	-0.18213		Column C	L
0.035464	-0.09118		vs.	vs.			-0.04369	-0.14642		vs.	vs.
-0.17945	-0.40289		Column B	O			-0.23535	-0.24687		Column B	O
			Paired t test							Paired t test
			P value	0.0288						P value	0.1791
			P value summary	*						P value summary	ns
			Significantly different (P < 0.05)?	Yes						Significantly different (P < 0.05)?	No
			One- or two-tailed P value?	Two-tailed						One- or two-tailed P value?	Two-tailed
			t, df	t=3.956, df=3						t, df	t=1.746, df=3
			Number of pairs	4						Number of pairs	4
			How big is the difference?							How big is the difference?
			Mean of differences (C - B)	-0.1536						Mean of differences (C - B)	-0.05747
			SD of differences	0.07766						SD of differences	0.06582
			SEM of differences	0.03883						SEM of differences	0.03291
			95% confidence interval	-0.2772 to -0.03003						95% confidence interval	-0.1622 to 0.04727
			R squared (partial eta squared)	0.8391						R squared (partial eta squared)	0.5041
			How effective was the pairing?							How effective was the pairing?
			Correlation coefficient (r)	0.8914						Correlation coefficient (r)	0.6787
			P value (one tailed)	0.0543						P value (one tailed)	0.1606
			P value summary	ns						P value summary	ns
			Was the pairing significantly effective?	No						Was the pairing significantly effective?	No
SNAI1							SNAI1
O	L						O	L
0.643405	0.222013		Table Analyzed	SNAI1 medium			-0.68786	-0.20867		Table Analyzed	SNAI1 small
-0.19364	0.757528						0.007885	-0.5161
-0.26903	-0.14663		Column C	L			-0.21792	-0.68001		Column C	L
-0.25847	0.906343		vs.	vs.			-0.27406	-0.58772		vs.	vs.
			Column B	O						Column B	O
			Paired t test							Paired t test
			P value	0.3054						P value	0.4423
			P value summary	ns						P value summary	ns
			Significantly different (P < 0.05)?	No						Significantly different (P < 0.05)?	No
			One- or two-tailed P value?	Two-tailed						One- or two-tailed P value?	Two-tailed
			t, df	t=1.233, df=3						t, df	t=0.8829, df=3
			Number of pairs	4						Number of pairs	4
			How big is the difference?							How big is the difference?
			Mean of differences (C - B)	0.4542						Mean of differences (C - B)	-0.2051
			SD of differences	0.7368						SD of differences	0.4647
			SEM of differences	0.3684						SEM of differences	0.2323
			95% confidence interval	-0.7182 to 1.627						95% confidence interval	-0.9445 to 0.5343
			R squared (partial eta squared)	0.3363						R squared (partial eta squared)	0.2063
			How effective was the pairing?							How effective was the pairing?
			Correlation coefficient (r)	-0.2549						Correlation coefficient (r)	-0.7596
			P value (one tailed)	0.3725						P value (one tailed)	0.1202
			P value summary	ns						P value summary	ns
			Was the pairing significantly effective?	No						Was the pairing significantly effective?	No
CLDN4							CLDN4
O	L						O	L
-0.24158	-0.28007		Table Analyzed	CLDN4 medium			-0.1176	-0.22236		Table Analyzed	CLDN4 small
-0.14855	-0.41209						-0.15467	-0.07288
0.104787	0.280861		Column C	L			-0.1752	-0.21164		Column C	L
-0.08773	-0.20867		vs.	vs.			-0.04303	-0.07995		vs.	vs.
			Column B	O						Column B	O
			Paired t test							Paired t test
			P value	0.5499						P value	0.5785
			P value summary	ns						P value summary	ns
			Significantly different (P < 0.05)?	No						Significantly different (P < 0.05)?	No
			One- or two-tailed P value?	Two-tailed						One- or two-tailed P value?	Two-tailed
			t, df	t=0.6717, df=3						t, df	t=0.6212, df=3
			Number of pairs	4						Number of pairs	4
			How big is the difference?							How big is the difference?
			Mean of differences (C - B)	-0.06172						Mean of differences (C - B)	-0.02408
			SD of differences	0.1838						SD of differences	0.07754
			SEM of differences	0.09189						SEM of differences	0.03877
			95% confidence interval	-0.3542 to 0.2307						95% confidence interval	-0.1475 to 0.09929
			R squared (partial eta squared)	0.1307						R squared (partial eta squared)	0.114
			How effective was the pairing?							How effective was the pairing?
			Correlation coefficient (r)	0.8939						Correlation coefficient (r)	0.4214
			P value (one tailed)	0.053						P value (one tailed)	0.2893
			P value summary	ns						P value summary	ns
			Was the pairing significantly effective?	No						Was the pairing significantly effective?	No
OCLN							OCLN
O	L						O	L
-0.36377	-0.36736		Table Analyzed	OCLN medium			-0.30216	-0.22485		Table Analyzed	OCLN small
-0.65508	-0.47583						-0.56758	-0.50996
-0.02811	-0.09648		Column C	L			-0.25098	-0.34161		Column C	L
-0.26483	-0.33182		vs.	vs.			-0.23143	-0.30533		vs.	vs.
			Column B	O						Column B	O
			Paired t test							Paired t test
			P value	0.874						P value	0.8759
			P value summary	ns						P value summary	ns
			Significantly different (P < 0.05)?	No						Significantly different (P < 0.05)?	No
			One- or two-tailed P value?	Two-tailed						One- or two-tailed P value?	Two-tailed
			t, df	t=0.1726, df=3						t, df	t=0.1699, df=3
			Number of pairs	4						Number of pairs	4
			How big is the difference?							How big is the difference?
			Mean of differences (C - B)	0.01008						Mean of differences (C - B)	-0.0074
			SD of differences	0.1168						SD of differences	0.08709
			SEM of differences	0.05838						SEM of differences	0.04354
			95% confidence interval	-0.1757 to 0.1959						95% confidence interval	-0.1460 to 0.1312
			R squared (partial eta squared)	0.00983						R squared (partial eta squared)	0.009535
			How effective was the pairing?							How effective was the pairing?
			Correlation coefficient (r)	0.9557						Correlation coefficient (r)	0.8317
			P value (one tailed)	0.0221						P value (one tailed)	0.0841
			P value summary	*						P value summary	ns
			Was the pairing significantly effective?	Yes						Was the pairing significantly effective?	No
HIF1A							HIF1A
O	L						O	L
-0.13282	0.16179		Table Analyzed	HIF1A medium			-0.16156	0.115141		Table Analyzed	HIF1A small
-0.58862	-0.0821						0.016618	-0.41595
-0.36473	-0.16082		Column C	L			-0.30958	-0.20044		Column C	L
-0.3329	-0.34398		vs.	vs.			-0.27923	-0.2194		vs.	vs.
			Column B	O						Column B	O
			Paired t test							Paired t test
			P value	0.1034						P value	0.9842
			P value summary	ns						P value summary	ns
			Significantly different (P < 0.05)?	No						Significantly different (P < 0.05)?	No
			One- or two-tailed P value?	Two-tailed						One- or two-tailed P value?	Two-tailed
			t, df	t=2.317, df=3						t, df	t=0.02148, df=3
			Number of pairs	4						Number of pairs	4
			How big is the difference?							How big is the difference?
			Mean of differences (C - B)	0.2485						Mean of differences (C - B)	0.003276
			SD of differences	0.2145						SD of differences	0.305
			SEM of differences	0.1073						SEM of differences	0.1525
			95% confidence interval	-0.09288 to 0.5899						95% confidence interval	-0.4821 to 0.4886
			R squared (partial eta squared)	0.6414						R squared (partial eta squared)	0.0001537
			How effective was the pairing?							How effective was the pairing?
			Correlation coefficient (r)	0.4189						Correlation coefficient (r)	-0.353
			P value (one tailed)	0.2906						P value (one tailed)	0.3235
			P value summary	ns						P value summary	ns
			Was the pairing significantly effective?	No						Was the pairing significantly effective?	No
ACTA2							ACTA2
O	L						O	L
-0.87831	-0.04122		Table Analyzed	ACTA2 medium			-1.00922	-0.55724		Table Analyzed	ACTA2 small
-1.0548	-0.11928						-0.76694	-1.09115
-1.76915	-1.44926		Column C	L			-1.63527	-1.68666		Column C	L
-1.37327	-0.85664		vs.	vs.			-2.00554	-1.79573		vs.	vs.
			Column B	O						Column B	O
			Paired t test							Paired t test
			P value	0.0195						P value	0.6976
			P value summary	*						P value summary	ns
			Significantly different (P < 0.05)?	Yes						Significantly different (P < 0.05)?	No
			One- or two-tailed P value?	Two-tailed						One- or two-tailed P value?	Two-tailed
			t, df	t=4.581, df=3						t, df	t=0.4278, df=3
			Number of pairs	4						Number of pairs	4
			How big is the difference?							How big is the difference?
			Mean of differences (C - B)	0.6523						Mean of differences (C - B)	0.07155
			SD of differences	0.2848						SD of differences	0.3345
			SEM of differences	0.1424						SEM of differences	0.1672
			95% confidence interval	0.1992 to 1.105						95% confidence interval	-0.4606 to 0.6037
			R squared (partial eta squared)	0.8749						R squared (partial eta squared)	0.05751
			How effective was the pairing?							How effective was the pairing?
			Correlation coefficient (r)	0.9888						Correlation coefficient (r)	0.8285
			P value (one tailed)	0.0056						P value (one tailed)	0.0857
			P value summary	**						P value summary	ns
			Was the pairing significantly effective?	Yes						Was the pairing significantly effective?	No
CAV1							CAV1
O	L						O	L
-0.46961	-0.86748		Table Analyzed	CAV1 medium			-1.5238	-1.20128		Table Analyzed	CAV1 small
-0.34147	0.664713						-0.1862	-0.23294
-1.43951	-0.41835		Column C	L			-0.99152	-1.07292		Column C	L
-0.31931	0.555098		vs.	vs.			-0.68669	-0.86977		vs.	vs.
			Column B	O						Column B	O
			Paired t test							Paired t test
			P value	0.1654						P value	0.9812
			P value summary	ns						P value summary	ns
			Significantly different (P < 0.05)?	No						Significantly different (P < 0.05)?	No
			One- or two-tailed P value?	Two-tailed						One- or two-tailed P value?	Two-tailed
			t, df	t=1.826, df=3						t, df	t=0.02558, df=3
			Number of pairs	4						Number of pairs	4
			How big is the difference?							How big is the difference?
			Mean of differences (C - B)	0.626						Mean of differences (C - B)	0.002825
			SD of differences	0.6857						SD of differences	0.2208
			SEM of differences	0.3429						SEM of differences	0.1104
			95% confidence interval	-0.4652 to 1.717						95% confidence interval	-0.3486 to 0.3542
			R squared (partial eta squared)	0.5263						R squared (partial eta squared)	0.0002181
			How effective was the pairing?							How effective was the pairing?
			Correlation coefficient (r)	0.4688						Correlation coefficient (r)	0.934
			P value (one tailed)	0.2656						P value (one tailed)	0.033
			P value summary	ns						P value summary	*
			Was the pairing significantly effective?	No						Was the pairing significantly effective?	Yes
CTGF							CTGF
O	L						O	L
0.149207	0.561309		Table Analyzed	CTGF medium			-0.06976	0.200937		Table Analyzed	CTGF small
-0.73968	-1.04796						-0.16093	-0.53138
-0.31411	-1.23302		Column C	L			-0.5655	-0.93307		Column C	L
0.266574	-2.02518		vs.	vs.			-0.46171	-0.213		vs.	vs.
			Column B	O						Column B	O
			Paired t test							Paired t test
			P value	0.2687						P value	0.783
			P value summary	ns						P value summary	ns
			Significantly different (P < 0.05)?	No						Significantly different (P < 0.05)?	No
			One- or two-tailed P value?	Two-tailed						One- or two-tailed P value?	Two-tailed
			t, df	t=1.354, df=3						t, df	t=0.3010, df=3
			Number of pairs	4						Number of pairs	4
			How big is the difference?							How big is the difference?
			Mean of differences (C - B)	-0.7767						Mean of differences (C - B)	-0.05465
			SD of differences	1.147						SD of differences	0.3631
			SEM of differences	0.5736						SEM of differences	0.1816
			95% confidence interval	-2.602 to 1.049						95% confidence interval	-0.6324 to 0.5231
			R squared (partial eta squared)	0.3793						R squared (partial eta squared)	0.02932
			How effective was the pairing?							How effective was the pairing?
			Correlation coefficient (r)	0.0727						Correlation coefficient (r)	0.6827
			P value (one tailed)	0.4636						P value (one tailed)	0.1587
			P value summary	ns						P value summary	ns
			Was the pairing significantly effective?	No						Was the pairing significantly effective?	No
AREG							AREG
O	L						O	L
-0.38019	-1.55715		Table Analyzed	AREG medium			-0.41424	-0.38368		Table Analyzed	AREG small
-0.07663	-0.43569						-0.39339	-0.21255
0.122602	-0.29728		Column C	L			-0.28687	-0.38193		Column C	L
0.006881	-0.01905		vs.	vs.			-0.21765	-0.03852		vs.	vs.
			Column B	O						Column B	O
			Paired t test							Paired t test
			P value	0.1343						P value	0.3472
			P value summary	ns						P value summary	ns
			Significantly different (P < 0.05)?	No						Significantly different (P < 0.05)?	No
			One- or two-tailed P value?	Two-tailed						One- or two-tailed P value?	Two-tailed
			t, df	t=2.038, df=3						t, df	t=1.112, df=3
			Number of pairs	4						Number of pairs	4
			How big is the difference?							How big is the difference?
			Mean of differences (C - B)	-0.4955						Mean of differences (C - B)	0.07387
			SD of differences	0.4862						SD of differences	0.1328
			SEM of differences	0.2431						SEM of differences	0.06642
			95% confidence interval	-1.269 to 0.2782						95% confidence interval	-0.1375 to 0.2852
			R squared (partial eta squared)	0.5806						R squared (partial eta squared)	0.2919
			How effective was the pairing?							How effective was the pairing?
			Correlation coefficient (r)	0.9172						Correlation coefficient (r)	0.5917
			P value (one tailed)	0.0414						P value (one tailed)	0.2042
			P value summary	*						P value summary	ns
			Was the pairing significantly effective?	Yes						Was the pairing significantly effective?	No
CCND1							CCND1
O	L						O	L
0.090596	0.187116		Table Analyzed	CCND1 medium			0.077558	0.172001		Table Analyzed	CCND1 small
-0.17395	-0.04235						0.255134	-0.21982
-0.13473	-0.07065		Column C	L			-0.21049	-0.19848		Column C	L
-0.23008	-0.30081		vs.	vs.			-0.08573	-0.24368		vs.	vs.
			Column B	O						Column B	O
			Paired t test							Paired t test
			P value	0.2994						P value	0.3728
			P value summary	ns						P value summary	ns
			Significantly different (P < 0.05)?	No						Significantly different (P < 0.05)?	No
			One- or two-tailed P value?	Two-tailed						One- or two-tailed P value?	Two-tailed
			t, df	t=1.252, df=3						t, df	t=1.045, df=3
			Number of pairs	4						Number of pairs	4
			How big is the difference?							How big is the difference?
			Mean of differences (C - B)	0.05537						Mean of differences (C - B)	-0.1316
			SD of differences	0.08847						SD of differences	0.2519
			SEM of differences	0.04424						SEM of differences	0.1259
			95% confidence interval	-0.08541 to 0.1961						95% confidence interval	-0.5324 to 0.2692
			R squared (partial eta squared)	0.3431						R squared (partial eta squared)	0.2669
			How effective was the pairing?							How effective was the pairing?
			Correlation coefficient (r)	0.9223						Correlation coefficient (r)	0.2041
			P value (one tailed)	0.0388						P value (one tailed)	0.3979
			P value summary	*						P value summary	ns
			Was the pairing significantly effective?	Yes						Was the pairing significantly effective?	No
FOS							FOS
O	L						O	L
-0.7564	-0.66104		Table Analyzed	FOS medium			-0.28594	-0.35246		Table Analyzed	FOS small
-1.2112	-0.15475						-0.6497	-1.14832
-0.66013	-0.12919		Column C	L			-0.71535	-0.50787		Column C	L
0.108315	0.373083		vs.	vs.			0.225911	-0.66836		vs.	vs.
			Column B	O						Column B	O
			Paired t test							Paired t test
			P value	0.1032						P value	0.2868
			P value summary	ns						P value summary	ns
			Significantly different (P < 0.05)?	No						Significantly different (P < 0.05)?	No
			One- or two-tailed P value?	Two-tailed						One- or two-tailed P value?	Two-tailed
			t, df	t=2.319, df=3						t, df	t=1.292, df=3
			Number of pairs	4						Number of pairs	4
			How big is the difference?							How big is the difference?
			Mean of differences (C - B)	0.4869						Mean of differences (C - B)	-0.313
			SD of differences	0.4199						SD of differences	0.4844
			SEM of differences	0.21						SEM of differences	0.2422
			95% confidence interval	-0.1813 to 1.155						95% confidence interval	-1.084 to 0.4578
			R squared (partial eta squared)	0.6419						R squared (partial eta squared)	0.3576
			How effective was the pairing?							How effective was the pairing?
			Correlation coefficient (r)	0.6528						Correlation coefficient (r)	0.2364
			P value (one tailed)	0.1736						P value (one tailed)	0.3818
			P value summary	ns						P value summary	ns
			Was the pairing significantly effective?	No						Was the pairing significantly effective?	No
MYC							MYC
O	L						O	L
-0.08373	-0.07604		Table Analyzed	MYC medium			0.062545	0.017345		Table Analyzed	MYC small
-0.16329	-0.25295						-0.00822	-0.00552
0.24347	-0.0615		Column C	L			0.060857	0.011725		Column C	L
0.162637	-0.02603		vs.	vs.			-0.0303	0.029416		vs.	vs.
			Column B	O						Column B	O
			Paired t test							Paired t test
			P value	0.121						P value	0.7745
			P value summary	ns						P value summary	ns
			Significantly different (P < 0.05)?	No						Significantly different (P < 0.05)?	No
			One- or two-tailed P value?	Two-tailed						One- or two-tailed P value?	Two-tailed
			t, df	t=2.148, df=3						t, df	t=0.3135, df=3
			Number of pairs	4						Number of pairs	4
			How big is the difference?							How big is the difference?
			Mean of differences (C - B)	-0.1439						Mean of differences (C - B)	-0.007979
			SD of differences	0.134						SD of differences	0.05091
			SEM of differences	0.067						SEM of differences	0.02546
			95% confidence interval	-0.3571 to 0.06932						95% confidence interval	-0.08899 to 0.07303
			R squared (partial eta squared)	0.6059						R squared (partial eta squared)	0.03171
			How effective was the pairing?							How effective was the pairing?
			Correlation coefficient (r)	0.7624						Correlation coefficient (r)	-0.08268
			P value (one tailed)	0.1188						P value (one tailed)	0.4587
			P value summary	ns						P value summary	ns
			Was the pairing significantly effective?	No						Was the pairing significantly effective?	No
IGF1R							IGF1R
O	L						O	L
0.133517	0.334023		Table Analyzed	IGF1R medium			0.164279	0.240482		Table Analyzed	IGF1R small
-0.22579	-0.08633						0.192883	-0.25054
-0.14275	-0.14379		Column C	L			-0.15279	-0.21516		Column C	L
-0.16134	-0.26023		vs.	vs.			-0.06231	-0.13133		vs.	vs.
			Column B	O						Column B	O
			Paired t test							Paired t test
			P value	0.4408						P value	0.3447
			P value summary	ns						P value summary	ns
			Significantly different (P < 0.05)?	No						Significantly different (P < 0.05)?	No
			One- or two-tailed P value?	Two-tailed						One- or two-tailed P value?	Two-tailed
			t, df	t=0.8862, df=3						t, df	t=1.119, df=3
			Number of pairs	4						Number of pairs	4
			How big is the difference?							How big is the difference?
			Mean of differences (C - B)	0.06001						Mean of differences (C - B)	-0.1247
			SD of differences	0.1354						SD of differences	0.2228
			SEM of differences	0.06772						SEM of differences	0.1114
			95% confidence interval	-0.1555 to 0.2755						95% confidence interval	-0.4792 to 0.2299
			R squared (partial eta squared)	0.2075						R squared (partial eta squared)	0.2944
			How effective was the pairing?							How effective was the pairing?
			Correlation coefficient (r)	0.8986						Correlation coefficient (r)	0.3914
			P value (one tailed)	0.0507						P value (one tailed)	0.3043
			P value summary	ns						P value summary	ns
			Was the pairing significantly effective?	No						Was the pairing significantly effective?	No
HSP90AA1							HSP90AA1
O	L						O	L
0.215798	0.305373		Table Analyzed	HSP90AA medium			0.202247	0.33284		Table Analyzed	HSP90AA small
0.114639	0.197715						0.373727	-0.05202
0.133862	0.163873		Column C	L			-0.02999	0.135212		Column C	L
-0.08107	0.026182		vs.	vs.			0.104723	-0.01888		vs.	vs.
			Column B	O						Column B	O
			Paired t test							Paired t test
			P value	0.0186						P value	0.6748
			P value summary	*						P value summary	ns
			Significantly different (P < 0.05)?	Yes						Significantly different (P < 0.05)?	No
			One- or two-tailed P value?	Two-tailed						One- or two-tailed P value?	Two-tailed
			t, df	t=4.660, df=3						t, df	t=0.4631, df=3
			Number of pairs	4						Number of pairs	4
			How big is the difference?							How big is the difference?
			Mean of differences (C - B)	0.07748						Mean of differences (C - B)	-0.06339
			SD of differences	0.03325						SD of differences	0.2737
			SEM of differences	0.01663						SEM of differences	0.1369
			95% confidence interval	0.02457 to 0.1304						95% confidence interval	-0.4990 to 0.3722
			R squared (partial eta squared)	0.8786						R squared (partial eta squared)	0.06672
			How effective was the pairing?							How effective was the pairing?
			Correlation coefficient (r)	0.9658						Correlation coefficient (r)	-0.2541
			P value (one tailed)	0.0171						P value (one tailed)	0.3729
			P value summary	*						P value summary	ns
			Was the pairing significantly effective?	Yes						Was the pairing significantly effective?	No
HSPA9							HSPA9
O	L						O	L
0.34056	0.400414		Table Analyzed	HSPA9 medium			0.218163	0.39325		Table Analyzed	HSPA9 small
0.068117	0.129735						0.324521	0.137874
0.167255	0.096608		Column C	L			-0.04726	0.160688		Column C	L
0.186833	0.11956		vs.	vs.			0.217302	0.032433		vs.	vs.
			Column B	O						Column B	O
			Paired t test							Paired t test
			P value	0.9195						P value	0.9806
			P value summary	ns						P value summary	ns
			Significantly different (P < 0.05)?	No						Significantly different (P < 0.05)?	No
			One- or two-tailed P value?	Two-tailed						One- or two-tailed P value?	Two-tailed
			t, df	t=0.1098, df=3						t, df	t=0.02639, df=3
			Number of pairs	4						Number of pairs	4
			How big is the difference?							How big is the difference?
			Mean of differences (C - B)	-0.004112						Mean of differences (C - B)	0.00288
			SD of differences	0.0749						SD of differences	0.2182
			SEM of differences	0.03745						SEM of differences	0.1091
			95% confidence interval	-0.1233 to 0.1151						95% confidence interval	-0.3444 to 0.3501
			R squared (partial eta squared)	0.004003						R squared (partial eta squared)	0.0002321
			How effective was the pairing?							How effective was the pairing?
			Correlation coefficient (r)	0.8552						Correlation coefficient (r)	0.01303
			P value (one tailed)	0.0724						P value (one tailed)	0.4935
			P value summary	ns						P value summary	ns
			Was the pairing significantly effective?	No						Was the pairing significantly effective?	No
HSPB1							HSPB1
O	L						O	L
-0.00214	-1.42111		Table Analyzed	HSPB1 medium			0.014607	0.073139		Table Analyzed	HSPB1 small
-0.32518	-1.61794						-0.2119	-0.15547
-0.00712	-1.49142		Column C	L			-0.1019	-0.25572		Column C	L
0.051064	-1.53488		vs.	vs.			-0.01043	-0.02066		vs.	vs.
			Column B	O						Column B	O
			Paired t test							Paired t test
			P value	0.0002						P value	0.8213
			P value summary	***						P value summary	ns
			Significantly different (P < 0.05)?	Yes						Significantly different (P < 0.05)?	No
			One- or two-tailed P value?	Two-tailed						One- or two-tailed P value?	Two-tailed
			t, df	t=23.54, df=3						t, df	t=0.2464, df=3
			Number of pairs	4						Number of pairs	4
			How big is the difference?							How big is the difference?
			Mean of differences (C - B)	-1.445						Mean of differences (C - B)	-0.01227
			SD of differences	0.1228						SD of differences	0.09962
			SEM of differences	0.06142						SEM of differences	0.04981
			95% confidence interval	-1.641 to -1.250						95% confidence interval	-0.1708 to 0.1462
			R squared (partial eta squared)	0.9946						R squared (partial eta squared)	0.01983
			How effective was the pairing?							How effective was the pairing?
			Correlation coefficient (r)	0.7478						Correlation coefficient (r)	0.7274
			P value (one tailed)	0.1261						P value (one tailed)	0.1363
			P value summary	ns						P value summary	ns
			Was the pairing significantly effective?	No						Was the pairing significantly effective?	No
HSPD1							HSPD1
O	L						O	L
0.168582	0.261203		Table Analyzed	HSPD1 medium			0.10002	0.11236		Table Analyzed	HSPD1 small
-0.06539	0.106568						0.184361	-0.09033
0.028412	0.048223		Column C	L			-0.06774	-0.09067		Column C	L
-0.09238	-0.10921		vs.	vs.			-0.05949	-0.15191		vs.	vs.
			Column B	O						Column B	O
			Paired t test							Paired t test
			P value	0.2075						P value	0.236
			P value summary	ns						P value summary	ns
			Significantly different (P < 0.05)?	No						Significantly different (P < 0.05)?	No
			One- or two-tailed P value?	Two-tailed						One- or two-tailed P value?	Two-tailed
			t, df	t=1.602, df=3						t, df	t=1.478, df=3
			Number of pairs	4						Number of pairs	4
			How big is the difference?							How big is the difference?
			Mean of differences (C - B)	0.06689						Mean of differences (C - B)	-0.09443
			SD of differences	0.08352						SD of differences	0.1278
			SEM of differences	0.04176						SEM of differences	0.06391
			95% confidence interval	-0.06601 to 0.1998						95% confidence interval	-0.2978 to 0.1090
			R squared (partial eta squared)	0.461						R squared (partial eta squared)	0.4212
			How effective was the pairing?							How effective was the pairing?
			Correlation coefficient (r)	0.8411						Correlation coefficient (r)	0.4303
			P value (one tailed)	0.0795						P value (one tailed)	0.2849
			P value summary	ns						P value summary	ns
			Was the pairing significantly effective?	No						Was the pairing significantly effective?	No
ORAI1							ORAI1
O	L						O	L
0.085325	1.045		Table Analyzed	ORAI1 medium			0.029405	-0.01836		Table Analyzed	ORAI1 small
-0.46786	0.782634						-0.35131	-0.34227
0.177842	1.14444		Column C	L			-0.0881	0.012588		Column C	L
0.070871	1.0831		vs.	vs.			0.089485	0.168368		vs.	vs.
			Column B	O						Column B	O
			Paired t test							Paired t test
			P value	0.0006						P value	0.3749
			P value summary	***						P value summary	ns
			Significantly different (P < 0.05)?	Yes						Significantly different (P < 0.05)?	No
			One- or two-tailed P value?	Two-tailed						One- or two-tailed P value?	Two-tailed
			t, df	t=15.23, df=3						t, df	t=1.040, df=3
			Number of pairs	4						Number of pairs	4
			How big is the difference?							How big is the difference?
			Mean of differences (C - B)	1.047						Mean of differences (C - B)	0.03521
			SD of differences	0.1375						SD of differences	0.06774
			SEM of differences	0.06874						SEM of differences	0.03387
			95% confidence interval	0.8285 to 1.266						95% confidence interval	-0.07257 to 0.1430
			R squared (partial eta squared)	0.9872						R squared (partial eta squared)	0.2649
			How effective was the pairing?							How effective was the pairing?
			Correlation coefficient (r)	0.9899						Correlation coefficient (r)	0.9496
			P value (one tailed)	0.0051						P value (one tailed)	0.0252
			P value summary	**						P value summary	*
			Was the pairing significantly effective?	Yes						Was the pairing significantly effective?	Yes
STIM1							STIM1
O	L						O	L
0.303593	1.14577		Table Analyzed	STIM1 medium			-0.17506	0.244237		Table Analyzed	STIM1 small
-1.00056	0.141835						-0.4384	-0.80576
0.27465	1.05493		Column C	L			-0.08054	0.287421		Column C	L
0.75226	1.43897		vs.	vs.			0.722588	0.092677		vs.	vs.
			Column B	O						Column B	O
			Paired t test							Paired t test
			P value	0.0031						P value	0.8547
			P value summary	**						P value summary	ns
			Significantly different (P < 0.05)?	Yes						Significantly different (P < 0.05)?	No
			One- or two-tailed P value?	Two-tailed						One- or two-tailed P value?	Two-tailed
			t, df	t=8.761, df=3						t, df	t=0.1994, df=3
			Number of pairs	4						Number of pairs	4
			How big is the difference?							How big is the difference?
			Mean of differences (C - B)	0.8629						Mean of differences (C - B)	-0.0525
			SD of differences	0.197						SD of differences	0.5266
			SEM of differences	0.0985						SEM of differences	0.2633
			95% confidence interval	0.5494 to 1.176						95% confidence interval	-0.8904 to 0.7854
			R squared (partial eta squared)	0.9624						R squared (partial eta squared)	0.01308
			How effective was the pairing?							How effective was the pairing?
			Correlation coefficient (r)	0.9987						Correlation coefficient (r)	0.461
			P value (one tailed)	0.0006						P value (one tailed)	0.2695
			P value summary	***						P value summary	ns
			Was the pairing significantly effective?	Yes						Was the pairing significantly effective?	No
ITPR1							ITPR1
O	L						O	L
-1.07959	1.08155		Table Analyzed	ITPR1 medium			-0.21335	-0.13598		Table Analyzed	ITPR1 small
-0.01428	1.24544						0.272377	0.061693
-0.40735	0.833441		Column C	L			-0.3905	-0.10709		Column C	L
-0.18311	0.749375		vs.	vs.			-0.46731	-0.38432		vs.	vs.
			Column B	O						Column B	O
			Paired t test							Paired t test
			P value	0.0133						P value	0.6066
			P value summary	*						P value summary	ns
			Significantly different (P < 0.05)?	Yes						Significantly different (P < 0.05)?	No
			One- or two-tailed P value?	Two-tailed						One- or two-tailed P value?	Two-tailed
			t, df	t=5.277, df=3						t, df	t=0.5732, df=3
			Number of pairs	4						Number of pairs	4
			How big is the difference?							How big is the difference?
			Mean of differences (C - B)	1.399						Mean of differences (C - B)	0.05827
			SD of differences	0.5301						SD of differences	0.2033
			SEM of differences	0.265						SEM of differences	0.1017
			95% confidence interval	0.5551 to 2.242						95% confidence interval	-0.2652 to 0.3818
			R squared (partial eta squared)	0.9027						R squared (partial eta squared)	0.09872
			How effective was the pairing?							How effective was the pairing?
			Correlation coefficient (r)	-0.04945						Correlation coefficient (r)	0.8417
			P value (one tailed)	0.4753						P value (one tailed)	0.0792
			P value summary	ns						P value summary	ns
			Was the pairing significantly effective?	No						Was the pairing significantly effective?	No
ITPR2							ITPR2
O	L						O	L
-0.838	1.33239		Table Analyzed	ITPR2 medium			0.017728	0.345227		Table Analyzed	ITPR2 small
0.225008	1.05179						0.318715	-0.08758
-0.06678	0.943468		Column C	L			-0.30046	-0.18683		Column C	L
0.17097	1.18856		vs.	vs.			0.16394	0.131351		vs.	vs.
			Column B	O						Column B	O
			Paired t test							Paired t test
			P value	0.0266						P value	0.9973
			P value summary	*						P value summary	ns
			Significantly different (P < 0.05)?	Yes						Significantly different (P < 0.05)?	No
			One- or two-tailed P value?	Two-tailed						One- or two-tailed P value?	Two-tailed
			t, df	t=4.080, df=3						t, df	t=0.003634, df=3
			Number of pairs	4						Number of pairs	4
			How big is the difference?							How big is the difference?
			Mean of differences (C - B)	1.256						Mean of differences (C - B)	0.0005612
			SD of differences	0.6158						SD of differences	0.3089
			SEM of differences	0.3079						SEM of differences	0.1545
			95% confidence interval	0.2764 to 2.236						95% confidence interval	-0.4910 to 0.4921
			R squared (partial eta squared)	0.8473						R squared (partial eta squared)	4.401e-06
			How effective was the pairing?							How effective was the pairing?
			Correlation coefficient (r)	-0.6658						Correlation coefficient (r)	0.2437
			P value (one tailed)	0.1671						P value (one tailed)	0.3782
			P value summary	ns						P value summary	ns
			Was the pairing significantly effective?	No						Was the pairing significantly effective?	No
ITPR3							ITPR3
O	L						O	L
-0.86988	1.36485		Table Analyzed	ITPR3 medium			0.147025	0.290027		Table Analyzed	ITPR3 small
0.259716	1.13079						0.235991	0.121988
-0.81439	0.723883		Column C	L			-0.40283	-0.10732		Column C	L
0.297769	1.25647		vs.	vs.			0.102171	0.177595		vs.	vs.
			Column B	O						Column B	O
			Paired t test							Paired t test
			P value	0.0212						P value	0.3238
			P value summary	*						P value summary	ns
			Significantly different (P < 0.05)?	Yes						Significantly different (P < 0.05)?	No
			One- or two-tailed P value?	Two-tailed						One- or two-tailed P value?	Two-tailed
			t, df	t=4.447, df=3						t, df	t=1.178, df=3
			Number of pairs	4						Number of pairs	4
			How big is the difference?							How big is the difference?
			Mean of differences (C - B)	1.401						Mean of differences (C - B)	0.09998
			SD of differences	0.6299						SD of differences	0.1698
			SEM of differences	0.315						SEM of differences	0.08489
			95% confidence interval	0.3983 to 2.403						95% confidence interval	-0.1702 to 0.3701
			R squared (partial eta squared)	0.8683						R squared (partial eta squared)	0.3162
			How effective was the pairing?							How effective was the pairing?
			Correlation coefficient (r)	0.279						Correlation coefficient (r)	0.8513
			P value (one tailed)	0.3605						P value (one tailed)	0.0744
			P value summary	ns						P value summary	ns
			Was the pairing significantly effective?	No						Was the pairing significantly effective?	No
TRPC1							TRPC1
O	L						O	L
0.26903	1.46406		Table Analyzed	TRPC1 medium			0.508613	0.744194		Table Analyzed	TRPC1 small
-0.52503	1.46066						0.151804	-0.16237
0.134718	0.497555		Column C	L			-0.34406	-0.24979		Column C	L
-0.49027	0.311675		vs.	vs.			-0.46411	-0.52539		vs.	vs.
			Column B	O						Column B	O
			Paired t test							Paired t test
			P value	0.0512						P value	0.929
			P value summary	ns						P value summary	ns
			Significantly different (P < 0.05)?	No						Significantly different (P < 0.05)?	No
			One- or two-tailed P value?	Two-tailed						One- or two-tailed P value?	Two-tailed
			t, df	t=3.153, df=3						t, df	t=0.09684, df=3
			Number of pairs	4						Number of pairs	4
			How big is the difference?							How big is the difference?
			Mean of differences (C - B)	1.086						Mean of differences (C - B)	-0.0114
			SD of differences	0.6892						SD of differences	0.2355
			SEM of differences	0.3446						SEM of differences	0.1177
			95% confidence interval	-0.01029 to 2.183						95% confidence interval	-0.3861 to 0.3633
			R squared (partial eta squared)	0.7681						R squared (partial eta squared)	0.003116
			How effective was the pairing?							How effective was the pairing?
			Correlation coefficient (r)	0.1468						Correlation coefficient (r)	0.9083
			P value (one tailed)	0.4266						P value (one tailed)	0.0458
			P value summary	ns						P value summary	*
			Was the pairing significantly effective?	No						Was the pairing significantly effective?	Yes
TRPM7							TRPM7
O	L						O	L
-0.04743	1.15974		Table Analyzed	TRPM7 medium			-0.10578	0.434277		Table Analyzed	TRPM7 small
0.107635	1.68291						0.153378	0.117699
-0.21918	0.507208		Column C	L			-0.43762	-0.29789		Column C	L
-0.18887	0.871936		vs.	vs.			-0.23413	-0.02121		vs.	vs.
			Column B	O						Column B	O
			Paired t test							Paired t test
			P value	0.0074						P value	0.1734
			P value summary	**						P value summary	ns
			Significantly different (P < 0.05)?	Yes						Significantly different (P < 0.05)?	No
			One- or two-tailed P value?	Two-tailed						One- or two-tailed P value?	Two-tailed
			t, df	t=6.495, df=3						t, df	t=1.778, df=3
			Number of pairs	4						Number of pairs	4
			How big is the difference?							How big is the difference?
			Mean of differences (C - B)	1.142						Mean of differences (C - B)	0.2143
			SD of differences	0.3518						SD of differences	0.2409
			SEM of differences	0.1759						SEM of differences	0.1205
			95% confidence interval	0.5826 to 1.702						95% confidence interval	-0.1691 to 0.5977
			R squared (partial eta squared)	0.9336						R squared (partial eta squared)	0.5132
			How effective was the pairing?							How effective was the pairing?
			Correlation coefficient (r)	0.975						Correlation coefficient (r)	0.6362
			P value (one tailed)	0.0125						P value (one tailed)	0.1819
			P value summary	*						P value summary	ns
			Was the pairing significantly effective?	Yes						Was the pairing significantly effective?	No
TRPV1							TRPV1
O	L						O	L
-0.13706	1.7316		Table Analyzed	TRPV1 medium			0.426208	0.746675		Table Analyzed	TRPV1 small
-0.50223	1.18807						0.159653	-0.92242
-0.2919	1.18387		Column C	L			-0.73235	-0.17127		Column C	L
			vs.	vs.						vs.	vs.
			Column B	O						Column B	O
			Paired t test							Paired t test
			P value	0.0045						P value	0.9081
			P value summary	**						P value summary	ns
			Significantly different (P < 0.05)?	Yes						Significantly different (P < 0.05)?	No
			One- or two-tailed P value?	Two-tailed						One- or two-tailed P value?	Two-tailed
			t, df	t=14.78, df=2						t, df	t=0.1305, df=2
			Number of pairs	3						Number of pairs	3
			How big is the difference?							How big is the difference?
			Mean of differences (C - B)	1.678						Mean of differences (C - B)	-0.06684
			SD of differences	0.1967						SD of differences	0.8874
			SEM of differences	0.1136						SEM of differences	0.5123
			95% confidence interval	1.190 to 2.167						95% confidence interval	-2.271 to 2.138
			R squared (partial eta squared)	0.9909						R squared (partial eta squared)	0.008438
			How effective was the pairing?							How effective was the pairing?
			Correlation coefficient (r)	0.8152						Correlation coefficient (r)	0.2755
			P value (one tailed)	0.1966						P value (one tailed)	0.4112
			P value summary	ns						P value summary	ns
			Was the pairing significantly effective?	No						Was the pairing significantly effective?	No
TRPV4							TRPV4
O	L						O	L
0.22859	1.7279		Table Analyzed	TRPV4 medium			0.192056	0.494337		Table Analyzed	TRPV4 small
-0.17994	1.2369						0.516754	-0.45098
0.161108	0.910671		Column C	L			0.04614	0.080006		Column C	L
0.043156	0.539783		vs.	vs.			-0.01238	-0.18142		vs.	vs.
			Column B	O						Column B	O
			Paired t test							Paired t test
			P value	0.0245						P value	0.5172
			P value summary	*						P value summary	ns
			Significantly different (P < 0.05)?	Yes						Significantly different (P < 0.05)?	No
			One- or two-tailed P value?	Two-tailed						One- or two-tailed P value?	Two-tailed
			t, df	t=4.212, df=3						t, df	t=0.7319, df=3
			Number of pairs	4						Number of pairs	4
			How big is the difference?							How big is the difference?
			Mean of differences (C - B)	1.041						Mean of differences (C - B)	-0.2002
			SD of differences	0.4942						SD of differences	0.5469
			SEM of differences	0.2471						SEM of differences	0.2735
			95% confidence interval	0.2543 to 1.827						95% confidence interval	-1.070 to 0.6701
			R squared (partial eta squared)	0.8553						R squared (partial eta squared)	0.1515
			How effective was the pairing?							How effective was the pairing?
			Correlation coefficient (r)	0.2332						Correlation coefficient (r)	-0.4243
			P value (one tailed)	0.3834						P value (one tailed)	0.2879
			P value summary	ns						P value summary	ns
			Was the pairing significantly effective?	No						Was the pairing significantly effective?	No
PKD2							PKD2
O	L						O	L
-0.89251	1.34949		Table Analyzed	PKD2 medium			0.054906	0.316613		Table Analyzed	PKD2 small
-0.10385	1.47564						0.044725	-0.3315
-0.64607	0.408924		Column C	L			-0.39692	-0.5626		Column C	L
-0.07548	0.986524		vs.	vs.			-0.22407	-0.07536		vs.	vs.
			Column B	O						Column B	O
			Paired t test							Paired t test
			P value	0.0132						P value	0.8362
			P value summary	*						P value summary	ns
			Significantly different (P < 0.05)?	Yes						Significantly different (P < 0.05)?	No
			One- or two-tailed P value?	Two-tailed						One- or two-tailed P value?	Two-tailed
			t, df	t=5.288, df=3						t, df	t=0.2254, df=3
			Number of pairs	4						Number of pairs	4
			How big is the difference?							How big is the difference?
			Mean of differences (C - B)	1.485						Mean of differences (C - B)	-0.03287
			SD of differences	0.5615						SD of differences	0.2917
			SEM of differences	0.2807						SEM of differences	0.1459
			95% confidence interval	0.5912 to 2.378						95% confidence interval	-0.4970 to 0.4313
			R squared (partial eta squared)	0.9031						R squared (partial eta squared)	0.01665
			How effective was the pairing?							How effective was the pairing?
			Correlation coefficient (r)	0.2001						Correlation coefficient (r)	0.6349
			P value (one tailed)	0.3999						P value (one tailed)	0.1825
			P value summary	ns						P value summary	ns
			Was the pairing significantly effective?	No						Was the pairing significantly effective?	No
PIEZO1							PIEZO1
O	L		Table Analyzed	PIEZO1 medium			O	L		Table Analyzed	PIEZO1 small
0.101128	1.2339						-0.02949	0.113557
-0.91686	0.236493		Column C	L			-0.42795	-1.038		Column C	L
-0.26262	0.725798		vs.	vs.			-0.71319	-0.33616		vs.	vs.
0.10219	0.878533		Column B	O			-0.2419	0.058377		Column B	O
			Paired t test							Paired t test
			P value	0.0014						P value	0.8311
			P value summary	**						P value summary	ns
			Significantly different (P < 0.05)?	Yes						Significantly different (P < 0.05)?	No
			One- or two-tailed P value?	Two-tailed						One- or two-tailed P value?	Two-tailed
			t, df	t=11.65, df=3						t, df	t=0.2325, df=3
			Number of pairs	4						Number of pairs	4
			How big is the difference?							How big is the difference?
			Mean of differences (C - B)	1.013						Mean of differences (C - B)	0.05258
			SD of differences	0.1738						SD of differences	0.4524
			SEM of differences	0.08692						SEM of differences	0.2262
			95% confidence interval	0.7361 to 1.289						95% confidence interval	-0.6672 to 0.7724
			R squared (partial eta squared)	0.9784						R squared (partial eta squared)	0.01769
			How effective was the pairing?							How effective was the pairing?
			Correlation coefficient (r)	0.9351						Correlation coefficient (r)	0.5238
			P value (one tailed)	0.0324						P value (one tailed)	0.2381
			P value summary	*						P value summary	ns
			Was the pairing significantly effective?	Yes						Was the pairing significantly effective?	No
