# Supplementary material for: Cellular geometry and epithelial-mesenchymal plasticity intersect with PIEZO1 in breast cancer cells
Source: Commun Biol. 2024 Apr 17;7:467. doi: 10.1038/s42003-024-06163-z (PMC11024093; doi:10.1038/s42003-024-06163-z)
Supplement: Supplementary file 5 — Supplementary Data 2 [file 42003_2024_6163_MOESM5_ESM.xlsx]

## Sheet: Fig 2c
O_0uM YODA1												O_0.01uM YODA1												O_0.03uM YODA1												O_0.1uM YODA1												O_0.3uM YODA1
Time	Random1	Random2	Random3	Random4	Random5	Random6	Random7	Random8	Random9	Random10		Time	Random1	Random2	Random3	Random4	Random5	Random6	Random7	Random8	Random9	Random10		Time	Random1	Random2	Random3	Random4	Random5	Random6	Random7	Random8	Random9	Random10		Time	Random1	Random2	Random3	Random4	Random5	Random6	Random7	Random8	Random9	Random10		Time	Random1
0	0	0	0	0	0	0	0	0	0	0		0	0	0	0	0	0	0	0	0	0	0		0	0	0	0	0	0	0	0	0	0	0		0	0	0	0	0	0	0	0	0	0	0		0	0
29.97					-0.0042799				-0.00283864			29.97												29.97												29.97												29.97
29.973												29.973	-0.00614934			0.00195674		-0.0174508		-0.00412511				29.973												29.973												29.973
29.975												29.975												29.975												29.975												29.975
29.977												29.977												29.977												29.977												29.977
29.978		-0.00596041										29.978												29.978												29.978												29.978
29.979												29.979												29.979												29.979												29.979
29.982								-0.00063611				29.982												29.982												29.982												29.982
29.984												29.984									0.00100576			29.984												29.984												29.984
29.985												29.985												29.985							-0.00368945					29.985												29.985
29.987												29.987												29.987												29.987												29.987
29.991												29.991												29.991					-0.0163259	-0.00280292			-0.00502245			29.991												29.991
29.992												29.992												29.992												29.992								-0.00150263				29.992
29.996												29.996												29.996												29.996	-0.00273801	-0.00408765										29.996
29.999												29.999												29.999												29.999												29.999
30.001												30.001							0.00348724					30.001												30.001												30.001
30.005												30.005												30.005			-0.00421064									30.005												30.005
30.006						0.0104822						30.006												30.006												30.006					-0.00484537							30.006
30.007	0.00169794											30.007												30.007												30.007												30.007
30.009												30.009		0.0042809										30.009												30.009												30.009
30.695							0.000185765			-0.00609643		30.695												30.695												30.695												30.695
30.701												30.701												30.701	0.00440926									0.00129248		30.701												30.701
30.705												30.705												30.705												30.705												30.705
30.707												30.707												30.707												30.707									-0.0113122			30.707
30.708												30.708												30.708												30.708												30.708
30.71			-0.00468794									30.71			0.00543919		-0.0027513					-0.00625832		30.71												30.71												30.71
30.711				0.00144041								30.711												30.711												30.711												30.711
30.712												30.712												30.712												30.712			0.00614324			0.00713967						30.712
30.713												30.713												30.713												30.713												30.713
30.748												30.748												30.748												30.748												30.748
30.75												30.75												30.75		0.00100655		0.0049854				-0.0016056				30.75												30.75
30.751												30.751												30.751												30.751												30.751
30.756												30.756												30.756												30.756												30.756
30.758												30.758												30.758												30.758				-0.00315012			0.00105974			-0.00504328		30.758
30.759												30.759												30.759												30.759												30.759	-0.0035779
30.76												30.76												30.76												30.76												30.76
59.966			-0.00159545									59.966												59.966												59.966												59.966
59.969												59.969										-0.00672818		59.969												59.969												59.969
59.977												59.977			0.000689779		-0.0134756							59.977												59.977												59.977
59.979												59.979	-0.00499158			-0.000197318		-0.0190132		-0.00160679				59.979												59.979												59.979
59.981				-0.00699408								59.981												59.981												59.981												59.981
59.982												59.982												59.982												59.982			9.04628e-05			0.00132303						59.982
59.983												59.983												59.983					0.00047378	-0.00199133			0.000659594			59.983												59.983
59.984												59.984												59.984												59.984												59.984
59.986		-0.0128095										59.986												59.986												59.986												59.986
59.987												59.987												59.987												59.987	-0.00228296	-0.0068427										59.987
59.988												59.988												59.988												59.988												59.988
59.994												59.994												59.994												59.994												59.994
59.997							0.000185765			-0.00118955		59.997												59.997												59.997												59.997
59.999												59.999												59.999							-0.00560948					59.999												59.999
60												60												60		0.00665066		0.00611632				0.00556656				60												60	0.00103493
60.001												60.001												60.001												60.001				-0.00410403			0.00294608			0.00250617		60.001
60.002								0.00623665				60.002									-0.006901			60.002	0.00404299									-0.00298689		60.002												60.002
60.003												60.003												60.003												60.003												60.003
60.005												60.005							0.00160111					60.005												60.005												60.005
60.006												60.006												60.006												60.006									-0.0130116			60.006
60.01												60.01												60.01												60.01												60.01
60.011						0.0125448						60.011												60.011												60.011												60.011
60.012	-0.000121862											60.012												60.012												60.012												60.012
60.015												60.015												60.015												60.015					-0.0125155							60.015
60.023												60.023												60.023			-0.00513683									60.023												60.023
60.025												60.025		0.00243309										60.025												60.025												60.025
60.05												60.05												60.05												60.05												60.05
60.056					-0.0107353				-0.00507792			60.056												60.056												60.056								-0.00541402				60.056
89.989			-0.0171493									89.989										-0.017646		89.989												89.989												89.989
89.998												89.998												89.998												89.998			0.00411194			0.00558178						89.998
90												90												90												90												90
90.001					-0.0144342				-0.00172316			90.001												90.001												90.001												90.001
90.002												90.002			0.00324771		-0.00842627							90.002							-0.0028838					90.002												90.002
90.003								-0.0122935				90.003									-0.0204984			90.003												90.003												90.003
90.005												90.005	-0.0154878			-0.00782695		-0.0205816		-0.0080571				90.005												90.005												90.005
90.006		-0.0107487										90.006												90.006	0.0116359									0.00220667		90.006												90.006
90.007				-0.00486813								90.007												90.007												90.007												90.007
90.008												90.008												90.008												90.008												90.008
90.01												90.01							-0.001752					90.01												90.01												90.01
90.011												90.011												90.011												90.011									-0.00914608			90.011
90.012												90.012												90.012					-0.0102838	-0.00790676			-0.00814559			90.012												90.012
90.014												90.014												90.014												90.014												90.014
90.015												90.015												90.015		0.00211002		-0.0113404				0.00141463				90.015												90.015
90.016	0.0030303											90.016												90.016												90.016	-0.0103273	-0.0147335			-0.00743237							90.016
90.017												90.017												90.017												90.017								-0.00571606				90.017
90.018						0.0104012						90.018												90.018												90.018												90.018
90.02												90.02		0.000392973										90.02												90.02												90.02
90.021												90.021												90.021												90.021												90.021
90.022												90.022												90.022			-0.00239719									90.022				-0.0059305			-3.53247e-05			-0.00541456		90.022	-0.00861948
90.023												90.023												90.023												90.023												90.023
90.211							-0.00796258			-0.00832683		90.211												90.211												90.211												90.211
119.959												119.959	-0.00683569			-0.00137301		-0.00510183		-0.0030359				119.959												119.959												119.959
119.967												119.967												119.967												119.967												119.967
119.968												119.968												119.968					-0.00274793	-0.00172359			-0.00251123			119.968												119.968
119.969		-0.0122349										119.969												119.969												119.969												119.969
119.971												119.971												119.971												119.971	-0.00198988	-0.00356359										119.971
119.972												119.972												119.972												119.972												119.972
119.974												119.974										-0.012869		119.974												119.974												119.974
119.976			-0.0217388									119.976												119.976												119.976												119.976
119.977												119.977												119.977												119.977												119.977
119.981					-0.0119682				-0.000557738			119.981												119.981												119.981												119.981
119.982												119.982												119.982												119.982			-0.00194906			-0.00462669						119.982
119.983												119.983												119.983												119.983												119.983
119.985							-0.0048299			-0.00624512		119.985												119.985												119.985												119.985
119.987												119.987												119.987	-0.00276811									-0.00821985		119.987												119.987
119.988												119.988												119.988												119.988												119.988
119.99												119.99												119.99							-0.00415628					119.99								-0.0044777				119.99
119.991												119.991												119.991												119.991									-0.0122239			119.991
119.992												119.992									-0.0319536			119.992												119.992												119.992
119.993				-0.00903531				-0.0113048				119.993												119.993												119.993												119.993
119.994												119.994			-0.0012143		-0.0203954							119.994												119.994												119.994
120.001												120.001												120.001												120.001												120.001
120.002												120.002												120.002												120.002					-0.010369							120.002
120.017												120.017							0.000343694					120.017												120.017												120.017
120.021												120.021												120.021		0.00100655		-0.0126062				0.00146414				120.021												120.021
120.023	-0.00287594											120.023												120.023												120.023												120.023
120.024						0.00917837						120.024												120.024												120.024				-0.00637418			0.0045145			-0.00117573		120.024
120.025												120.025												120.025												120.025												120.025
120.026												120.026												120.026												120.026												120.026	-0.00102754
120.027												120.027												120.027			-0.00603188									120.027												120.027
120.031												120.031		-0.00290131										120.031												120.031												120.031
149.99			-0.0217388									149.99												149.99												149.99												149.99
149.993												149.993			-0.000934076		-0.0156971					-0.0146245		149.993												149.993												149.993
149.995				-0.0110072								149.995												149.995												149.995												149.995
150.007												150.007												150.007												150.007			0.00322376			-0.000320972						150.007
150.01												150.01												150.01							-0.00338074					150.01												150.01
150.013												150.013									-0.00870788			150.013												150.013												150.013
150.014												150.014												150.014												150.014												150.014
150.017												150.017	-0.00952559			-0.00235137		-0.00427856		-0.0050212				150.017												150.017												150.017
150.018		-0.0108176										150.018												150.018												150.018												150.018
150.019								-0.00845612				150.019												150.019												150.019												150.019
150.021					-7.1009e-05				4.99467e-05			150.021												150.021												150.021												150.021
150.022												150.022												150.022												150.022												150.022
150.023												150.023							-0.000142507					150.023												150.023												150.023
150.024												150.024												150.024												150.024												150.024
150.025												150.025												150.025		0.00543535		-0.007517				0.00367803				150.025												150.025	-0.00601737
150.026												150.026												150.026												150.026					-0.0119561							150.026
150.027												150.027												150.027												150.027				-0.0132512			-0.00313683			-0.0106435		150.027
150.028	0.000641807											150.028												150.028												150.028												150.028
150.029												150.029												150.029												150.029												150.029
150.03						0.0103128						150.03												150.03												150.03												150.03
150.033												150.033												150.033												150.033								-0.00721869				150.033
150.034												150.034												150.034					-0.00729622	-0.00372329			-0.00452179			150.034												150.034
150.035												150.035												150.035			-0.0162744									150.035												150.035
150.036												150.036												150.036												150.036	-0.0097026	-0.00704484										150.036
150.037												150.037												150.037												150.037												150.037
150.04												150.04		0.000668891										150.04												150.04												150.04
150.042												150.042												150.042												150.042									-0.00485019			150.042
150.043												150.043												150.043												150.043												150.043
150.044												150.044												150.044	-0.000781833									-0.00733718		150.044												150.044
150.052							-0.00646801			-0.00479536		150.052												150.052												150.052												150.052
180.002					-0.00659738				-0.00188133			180.002												180.002												180.002												180.002
180.003												180.003												180.003												180.003												180.003
180.004												180.004												180.004												180.004												180.004
180.011												180.011	-0.00727245			-0.000633062		0.00856314		0.00203166				180.011												180.011												180.011
180.013												180.013												180.013												180.013	-0.0166286	-0.0199891						-0.0040775				180.013
180.014												180.014												180.014					-0.00737425	-0.00195786			-0.0082489			180.014												180.014
180.015		-0.0155369										180.015												180.015												180.015												180.015
180.026												180.026												180.026							-0.00610642					180.026												180.026
180.027												180.027									-0.0148034			180.027												180.027												180.027
180.029								-0.00316672				180.029							-0.00908695					180.029												180.029												180.029
180.033	0.00489073											180.033												180.033												180.033												180.033
180.034												180.034			0.00925454		-0.0113499							180.034												180.034												180.034
180.036						0.00598141						180.036												180.036												180.036												180.036
180.038				-0.00908923								180.038												180.038												180.038					-0.0165288							180.038
180.04												180.04		-0.00612035										180.04												180.04												180.04
180.042			-0.0361751									180.042												180.042												180.042												180.042
180.043												180.043												180.043		-0.00655373		-0.028631				-0.0060829				180.043												180.043
180.044												180.044										-0.00803336		180.044												180.044												180.044
180.048												180.048												180.048			-0.00315993									180.048												180.048
180.05												180.05												180.05												180.05				-0.00908062			0.00223959			-0.00526759		180.05
180.051												180.051												180.051												180.051												180.051
180.052												180.052												180.052												180.052												180.052	-0.0110294
180.053												180.053												180.053												180.053			0.00238493			0.000548001						180.053
180.056												180.056												180.056												180.056												180.056
180.059												180.059												180.059												180.059												180.059
180.061												180.061												180.061												180.061												180.061
180.066												180.066												180.066												180.066												180.066
180.067							-0.00792036			-0.0089216		180.067												180.067	0.00419795									0.00163136		180.067												180.067
180.068												180.068												180.068												180.068									0.00106485			180.068
209.996			-0.023524									209.996												209.996												209.996												209.996
209.997				-0.00791071								209.997			-0.00490749		-0.018442					-0.00803336		209.997												209.997												209.997
210.004												210.004												210.004												210.004			0.00234381			-0.000735887						210.004
210.007												210.007												210.007												210.007												210.007
210.01												210.01												210.01												210.01												210.01
210.013												210.013												210.013												210.013												210.013
210.018												210.018												210.018	-0.00148619									-0.00414539		210.018												210.018
210.019												210.019												210.019												210.019												210.019
210.021							-0.00502411			-0.0114122		210.021												210.021												210.021												210.021
210.022												210.022												210.022												210.022									-0.00981708			210.022
210.038												210.038							-0.000561647					210.038												210.038												210.038
210.039	0.00440328											210.039												210.039												210.039												210.039
210.04												210.04												210.04												210.04				-0.0148263			-0.00502317			-0.0135519		210.04
210.041												210.041									-0.00468919			210.041		-0.00494326		-0.0196874			-0.005361	0.00150658				210.041												210.041
210.042						0.00568676						210.042												210.042												210.042												210.042	-0.00272038
210.043								0.0025237				210.043												210.043												210.043												210.043
210.046												210.046	-0.00830543			-0.00215406		0.00914002		-0.00243335				210.046												210.046												210.046
210.047												210.047		-0.00113711										210.047												210.047												210.047
210.048												210.048												210.048												210.048												210.048
210.052												210.052												210.052												210.052												210.052
210.053		-0.0112466			-0.0158092				0.00132359			210.053												210.053												210.053												210.053
210.054												210.054												210.054												210.054					-0.0217727							210.054
210.058												210.058												210.058			-0.00817222									210.058												210.058
210.06												210.06												210.06												210.06								-0.00461362				210.06
210.063												210.063												210.063					-0.00706211	-0.00486956			-0.00879723			210.063												210.063
210.068												210.068												210.068												210.068	-0.00522151	-0.00708227										210.068
240.015												240.015	-0.00836782			-0.00298444		0.00790212		-0.00359982				240.015												240.015												240.015
240.02		-0.0123115										240.02												240.02												240.02												240.02
240.029												240.029			-0.00490749		-0.0218125							240.029												240.029												240.029
240.031				-0.00643178								240.031												240.031												240.031												240.031
240.032												240.032												240.032					-0.000941987	-0.00556402			-0.0100528			240.032												240.032
240.033												240.033												240.033												240.033												240.033
240.034												240.034												240.034												240.034	-0.00655581	-0.00282991										240.034
240.036			-0.0261456									240.036												240.036												240.036												240.036
240.039								-0.000359541				240.039												240.039												240.039												240.039
240.041												240.041												240.041		0.00685197		-0.0114752			-0.000466829	0.00669826				240.041												240.041
240.042												240.042							0.00509674			-0.00601686		240.042												240.042												240.042
240.044												240.044									0.00435394			240.044												240.044												240.044
240.045												240.045												240.045												240.045				-0.00626326			0.00455689			-0.00334929		240.045
240.046	-0.00125924											240.046												240.046												240.046												240.046
240.047						0.00942882						240.047		-0.000785947										240.047												240.047												240.047	-0.00128627
240.049												240.049												240.049												240.049					-0.0143054							240.049
240.05												240.05												240.05												240.05			0.00212176			0.00265389						240.05
240.052												240.052												240.052			-0.00829675									240.052												240.052
240.053												240.053												240.053												240.053												240.053
240.054												240.054												240.054												240.054												240.054
240.059					-0.0148667				-0.0030967			240.059												240.059												240.059												240.059
240.064												240.064												240.064												240.064												240.064
240.065												240.065												240.065												240.065								-0.00451546				240.065
240.072												240.072												240.072												240.072												240.072
240.081												240.081												240.081												240.081												240.081
240.089												240.089												240.089												240.089												240.089
240.095												240.095												240.095	0.00738163									-0.000914192		240.095									-0.0180952			240.095
240.103							-0.01617			-0.0142374		240.103												240.103												240.103												240.103
288.538				0.0120086								288.538												288.538												288.538												288.538
288.539												288.539			0.021843		0.00221509							288.539												288.539												288.539
288.543			0.00553135									288.543												288.543												288.543												288.543
288.546												288.546										0.0241197		288.546												288.546												288.546
288.553												288.553												288.553												288.553												288.553
288.554												288.554												288.554												288.554												288.554
288.557							0.00067551			0.0136054		288.557												288.557												288.557			0.0292277			0.0664255						288.557
288.558	0.0344707											288.558												288.558												288.558												288.558
288.559												288.559												288.559	0.0368377									0.0187173		288.559												288.559
288.56												288.56												288.56		0.027803		0.0520432				0.0428137				288.56												288.56
288.561												288.561												288.561												288.561												288.561
288.562												288.562												288.562												288.562												288.562
288.563												288.563												288.563												288.563												288.563	1.55302
288.564												288.564							0.0106881					288.564												288.564				0.0710182			0.0450602		0.0979739	0.079741		288.564
288.565												288.565												288.565												288.565												288.565
289.621												289.621	0.0287293			0.02011		0.0609154		0.029741				289.621												289.621												289.621
289.628												289.628												289.628												289.628												289.628
289.629												289.629												289.629												289.629												289.629
289.631		0.0196816										289.631												289.631												289.631												289.631
289.634												289.634												289.634							0.0263081					289.634					0.125015							289.634
289.635								0.699597				289.635									0.039856			289.635												289.635												289.635
289.64												289.64												289.64					0.0438108	0.015278			0.00960782			289.64												289.64
289.642												289.642												289.642												289.642												289.642
289.643					0.0146537	0.0370891			0.0188799			289.643												289.643												289.643												289.643
289.644												289.644												289.644												289.644	0.0373218	0.0854289										289.644
289.645												289.645												289.645												289.645												289.645
289.653												289.653		0.0185283										289.653												289.653												289.653
289.658												289.658												289.658												289.658								-0.00417567				289.658
289.663												289.663												289.663			0.0229289									289.663												289.663
318.529												318.529			0.0328004		0.0101945							318.529												318.529												318.529
318.533			0.00205932	0.0118314								318.533												318.533												318.533												318.533
318.537												318.537										0.0270237		318.537												318.537												318.537
318.555												318.555												318.555												318.555			0.0413826			0.11216						318.555
318.557												318.557												318.557												318.557												318.557
318.559												318.559												318.559												318.559												318.559	2.15038
318.56												318.56							0.0185763					318.56		0.0303231		0.058559				0.0455015				318.56				0.156863			0.0546756			0.17588		318.56
318.562							0.0054463			0.0173599		318.562												318.562												318.562												318.562
318.563	0.032854											318.563												318.563	0.0641244									0.0261254		318.563												318.563
318.565												318.565												318.565												318.565												318.565
318.566												318.566												318.566												318.566												318.566
318.568												318.568												318.568												318.568									0.19117			318.568
318.569												318.569												318.569												318.569												318.569
319.632												319.632	0.0330761			0.0239824		0.0567991		0.0246425				319.632												319.632												319.632
319.633												319.633												319.633												319.633												319.633
319.638					0.00318895				0.00832445			319.638												319.638												319.638												319.638
319.64												319.64												319.64												319.64												319.64
319.641		0.0109555										319.641												319.641												319.641												319.641
319.642												319.642									0.0170152			319.642												319.642												319.642
319.643								0.0344468				319.643												319.643												319.643	0.0516212	0.135971										319.643
319.644												319.644												319.644							0.0277311					319.644												319.644
319.646												319.646												319.646					0.0392569	0.0127847			0.00463305			319.646								-0.00194059				319.646
319.647												319.647		0.0287372										319.647												319.647												319.647
319.648						0.0343931						319.648												319.648												319.648												319.648
319.65												319.65												319.65												319.65					0.208407							319.65
319.655												319.655												319.655			0.0320896									319.655												319.655
348.569												348.569							0.0134795					348.569												348.569												348.569
348.57	0.0345113											348.57												348.57												348.57												348.57
348.571												348.571												348.571												348.571												348.571
348.572												348.572												348.572		0.0230686		0.0515452				0.0399844				348.572				0.197932			0.0545201			0.134552		348.572
348.573												348.573												348.573												348.573												348.573	1.35819
348.577												348.577												348.577												348.577												348.577
348.585												348.585												348.585												348.585												348.585
348.625												348.625			0.0252488		0.00806879							348.625												348.625												348.625
348.686				0.0166995								348.686												348.686												348.686												348.686
348.698			0.00627636									348.698												348.698												348.698												348.698
348.707												348.707										0.0239696		348.707												348.707												348.707
348.72												348.72												348.72												348.72			0.0541625			0.115965						348.72
348.725												348.725												348.725												348.725												348.725
348.733												348.733												348.733												348.733												348.733
348.735												348.735												348.735												348.735												348.735
348.739												348.739												348.739												348.739												348.739
348.745												348.745												348.745												348.745												348.745
349.629												349.629	0.02258			0.019033		0.0512827		0.0208882				349.629							0.0157969					349.629												349.629
349.63												349.63									0.0371086			349.63												349.63												349.63
349.635								0.0351244				349.635												349.635												349.635												349.635
349.637		0.008864										349.637												349.637												349.637												349.637
349.638												349.638												349.638												349.638												349.638
349.64												349.64												349.64												349.64												349.64
349.641												349.641												349.641												349.641												349.641
349.643												349.643												349.643												349.643					0.201373							349.643
349.645												349.645												349.645												349.645												349.645
349.646												349.646												349.646												349.646												349.646
349.647												349.647												349.647					0.0514247	0.0133955			0.0106648			349.647												349.647
349.649												349.649												349.649												349.649	0.0551459	0.157741										349.649
349.651					-0.00442192				0.00801645			349.651												349.651												349.651												349.651
349.653												349.653												349.653			0.0257697									349.653												349.653
349.654						0.039741						349.654												349.654												349.654												349.654
349.655												349.655												349.655												349.655								-0.00154039				349.655
349.661												349.661		0.0210366										349.661												349.661												349.661
350.61												350.61												350.61												350.61									0.320324			350.61
353.301												353.301												353.301	0.0775846									0.0245571		353.301												353.301
353.882							0.00298913			0.0160589		353.882												353.882												353.882												353.882
378.55												378.55			0.0292725		0.0227828							378.55												378.55												378.55
378.56				0.0135722								378.56												378.56												378.56												378.56
378.562			0.000189767									378.562												378.562												378.562												378.562
378.566												378.566												378.566												378.566												378.566
378.567												378.567										0.0194014		378.567												378.567												378.567
378.568												378.568												378.568												378.568												378.568
378.571												378.571							0.0128508					378.571												378.571												378.571
378.573												378.573												378.573		0.024679		0.0412009				0.0357901				378.573												378.573	0.612079
378.575												378.575												378.575												378.575				0.216234			0.0525561			0.103573		378.575
378.576	0.0287757											378.576												378.576												378.576												378.576
378.582												378.582												378.582												378.582												378.582
378.583												378.583												378.583												378.583			0.0607087			0.143795						378.583
378.585												378.585												378.585												378.585												378.585
378.586												378.586												378.586												378.586												378.586
378.588												378.588												378.588												378.588												378.588
379.089												379.089												379.089												379.089												379.089
379.095							0.00757416			0.0155013		379.095												379.095	0.0853607									0.0261254		379.095									0.415731			379.095
379.654												379.654												379.654							0.0318799					379.654												379.654
379.656												379.656									0.0301423			379.656												379.656												379.656
379.659						0.0325368						379.659												379.659												379.659												379.659
379.66								0.0278091				379.66												379.66												379.66												379.66
379.662		0.00198425										379.662	0.0177686			0.0162459		0.0498825		0.0196522				379.662												379.662												379.662
379.664												379.664												379.664												379.664					0.208127							379.664
379.669												379.669		0.0192724										379.669												379.669												379.669
379.671												379.671												379.671			0.0232169									379.671												379.671
379.678												379.678												379.678												379.678												379.678
379.679												379.679												379.679					0.0493846	0.0101324			0.00865419			379.679												379.679
379.68												379.68												379.68												379.68	0.0641081	0.2074										379.68
379.696												379.696												379.696												379.696												379.696
379.704					0.00725583				0.00710908			379.704												379.704												379.704												379.704
379.711												379.711												379.711												379.711								0.00110244				379.711
408.557												408.557										0.0144483		408.557												408.557												408.557
408.558			-0.0231445	0.0139882								408.558			0.0260607		0.0177335							408.558												408.558												408.558
408.56												408.56												408.56												408.56			0.0731268			0.149197						408.56
408.566												408.566												408.566												408.566												408.566
408.568												408.568												408.568												408.568												408.568
408.571												408.571												408.571												408.571												408.571
408.572												408.572												408.572												408.572												408.572
408.574												408.574												408.574		0.0250816		0.0401062				0.0372047				408.574												408.574
408.577												408.577												408.577												408.577				0.208766			0.0420788			0.0698711		408.577
408.579												408.579												408.579												408.579												408.579
408.58												408.58												408.58												408.58												408.58	0.375635
408.581												408.581							0.0211665					408.581												408.581												408.581
408.582	0.0325372											408.582												408.582												408.582												408.582
408.583												408.583												408.583												408.583									0.511925			408.583
408.586												408.586												408.586	0.0753941									0.0165737		408.586												408.586
408.59												408.59												408.59												408.59												408.59
408.591							0.00337755			0.0117839		408.591												408.591												408.591												408.591
409.645												409.645												409.645												409.645												409.645
409.648												409.648									0.0199628			409.648												409.648												409.648
409.65								0.0268618				409.65												409.65												409.65												409.65
409.651												409.651												409.651							0.022837					409.651												409.651
409.653												409.653												409.653												409.653					0.194934							409.653
409.657												409.657	0.01546			0.0182519		0.0514509		0.0176669				409.657												409.657												409.657
409.658		-0.00227537										409.658												409.658												409.658												409.658
409.666						0.0315276						409.666												409.666												409.666												409.666
409.67												409.67												409.67												409.67												409.67
409.673												409.673		0.0121654										409.673												409.673												409.673
409.677												409.677												409.677					0.0518149	0.0103248			0.00216951			409.677												409.677
409.679												409.679												409.679												409.679	0.0659283	0.232367										409.679
409.682												409.682												409.682			0.01464									409.682												409.682
409.685												409.685												409.685												409.685												409.685
409.686												409.686												409.686												409.686												409.686
409.693					0.000651991				0.00685103			409.693												409.693												409.693												409.693
409.697												409.697												409.697												409.697								-0.00428138				409.697
438.55			-0.0119975									438.55			0.0269589		0.0204784							438.55												438.55												438.55
438.553												438.553										0.0172936		438.553												438.553												438.553
438.554				0.0159909								438.554												438.554												438.554												438.554
438.558												438.558												438.558												438.558												438.558
438.561												438.561												438.561												438.561			0.0940895			0.184042						438.561
438.567												438.567												438.567												438.567												438.567
438.568												438.568												438.568												438.568												438.568
438.569												438.569												438.569												438.569												438.569
438.57												438.57												438.57												438.57												438.57
438.575												438.575												438.575		0.0260956		0.0541701				0.0434786				438.575												438.575	0.34475
438.576												438.576												438.576												438.576												438.576
438.577												438.577												438.577												438.577				0.193651			0.0435695			0.073406		438.577
438.58												438.58												438.58	0.0800851									0.0238084		438.58												438.58
438.581							-0.00420505			-0.000706293		438.581							0.0155082					438.581												438.581												438.581
438.586												438.586												438.586												438.586												438.586
438.587	0.0279633											438.587												438.587												438.587									0.487287			438.587
439.67												439.67									0.0247173			439.67							0.0279495					439.67												439.67
439.672						0.0299291						439.672												439.672												439.672												439.672
439.682												439.682												439.682												439.682												439.682
439.685												439.685		0.012132										439.685												439.685												439.685
439.688												439.688	0.00431217			0.0121844		0.0311157		0.0120045				439.688												439.688												439.688
439.691								0.0168293				439.691												439.691												439.691					0.168399							439.691
439.693		-0.00450478										439.693												439.693												439.693												439.693
439.696												439.696												439.696			0.0140951									439.696												439.696
439.702												439.702												439.702												439.702												439.702
439.705												439.705												439.705												439.705	0.0703246	0.269351										439.705
439.706												439.706												439.706												439.706												439.706
439.708												439.708												439.708					0.0586484	0.0142405			0.00770056			439.708												439.708
439.715												439.715												439.715												439.715												439.715
439.716												439.716												439.716												439.716												439.716
439.737					0.00217546				0.00750866			439.737												439.737												439.737												439.737
439.738												439.738												439.738												439.738								-0.00194059				439.738
468.579							-0.00188298			0.00457232		468.579												468.579												468.579												468.579
468.58			-0.0286758									468.58												468.58												468.58												468.58
468.581												468.581												468.581												468.581												468.581
468.582												468.582												468.582												468.582												468.582
468.584												468.584										0.0141546		468.584												468.584												468.584
468.585												468.585												468.585												468.585												468.585
468.587												468.587			0.021843		0.0198592							468.587	0.0749503									0.0148793		468.587			0.111952			0.197914						468.587
468.588												468.588												468.588												468.588												468.588
468.59												468.59							0.0247963					468.59		0.0311284		0.0489824				0.0347079				468.59												468.59
468.591												468.591												468.591												468.591									0.485238			468.591
468.594	0.0268746											468.594												468.594												468.594												468.594
468.595				0.0156674								468.595												468.595												468.595												468.595	0.321397
468.596												468.596												468.596												468.596				0.172451			0.0360736			0.0656709		468.596
468.598												468.598												468.598												468.598												468.598
468.612												468.612												468.612												468.612												468.612
469.659												469.659												469.659												469.659												469.659
469.665												469.665									0.00214214			469.665												469.665												469.665
469.667												469.667												469.667							0.0306752					469.667					0.153821							469.667
469.671								0.0233494				469.671												469.671												469.671												469.671
469.674		-0.0068108										469.674	0.00852728			0.0123817		0.0311157		0.0145151				469.674												469.674												469.674
469.675												469.675												469.675			0.0148968									469.675												469.675
469.677					-0.000794009				0.0102557			469.677												469.677												469.677												469.677
469.678						0.0320801						469.678												469.678												469.678												469.678
469.68												469.68		0.0151086										469.68												469.68												469.68
469.681												469.681												469.681												469.681												469.681
469.685												469.685												469.685												469.685								-0.00120815				469.685
469.686												469.686												469.686												469.686												469.686
469.691												469.691												469.691					0.0526788	0.0102495			0.00412445			469.691												469.691
469.695												469.695												469.695												469.695												469.695
469.698												469.698												469.698												469.698	0.0904393	0.312084										469.698
498.59												498.59			0.028942		0.021187							498.59												498.59												498.59
498.595				0.0129252								498.595												498.595												498.595												498.595
498.596												498.596												498.596												498.596												498.596
498.597												498.597							0.0160614					498.597												498.597												498.597
498.599	0.024413		-0.036639									498.599												498.599												498.599												498.599
498.6												498.6										0.00934506		498.6												498.6												498.6
498.601												498.601												498.601		0.0314341		0.0432656				0.0334772				498.601												498.601
498.602												498.602												498.602												498.602			0.121146			0.225698						498.602
498.605							-0.00150301			0.00178432		498.605												498.605												498.605												498.605
498.606												498.606												498.606	0.0732035									0.0119554		498.606												498.606
498.607												498.607												498.607												498.607												498.607
498.608												498.608												498.608												498.608				0.151331			0.0349361			0.0491023		498.608
498.61												498.61												498.61												498.61												498.61	0.197213
498.611												498.611												498.611												498.611												498.611
498.614												498.614												498.614												498.614									0.510386			498.614
498.616												498.616												498.616												498.616												498.616
498.621												498.621												498.621												498.621												498.621
499.66												499.66												499.66												499.66												499.66
499.667												499.667												499.667												499.667												499.667
499.671					0.000871474				0.00969799			499.671												499.671												499.671												499.671
499.674		-0.00706362										499.674	6.23947e-05			0.00724322		0.0224745		0.0031904				499.674												499.674												499.674
499.675												499.675												499.675												499.675	0.0958691	0.389824										499.675
499.676												499.676												499.676					0.0555828	0.00845061			0.0037271			499.676								-0.00297507				499.676
499.677												499.677												499.677							0.0272041					499.677												499.677
499.681												499.681												499.681												499.681												499.681
499.682												499.682									0.0302773			499.682												499.682												499.682
499.684						0.0323747						499.684												499.684												499.684												499.684
499.686								0.0107862				499.686												499.686												499.686												499.686
499.687												499.687												499.687												499.687					0.129266							499.687
499.688												499.688												499.688												499.688												499.688
499.69												499.69		0.0152674										499.69												499.69												499.69
499.693												499.693												499.693			0.0100479									499.693												499.693
528.563												528.563			0.0282953		0.0158695							528.563												528.563												528.563
528.571				0.0137802								528.571												528.571												528.571												528.571
528.575			-0.0387054									528.575										0.00187293		528.575												528.575												528.575
528.578												528.578												528.578												528.578			0.139584			0.234122						528.578
528.581												528.581												528.581												528.581												528.581
528.585												528.585												528.585												528.585												528.585
528.587												528.587												528.587												528.587												528.587
528.589												528.589												528.589												528.589				0.149608			0.0453004			0.0582684		528.589
528.59												528.59												528.59		0.0277061		0.0435976				0.0279177				528.59												528.59	0.231144
528.592												528.592												528.592												528.592												528.592
528.595												528.595												528.595												528.595												528.595
528.597												528.597												528.597	0.0757322									0.0131455		528.597												528.597
528.598												528.598							0.0102689					528.598												528.598												528.598
528.601												528.601												528.601												528.601									0.421806			528.601
528.604	0.0206109											528.604												528.604												528.604												528.604
528.606							-0.00150301			0.00442363		528.606												528.606												528.606												528.606
529.671												529.671												529.671							0.0322564					529.671												529.671
529.673												529.673									0.0131271			529.673												529.673												529.673
529.674												529.674												529.674												529.674												529.674
529.677												529.677												529.677												529.677												529.677
529.679												529.679	0.00246806			0.00679925		0.0155579		0.00656619				529.679												529.679												529.679
529.68												529.68												529.68												529.68					0.123903							529.68
529.682								0.00564894				529.682												529.682												529.682												529.682
529.683		-0.00798296										529.683												529.683												529.683												529.683
529.69						0.0305184						529.69												529.69			0.0149902									529.69												529.69
529.696												529.696		0.0138962										529.696												529.696												529.696
529.697												529.697												529.697												529.697												529.697
529.701												529.701												529.701												529.701												529.701
529.702												529.702												529.702					0.0591947	0.012358			0.00759725			529.702												529.702
529.705												529.705												529.705												529.705												529.705
529.707												529.707												529.707												529.707	0.096864	0.418153										529.707
529.711					0.00594539				0.00893214			529.711												529.711												529.711												529.711
529.719												529.719												529.719												529.719								-0.00548198				529.719
558.576			-0.0541678									558.576												558.576												558.576												558.576
558.58												558.58										-0.00189903		558.58												558.58												558.58
558.582												558.582												558.582												558.582												558.582
558.585												558.585												558.585												558.585			0.143959			0.236823						558.585
558.587												558.587			0.0240704		-0.00665164							558.587												558.587												558.587
558.588												558.588												558.588												558.588												558.588
558.592				0.0113923								558.592												558.592												558.592												558.592
558.595												558.595												558.595												558.595												558.595
558.608												558.608												558.608												558.608												558.608
558.61							0.000481301			0.0094792		558.61												558.61		0.0319336		0.0343842				0.0262201				558.61												558.61
558.611	0.018588											558.611												558.611	0.0645682									0.0116165		558.611												558.611
558.612												558.612							0.022491					558.612												558.612												558.612
558.613												558.613												558.613												558.613												558.613
558.614												558.614												558.614												558.614				0.133429			0.0412946			0.0408877		558.614
558.615												558.615												558.615												558.615												558.615
558.616												558.616												558.616												558.616									0.492488			558.616
558.617												558.617												558.617												558.617												558.617	0.245611
558.624												558.624												558.624												558.624												558.624
559.674												559.674												559.674												559.674												559.674
559.675												559.675									-0.0127962			559.675												559.675												559.675
559.678												559.678												559.678							0.0251862					559.678					0.13479							559.678
559.68												559.68	0.00115777			0.00646217		0.0139113		0.00723826				559.68												559.68												559.68
559.681												559.681												559.681												559.681												559.681
559.682								0.00955548				559.682												559.682												559.682												559.682
559.688												559.688												559.688												559.688												559.688
559.69		-0.00404511										559.69												559.69												559.69												559.69
559.693												559.693												559.693												559.693												559.693
559.695						0.0247949						559.695												559.695												559.695												559.695
559.697												559.697		0.0105183										559.697												559.697												559.697
559.7												559.7												559.7					0.042317	0.0117053			0.00890849			559.7												559.7
559.702					-0.00688787				0.00183138			559.702												559.702												559.702												559.702
559.703												559.703												559.703			0.0150525									559.703	0.0975273	0.386223										559.703
559.709												559.709												559.709												559.709								-0.00715073				559.709
588.584												588.584										-0.000411131		588.584												588.584												588.584
588.586			-0.0365477									588.586												588.586												588.586												588.586
588.587												588.587			0.0261829		0.00283429							588.587												588.587												588.587
588.588				0.0081726								588.588												588.588												588.588												588.588
588.589												588.589												588.589												588.589												588.589
588.591												588.591												588.591												588.591												588.591
588.592												588.592												588.592												588.592												588.592
588.593												588.593												588.593												588.593												588.593
588.595												588.595												588.595												588.595												588.595
588.596												588.596												588.596												588.596			0.171238			0.225424						588.596
588.599												588.599												588.599												588.599												588.599
588.603							-0.00299758			0.005576		588.603												588.603	0.0630045									0.00883456		588.603												588.603
588.604												588.604												588.604												588.604									0.394324			588.604
588.614												588.614							0.0179476					588.614												588.614												588.614
588.616	0.0199204											588.616												588.616												588.616												588.616
588.617												588.617												588.617		0.0322393		0.0495842				0.0306055				588.617												588.617
588.619												588.619												588.619												588.619				0.118529			0.0415277			0.0452657		588.619
588.62												588.62												588.62												588.62												588.62
588.622												588.622												588.622												588.622												588.622
588.628												588.628												588.628												588.628												588.628	0.191344
589.69												589.69												589.69												589.69												589.69
589.698												589.698												589.698												589.698					0.128154							589.698
589.699												589.699												589.699			0.0107484									589.699												589.699
589.701						0.0261871						589.701		0.00812702										589.701							0.0292822					589.701												589.701
589.703												589.703									0.0113202			589.703												589.703												589.703
589.705												589.705												589.705												589.705												589.705
589.714								0.0110974				589.714												589.714												589.714												589.714
589.716												589.716	0.0062464			0.010721		0.0229672		0.0104673				589.716												589.716												589.716
589.72		-0.00844263										589.72												589.72												589.72												589.72
589.734												589.734												589.734					0.0409012	0.00974749			0.00508603			589.734												589.734
589.738												589.738												589.738												589.738	0.113246	0.413826										589.738
589.74												589.74												589.74												589.74												589.74
589.75												589.75												589.75												589.75												589.75
589.754												589.754												589.754												589.754												589.754
589.762					-0.00768834				0.00644313			589.762												589.762												589.762												589.762
589.769												589.769												589.769												589.769								-0.00494586				589.769
618.574												618.574			0.019321		-0.0021321							618.574												618.574												618.574
618.575			-0.0477931									618.575												618.575												618.575												618.575
618.576				0.00100136								618.576												618.576												618.576												618.576
618.581												618.581										-0.00501188		618.581												618.581												618.581
618.583												618.583												618.583												618.583			0.174774			0.202807						618.583
618.588												618.588												618.588												618.588												618.588
618.595												618.595												618.595												618.595												618.595
618.611												618.611												618.611												618.611												618.611
618.612												618.612												618.612												618.612												618.612
618.616												618.616												618.616												618.616												618.616
618.617												618.617												618.617												618.617												618.617
618.618												618.618												618.618	0.0651176									0.00788097		618.618												618.618
618.619												618.619												618.619												618.619									0.321586			618.619
618.621												618.621												618.621		0.0439302		0.0373775				0.0257957				618.621				0.113042			0.0458868			0.0496129		618.621	0.174896
618.622	0.0162077											618.622												618.622												618.622												618.622
618.623							-0.000869719			0.00308539		618.623							0.0166231					618.623												618.623												618.623
619.699												619.699												619.699							0.0296512					619.699												619.699
619.701												619.701												619.701												619.701												619.701
619.703												619.703									0.0094437			619.703												619.703												619.703
619.707						0.0233658						619.707	0.00649598			0.010425		0.0209902		0.0105445				619.707			0.00902058									619.707												619.707
619.709												619.709												619.709												619.709					0.113933							619.709
619.711		0.00117216										619.711		0.012132										619.711												619.711												619.711
619.712								0.00793755				619.712												619.712												619.712												619.712
619.713												619.713												619.713					0.0332873	0.0030372			-0.0046251			619.713												619.713
619.716												619.716												619.716												619.716												619.716
619.718												619.718												619.718												619.718												619.718
619.719												619.719												619.719												619.719	0.0972342	0.400874										619.719
619.739												619.739												619.739												619.739								-0.00638054				619.739
619.742					-0.00347944				0.00740876			619.742												619.742												619.742												619.742
648.602			-0.025492									648.602												648.602												648.602												648.602
648.603												648.603			0.0177834		-0.00266193							648.603												648.603												648.603
648.607												648.607										-0.00459422		648.607												648.607												648.607
648.613												648.613												648.613												648.613												648.613
648.614				0.00504529								648.614												648.614												648.614												648.614
648.616												648.616												648.616												648.616			0.183401			0.213251						648.616
648.62												648.62												648.62												648.62												648.62
648.627												648.627							0.0090115					648.627		0.0280044		0.0203514				0.0248974				648.627												648.627
648.628	0.0240068											648.628												648.628												648.628												648.628
648.636												648.636												648.636												648.636				0.0933426			0.0275957			0.0412899		648.636
648.637												648.637												648.637												648.637												648.637
648.638												648.638												648.638												648.638												648.638
648.639												648.639												648.639												648.639												648.639	0.192659
648.641							-0.00106393			0.00349429		648.641												648.641												648.641												648.641
648.644												648.644												648.644	0.0519954									0.00505958		648.644												648.644
648.645												648.645												648.645												648.645									0.245814			648.645
649.702												649.702	0.0176161			0.0180053		0.0290606		0.0227267				649.702												649.702												649.702
649.706												649.706												649.706												649.706												649.706
649.707												649.707												649.707												649.707					0.126609							649.707
649.709												649.709												649.709					0.0338391	0.00353085			-0.00185958			649.709												649.709
649.71		0.00219876										649.71												649.71												649.71												649.71
649.713						0.0234026						649.713												649.713												649.713	0.1018	0.401196										649.713
649.714												649.714												649.714			-0.000607079									649.714												649.714
649.716												649.716		0.0161704										649.716												649.716												649.716
649.717												649.717												649.717												649.717												649.717
649.718												649.718									0.000670507			649.718							0.0384531					649.718												649.718
649.725								0.00473626				649.725												649.725												649.725												649.725
649.726												649.726												649.726												649.726												649.726
649.734												649.734												649.734												649.734												649.734
649.738					-0.00413143				0.0120288			649.738												649.738												649.738												649.738
649.745												649.745												649.745												649.745								-0.00137427				649.745
678.61												678.61			0.0151033		-0.00133416							678.61												678.61												678.61
678.619				0.0100059								678.619												678.619												678.619												678.619
678.62												678.62												678.62												678.62												678.62
678.622												678.622										-0.00415046		678.622												678.622												678.622
678.623			-0.0445108									678.623												678.623												678.623												678.623
678.625												678.625												678.625												678.625			0.191978			0.233159						678.625
678.627												678.627												678.627												678.627												678.627
678.628												678.628												678.628	0.0576021									0.00995366		678.628												678.628
678.629							-0.00521832			0.00267648		678.629												678.629												678.629												678.629
678.631												678.631												678.631												678.631												678.631
678.633												678.633												678.633												678.633												678.633
678.634												678.634							0.0113168					678.634		0.0333502		0.00728355				0.0177324				678.634												678.634
678.635	0.021334											678.635												678.635												678.635												678.635
678.636												678.636												678.636												678.636									0.198384			678.636
678.641												678.641												678.641												678.641				0.106194			0.0410614			0.0497289		678.641
678.643												678.643												678.643												678.643												678.643	0.218533
678.644												678.644												678.644												678.644												678.644
678.647												678.647												678.647												678.647												678.647
678.653												678.653												678.653												678.653												678.653
679.72						0.0269016						679.72												679.72												679.72												679.72
679.721												679.721	0.00640586			0.00484252		0.016958		0.0114792				679.721												679.721												679.721
679.722												679.722									-0.00623049			679.722												679.722												679.722
679.723												679.723												679.723			0.00688802				0.0418264					679.723												679.723
679.725		0.0118442										679.725												679.725												679.725					0.108892							679.725
679.728												679.728		0.0141721										679.728												679.728												679.728
679.729								0.00169399				679.729												679.729												679.729												679.729
679.733												679.733												679.733												679.733												679.733
679.735												679.735												679.735												679.735												679.735
679.736												679.736												679.736												679.736	0.118676	0.405366										679.736
679.738												679.738												679.738					0.0517368	0.00798206			0.000357611			679.738												679.738
679.752												679.752												679.752												679.752												679.752
679.759												679.759												679.759												679.759												679.759
679.77					-0.00753986				0.00776672			679.77												679.77												679.77								-0.00638054				679.77
708.614												708.614			0.0168493		0.0132075							708.614												708.614												708.614
708.617			-0.0389865									708.617												708.617												708.617												708.617
708.619				0.00749476								708.619												708.619												708.619												708.619
708.622												708.622										0.00287791		708.622												708.622												708.622
708.627												708.627												708.627												708.627												708.627
708.63												708.63												708.63												708.63				0.0956497			0.035247			0.0497289		708.63
708.632												708.632												708.632		0.0276017		0.0113404				0.0140543				708.632												708.632
708.634												708.634												708.634												708.634												708.634	0.188534
708.635												708.635												708.635												708.635			0.192727			0.22515						708.635
708.638												708.638							0.0135466					708.638												708.638												708.638
708.64												708.64												708.64												708.64												708.64
708.641	0.0117962											708.641												708.641												708.641												708.641
708.643												708.643												708.643												708.643												708.643
708.648												708.648												708.648												708.648												708.648
708.649												708.649												708.649	0.0601307									0.00404294		708.649									0.204102			708.649
708.65												708.65												708.65												708.65												708.65
708.653							-0.00516765			0.00743467		708.653												708.653												708.653												708.653
709.714								0.0122036				709.714									0.00750184			709.714							0.0382047					709.714												709.714
709.716												709.716	0.0144617			0.00880532		0.0161348		0.0176669				709.716												709.716												709.716
709.719												709.719												709.719												709.719												709.719
709.721		0.0129474										709.721												709.721												709.721												709.721
709.723												709.723												709.723			0.0166791									709.723					0.0993127							709.723
709.724												709.724												709.724					0.0604544	0.00825817			0.000905948			709.724												709.724
709.726						0.0193217						709.726												709.726												709.726												709.726
709.728												709.728		0.00431434										709.728												709.728												709.728
709.732												709.732												709.732												709.732	0.112914	0.407957										709.732
709.734												709.734												709.734												709.734												709.734
709.737												709.737												709.737												709.737												709.737
709.75												709.75												709.75												709.75								-0.00498361				709.75
709.755					-0.0155962				0.0090903			709.755												709.755												709.755												709.755
738.619			-0.0596008									738.619												738.619												738.619												738.619
738.62												738.62			0.0180636		0.00780068							738.62												738.62												738.62
738.622												738.622										-0.000411131		738.622												738.622												738.622
738.628				-0.00135568								738.628												738.628												738.628												738.628
738.63												738.63												738.63												738.63												738.63
738.632												738.632												738.632												738.632			0.196444			0.234811						738.632
738.633												738.633												738.633												738.633												738.633
738.637												738.637												738.637												738.637												738.637
738.638							-0.00598671			-0.00271365		738.638												738.638	0.0505867									0.00210422		738.638												738.638
738.643												738.643												738.643		0.0243808		0.0231113				0.0235323				738.643												738.643
738.644												738.644							0.00670623					738.644												738.644									0.247703			738.644
738.646	0.0200829											738.646												738.646												738.646												738.646
738.647												738.647												738.647												738.647				0.0858075			0.0348937			0.0429143		738.647
738.649												738.649												738.649												738.649												738.649	0.239024
738.652												738.652												738.652												738.652												738.652
738.66												738.66												738.66												738.66												738.66
739.731												739.731												739.731												739.731												739.731
739.732						0.017598						739.732												739.732												739.732												739.732
739.734												739.734												739.734							0.032407					739.734												739.734
739.735												739.735									0.017886			739.735												739.735												739.735
739.738												739.738												739.738												739.738					0.101781							739.738
739.74												739.74												739.74												739.74												739.74
739.741												739.741												739.741			0.00733165									739.741												739.741
739.742								0.00608453				739.742												739.742												739.742												739.742
739.744												739.744		0.014448										739.744												739.744												739.744
739.746		0.00847328										739.746												739.746												739.746												739.746
739.747												739.747	0.0128048			0.0103756		0.0171203		0.0164696				739.747												739.747												739.747
739.749												739.749												739.749												739.749												739.749
739.75												739.75												739.75					0.0614744	0.0126341			0.0037271			739.75												739.75
739.751												739.751												739.751												739.751												739.751
739.754												739.754												739.754												739.754	0.108101	0.367529										739.754
739.755												739.755												739.755												739.755												739.755
739.758					-0.0142147				0.0150256			739.758												739.758												739.758												739.758
739.764												739.764												739.764												739.764								-0.00678829				739.764
768.62												768.62			0.0194863		0.0159588							768.62												768.62												768.62
768.623				0.00448299								768.623												768.623												768.623												768.623
768.628			-0.0382345									768.628												768.628												768.628												768.628
768.65												768.65							0.00600208					768.65												768.65												768.65
768.652												768.652												768.652												768.652												768.652
768.653	0.0149484											768.653												768.653												768.653												768.653
768.654												768.654												768.654		0.0374808		0.0105726				0.0163602				768.654												768.654
768.655												768.655												768.655												768.655				0.0844173			0.0335585			0.0456757		768.655
768.657												768.657												768.657												768.657												768.657
768.658												768.658												768.658												768.658												768.658
768.66												768.66												768.66												768.66												768.66	0.209137
768.848												768.848										-0.000619959		768.848												768.848												768.848
768.856												768.856												768.856												768.856			0.17345			0.234357						768.856
768.86												768.86												768.86												768.86												768.86
768.863												768.863												768.863												768.863												768.863
768.865												768.865												768.865	0.0444518									-0.000133976		768.865									0.259926			768.865
768.867												768.867												768.867												768.867												768.867
768.868							-0.00516765			-0.00371733		768.868												768.868												768.868												768.868
769.723												769.723												769.723							0.0370602					769.723												769.723
769.725												769.725									0.0149384			769.725												769.725												769.725
769.726												769.726												769.726												769.726												769.726
769.731								0.00347095				769.731												769.731												769.731												769.731
769.733												769.733												769.733												769.733												769.733
769.734												769.734	0.00943547			0.00709523		0.0114416		0.0127539				769.734												769.734	0.0965324	0.351261										769.734
769.735												769.735												769.735					0.0489889	0.00533811			0.00292446			769.735												769.735
769.736												769.736												769.736												769.736												769.736
769.737		0.00921641										769.737												769.737												769.737												769.737
769.738						0.0134287						769.738												769.738												769.738												769.738
769.74												769.74												769.74												769.74					0.0837837							769.74
769.744												769.744												769.744												769.744												769.744
769.745												769.745												769.745			0.0163911									769.745												769.745
769.75												769.75		0.0127591										769.75												769.75												769.75
769.761												769.761												769.761												769.761								-0.00360934				769.761
769.79					-0.0200891				0.00771677			769.79												769.79												769.79												769.79
798.637			-0.0718794									798.637			0.014859		0.0169355							798.637												798.637												798.637
798.638				0.00372042								798.638												798.638												798.638												798.638
798.639												798.639										0.00329557		798.639												798.639												798.639
798.647												798.647												798.647												798.647			0.184725			0.212288						798.647
798.652												798.652												798.652												798.652												798.652
798.654												798.654							0.0127838					798.654												798.654												798.654
798.658	0.0165245											798.658												798.658												798.658												798.658
798.659												798.659												798.659												798.659												798.659
798.661												798.661												798.661		0.0353633		0.0154646				0.0277762				798.661												798.661
798.662												798.662												798.662												798.662				0.0761796			0.0259849			0.0391937		798.662
798.663												798.663												798.663												798.663												798.663
798.665												798.665												798.665												798.665												798.665	0.242573
798.666							-0.00637513			-0.00230475		798.666												798.666												798.666												798.666
798.67												798.67												798.67												798.67												798.67
798.671												798.671												798.671	0.050791									0.00628113		798.671												798.671
798.675												798.675												798.675												798.675									0.257089			798.675
799.744						0.0161248						799.744									0.0168106			799.744												799.744												799.744
799.745												799.745												799.745							0.0322865					799.745												799.745
799.746												799.746												799.746												799.746					0.0854897							799.746
799.749												799.749	0.0120838			0.00895331		0.0131722		0.0182695				799.749												799.749												799.749
799.75												799.75												799.75			0.01636									799.75												799.75
799.751												799.751												799.751					0.0359571	-0.00114627			-0.0114118			799.751												799.751
799.752								0.00703178				799.752		0.0149163										799.752												799.752												799.752
799.753		0.00631282										799.753												799.753												799.753												799.753
799.754												799.754												799.754												799.754	0.103165	0.350774										799.754
799.755												799.755												799.755												799.755												799.755
799.757												799.757												799.757												799.757												799.757
799.76												799.76												799.76												799.76												799.76
799.762												799.762												799.762												799.762												799.762
799.776												799.776												799.776												799.776								-0.00217467				799.776
799.782					-0.00645536				0.0116709			799.782												799.782												799.782												799.782
828.626												828.626			0.00255793		-0.017293							828.626												828.626												828.626
828.635				0.00171001								828.635												828.635												828.635												828.635
828.639			-0.0614774									828.639												828.639												828.639												828.639
828.643												828.643										0.00596466		828.643												828.643												828.643
828.644												828.644												828.644												828.644												828.644
828.647												828.647												828.647												828.647			0.178976			0.207935						828.647
828.649												828.649												828.649												828.649												828.649
828.65												828.65												828.65												828.65												828.65
828.655							-0.00289625			0.00118955		828.655												828.655												828.655												828.655
828.656												828.656												828.656	0.050791									-0.000133976		828.656									0.239738			828.656
828.663												828.663												828.663												828.663												828.663
828.665	0.0132911											828.665												828.665		0.0323362		-0.0124401				0.00584948				828.665												828.665
828.668												828.668							0.0108976					828.668												828.668												828.668
828.669												828.669												828.669												828.669												828.669
828.67												828.67												828.67												828.67												828.67
828.672												828.672												828.672												828.672				0.0707594			0.0381507			0.0383042		828.672
828.674												828.674												828.674												828.674												828.674	0.254149
829.738												829.738												829.738												829.738												829.738
829.739												829.739												829.739							0.0299298					829.739												829.739
829.741												829.741									0.0131271			829.741												829.741												829.741
829.743												829.743	0.00777854			0.00553313		0.0106183		0.0202548				829.743												829.743												829.743
829.746								0.0121276				829.746												829.746												829.746					0.0948239							829.746
829.75						0.00349898						829.75												829.75												829.75												829.75
829.751		0.00556969										829.751												829.751			0.0144142									829.751												829.751
829.754												829.754		0.0111872										829.754												829.754												829.754
829.755												829.755												829.755												829.755												829.755
829.758												829.758												829.758												829.758												829.758
829.762												829.762												829.762					0.0477348	0.00575645			-0.00190726			829.762												829.762
829.764												829.764												829.764												829.764												829.764
829.765												829.765												829.765												829.765	0.0994786	0.333174										829.765
829.769					-0.00442192				0.0125866			829.769												829.769												829.769												829.769
829.771												829.771												829.771												829.771								-0.00979356				829.771
858.66												858.66			0.000610742		-0.0125883							858.66												858.66												858.66
858.665			-0.0538867	-0.00047757								858.665												858.665												858.665												858.665
858.671	0.0145097											858.671												858.671												858.671												858.671
858.673												858.673										0.00546216		858.673												858.673												858.673
858.676												858.676							0.0127083					858.676												858.676												858.676
858.682												858.682												858.682		0.0285114		-0.00133324				0.00877069				858.682												858.682
858.684												858.684												858.684												858.684												858.684
858.687												858.687												858.687												858.687			0.16766	0.06457		0.19292	0.0316368			0.0404468		858.687
858.688												858.688												858.688												858.688												858.688
858.69							-0.00603737			-0.00691424		858.69												858.69	0.0494879									0.00635206		858.69												858.69
858.693												858.693												858.693												858.693												858.693	0.255812
858.695												858.695												858.695												858.695												858.695
858.697												858.697												858.697												858.697									0.194518			858.697
858.701												858.701												858.701												858.701												858.701
858.707												858.707												858.707												858.707												858.707
859.756						0.00606244						859.756												859.756												859.756												859.756
859.761												859.761												859.761												859.761					0.0965719							859.761
859.764												859.764												859.764			0.0143208									859.764												859.764
859.765												859.765		0.0145651										859.765												859.765												859.765
859.767												859.767												859.767							0.0342366					859.767												859.767
859.769												859.769									0.0211645			859.769												859.769												859.769
859.774												859.774												859.774												859.774												859.774
859.777								0.0107032				859.777												859.777												859.777												859.777
859.78												859.78												859.78												859.78												859.78
859.784												859.784	0.0105863			0.00959459		0.0168739		0.0202161				859.784												859.784												859.784
859.785		0.00315641										859.785												859.785												859.785												859.785
859.795												859.795												859.795												859.795												859.795
859.796												859.796												859.796												859.796												859.796
859.797												859.797												859.797												859.797												859.797
859.807												859.807												859.807					0.0683024	0.0105925			0.00835221			859.807												859.807
859.81												859.81												859.81												859.81												859.81
859.811												859.811												859.811												859.811	0.0945425	0.326735						-0.00440974				859.811
859.812					-0.022555				0.0129945			859.812												859.812												859.812												859.812
888.662												888.662			0.00978624		0.00363223							888.662												888.662												888.662
888.67				0.00572313								888.67												888.67												888.67												888.67
888.672			-0.0403922									888.672												888.672												888.672												888.672
888.673												888.673										-0.000619959		888.673												888.673												888.673
888.676	0.0187505											888.676												888.676												888.676												888.676
888.677												888.677												888.677												888.677			0.158063			0.196443						888.677
888.678												888.678												888.678												888.678												888.678
888.68							-0.00589383			-0.0005576		888.68												888.68												888.68												888.68
888.682												888.682							0.0067733					888.682												888.682												888.682
888.683												888.683												888.683												888.683												888.683
888.685												888.685												888.685		0.0325375		-0.00681666				0.0155609				888.685												888.685
888.688												888.688												888.688												888.688				0.0555708			0.0227279			0.0360997		888.688
888.689												888.689												888.689	0.0395495									-0.00367253		888.689												888.689	0.24034
888.69												888.69												888.69												888.69												888.69
888.691												888.691												888.691												888.691									0.201184			888.691
888.692												888.692												888.692												888.692												888.692
888.696												888.696												888.696												888.696												888.696
889.731												889.731												889.731												889.731												889.731
889.737												889.737												889.737												889.737					0.0909294							889.737
889.756												889.756									0.0157395			889.756							0.030118					889.756												889.756
889.759		0.00698701										889.759	-0.00240566			0.000731721		0.00420044		0.0145151				889.759			0.0130756									889.759												889.759
889.762						0.00660754						889.762												889.762												889.762												889.762
889.763								0.000905766				889.763		0.0137791										889.763												889.763												889.763
889.776												889.776												889.776												889.776												889.776
889.777												889.777												889.777												889.777												889.777
889.778												889.778												889.778					0.0653984	0.00944628			0.00301983			889.778												889.778
889.781												889.781												889.781												889.781												889.781
889.782												889.782												889.782												889.782	0.0734791	0.282265										889.782
889.791					-0.0190046				0.0117292			889.791												889.791												889.791												889.791
889.792												889.792												889.792												889.792								-0.00431158				889.792
918.662												918.662			0.00206934		-0.00736022							918.662												918.662												918.662
918.664				-0.00318893								918.664												918.664												918.664												918.664
918.665			-0.0667206									918.665												918.665												918.665												918.665
918.668												918.668										-0.00687828		918.668												918.668												918.668
918.67												918.67												918.67												918.67												918.67
918.672							0.00135102			0.00951638		918.672												918.672												918.672			0.163014			0.191824						918.672
918.673												918.673												918.673												918.673												918.673
918.676												918.676												918.676	0.0425993									0.000914192		918.676												918.676
918.678												918.678												918.678												918.678												918.678
918.679												918.679												918.679												918.679												918.679
918.681	0.0137785											918.681												918.681												918.681												918.681
918.682												918.682												918.682		0.0215625		0.000565461				0.0130641				918.682												918.682
918.684												918.684												918.684												918.684									0.191251			918.684
918.686												918.686							0.00041914					918.686												918.686												918.686
918.689												918.689												918.689												918.689												918.689
918.69												918.69												918.69												918.69				0.0543211			0.0154652			0.0296486		918.69
918.691												918.691												918.691												918.691												918.691	0.223234
918.692												918.692												918.692												918.692												918.692
919.735												919.735	0.0125275			0.0118884		-0.000661014		0.0320662				919.735												919.735												919.735
919.743												919.743												919.743							0.0402452					919.743												919.743
919.744		0.00241327										919.744												919.744												919.744												919.744
919.745												919.745												919.745												919.745												919.745
919.747												919.747									0.00194186			919.747												919.747												919.747
919.748								0.000152113				919.748												919.748												919.748												919.748
919.75												919.75												919.75												919.75												919.75
919.754												919.754												919.754												919.754												919.754
919.756												919.756												919.756												919.756												919.756
919.757												919.757												919.757					0.0662624	0.0121321			0.00644495			919.757												919.757
919.761												919.761												919.761												919.761					0.0870769							919.761
919.763												919.763												919.763												919.763	0.0817702	0.294446										919.763
919.767						0.00539211						919.767												919.767												919.767								-0.0044777				919.767
919.768												919.768												919.768			0.0113866									919.768												919.768
919.771												919.771		0.00859525										919.771												919.771												919.771
919.773					-0.0145762				0.0113213			919.773												919.773												919.773												919.773
948.653												948.653			0.000567631		-0.0117904							948.653												948.653												948.653
948.656												948.656												948.656												948.656												948.656
948.659			-0.0441383									948.659												948.659												948.659												948.659
948.661				0.00572313								948.661												948.661												948.661												948.661
948.662												948.662												948.662												948.662												948.662
948.663							0.000185765			0.00802944		948.663												948.663												948.663												948.663
948.664												948.664										0.00195776		948.664												948.664												948.664
948.667												948.667												948.667	0.0431981									0.00682492		948.667			0.183352			0.175024						948.667
948.669												948.669												948.669												948.669												948.669
948.671												948.671												948.671												948.671									0.173155			948.671
948.681												948.681												948.681												948.681												948.681
948.684												948.684												948.684												948.684												948.684
948.687	0.0122837											948.687												948.687												948.687												948.687
948.688												948.688							0.0113838					948.688		0.0378834		0.0136022				0.0175909				948.688												948.688
948.692												948.692												948.692												948.692				0.0610576			0.0331275			0.0366875		948.692
948.693												948.693												948.693												948.693												948.693
948.697												948.697												948.697												948.697												948.697	0.214408
949.774						0.00189313						949.774												949.774												949.774												949.774
949.775												949.775									0.01641			949.775												949.775												949.775
949.778												949.778												949.778							0.0347938					949.778												949.778
949.78												949.78												949.78												949.78												949.78
949.781												949.781												949.781			0.0139006									949.781												949.781
949.782								0.00774395				949.782												949.782												949.782												949.782
949.783												949.783												949.783												949.783					0.0805255							949.783
949.784		0.00184635										949.784	0.00734178	0.0159363		0.00674992		-0.00386994		0.0292543				949.784												949.784												949.784
949.788												949.788												949.788												949.788												949.788
949.796												949.796												949.796												949.796												949.796
949.798												949.798												949.798												949.798												949.798
949.802												949.802												949.802					0.0782741	0.00606603			0.00975881			949.802												949.802
949.804												949.804												949.804												949.804	0.0876165	0.285582										949.804
949.806					-0.0183526				0.00614345			949.806												949.806												949.806												949.806
949.809												949.809												949.809												949.809								-0.00658441				949.809
978.662												978.662			0.00978624		0.00549622							978.662												978.662												978.662
978.667				-0.00115541								978.667												978.667												978.667												978.667
978.672			-0.0466685									978.672												978.672												978.672												978.672
978.675												978.675										-0.00299538		978.675												978.675												978.675
978.677												978.677												978.677												978.677												978.677
978.682												978.682												978.682												978.682												978.682
978.685												978.685												978.685												978.685			0.19021			0.17273						978.685
978.686												978.686												978.686												978.686												978.686
978.689												978.689												978.689												978.689												978.689
978.69												978.69												978.69												978.69												978.69
978.691							-0.00101326			-0.00137541		978.691												978.691												978.691												978.691
978.692												978.692							0.00719243					978.692												978.692												978.692
978.693	0.0183037											978.693												978.693												978.693												978.693
978.694												978.694												978.694	0.0413245									0.00370405		978.694												978.694
978.696												978.696												978.696		0.0397921		0.0155268				0.017308				978.696												978.696
978.699												978.699												978.699												978.699									0.184745			978.699
978.701												978.701												978.701												978.701												978.701
978.702												978.702												978.702												978.702												978.702
978.703												978.703												978.703												978.703												978.703
978.704												978.704												978.704												978.704				0.0563028			0.0250452			0.0306851		978.704
978.705												978.705												978.705												978.705												978.705	0.180026
979.759												979.759												979.759												979.759												979.759
979.76												979.76												979.76							0.0401247					979.76												979.76
979.761												979.761									0.0263892			979.761												979.761												979.761
979.768												979.768												979.768												979.768					0.0780224							979.768
979.769		0.00510235						0.0125977				979.769												979.769												979.769												979.769
979.771												979.771	0.00690501			0.0080736		0.00427856		0.0321821				979.771												979.771												979.771
979.772												979.772												979.772												979.772												979.772
979.779						0.0105264						979.779												979.779												979.779												979.779
979.783												979.783												979.783			0.014064									979.783												979.783
979.786												979.786		0.014724										979.786												979.786												979.786
979.788												979.788												979.788												979.788												979.788
979.794												979.794												979.794					0.0854143	0.00660152			0.0126276			979.794												979.794
979.797												979.797												979.797												979.797												979.797
979.798												979.798												979.798												979.798	0.084138	0.267981										979.798
979.816					-0.0191466				0.014418			979.816												979.816												979.816												979.816
979.819												979.819												979.819												979.819								-0.00297507				979.819
1008.65												1008.65			0.00804024		0.00443017							1008.65												1008.65												1008.65
1008.66				0.00406705								1008.66												1008.66												1008.66												1008.66
1008.66			-0.0707548									1008.66												1008.66												1008.66												1008.66
1008.66												1008.66										0.00160537		1008.66												1008.66												1008.66
1008.67							-0.0038673			0.00814096		1008.67												1008.67												1008.67												1008.67
1008.67												1008.67												1008.67	0.0411132									0.00652544		1008.67												1008.67
1008.67												1008.67												1008.67												1008.67												1008.67
1008.67												1008.67												1008.67												1008.67												1008.67
1008.67												1008.67												1008.67												1008.67			0.162307			0.148195			0.132312			1008.67
1008.69												1008.69												1008.69												1008.69												1008.69
1008.69												1008.69												1008.69												1008.69												1008.69
1008.7												1008.7												1008.7												1008.7												1008.7
1008.7												1008.7							-0.000561647					1008.7												1008.7												1008.7
1008.7												1008.7												1008.7		0.0365712		0.0326567				0.022726				1008.7												1008.7
1008.7	0.00997644											1008.7												1008.7												1008.7												1008.7
1008.7												1008.7												1008.7												1008.7				0.0598523			0.0274402			0.0351018		1008.7
1008.7												1008.7												1008.7												1008.7												1008.7	0.195838
1009.78												1009.78												1009.78							0.0382047					1009.78												1009.78
1009.78												1009.78									0.0304123			1009.78												1009.78												1009.78
1009.78												1009.78												1009.78												1009.78												1009.78
1009.79						0.0173034						1009.79												1009.79												1009.79												1009.79
1009.79												1009.79												1009.79												1009.79					0.0923208							1009.79
1009.79												1009.79	0.00187877			0.00503983		0.00164653		0.0373191				1009.79												1009.79												1009.79
1009.79								0.0121691				1009.79												1009.79			0.00813331									1009.79												1009.79
1009.79		0.00340157										1009.79												1009.79												1009.79												1009.79
1009.8												1009.8		0.0191554										1009.8												1009.8												1009.8
1009.8												1009.8												1009.8												1009.8												1009.8
1009.8												1009.8												1009.8					0.08683	0.00502853			0.0106648			1009.8												1009.8
1009.8					-0.0239365				0.0138103			1009.8												1009.8												1009.8	0.079279	0.268056										1009.8
1009.81												1009.81												1009.81												1009.81												1009.81
1009.81												1009.81												1009.81												1009.81								-0.00344322				1009.81
1038.67												1038.67			0.00681875		0.00487702							1038.67												1038.67												1038.67
1038.68				-0.00575394								1038.68												1038.68												1038.68												1038.68
1038.69			-0.0584762									1038.69												1038.69												1038.69												1038.69
1038.69												1038.69										-0.00130518		1038.69												1038.69												1038.69
1038.7												1038.7												1038.7												1038.7			0.155456			0.141369						1038.7
1038.7												1038.7												1038.7												1038.7												1038.7
1038.7												1038.7												1038.7		0.0221664		0.0221464				0.013439				1038.7												1038.7
1038.7												1038.7												1038.7												1038.7												1038.7
1038.7	0.0145097											1038.7												1038.7												1038.7												1038.7
1038.7												1038.7												1038.7												1038.7				0.0523097			0.0207285			0.0337018		1038.7
1038.71												1038.71							0.00509674					1038.71												1038.71												1038.71
1038.71												1038.71												1038.71												1038.71												1038.71	0.232061
1038.71												1038.71												1038.71												1038.71												1038.71
1038.71												1038.71												1038.71												1038.71												1038.71
1038.71												1038.71												1038.71												1038.71												1038.71
1038.72												1038.72												1038.72												1038.72									0.152296			1038.72
1038.72												1038.72												1038.72	0.0467198									0.00295536		1038.72												1038.72
1038.72							-0.00154523			0.00170997		1038.72												1038.72												1038.72												1038.72
1039.79						0.0157417						1039.79												1039.79												1039.79												1039.79
1039.79												1039.79												1039.79							0.0340785					1039.79												1039.79
1039.8												1039.8												1039.8												1039.8												1039.8
1039.8												1039.8									0.0326894			1039.8												1039.8												1039.8
1039.8												1039.8		0.0140885										1039.8												1039.8												1039.8
1039.8								0.000117542				1039.8												1039.8												1039.8					0.0778616							1039.8
1039.81												1039.81	-0.00203129			0.000443966		-0.0100414		0.0341287				1039.81			0.0039538									1039.81												1039.81
1039.81												1039.81												1039.81												1039.81												1039.81
1039.81		-0.00691806										1039.81												1039.81												1039.81												1039.81
1039.81												1039.81												1039.81												1039.81												1039.81
1039.81												1039.81												1039.81												1039.81												1039.81
1039.82												1039.82												1039.82					0.108574	0.0108268			0.0169031			1039.82	0.0720291	0.252034										1039.82
1039.82												1039.82												1039.82												1039.82												1039.82
1039.82												1039.82												1039.82												1039.82												1039.82
1039.82												1039.82												1039.82												1039.82								-0.00925744				1039.82
1039.83					-0.0205991				0.0133025			1039.83												1039.83												1039.83												1039.83
1068.67												1068.67			0.0127897		0.00921783							1068.67												1068.67												1068.67
1068.68			-0.0689696	0.00232623								1068.68												1068.68												1068.68												1068.68
1068.68												1068.68										0.00836618		1068.68												1068.68												1068.68
1068.69												1068.69												1068.69												1068.69			0.159527			0.153323						1068.69
1068.69												1068.69												1068.69												1068.69												1068.69
1068.7												1068.7												1068.7												1068.7												1068.7
1068.7												1068.7												1068.7												1068.7												1068.7
1068.71												1068.71												1068.71												1068.71												1068.71
1068.71												1068.71												1068.71		0.0131969		0.0313909				0.0149455				1068.71												1068.71
1068.71												1068.71							-0.00217114					1068.71												1068.71												1068.71
1068.71	0.016687											1068.71												1068.71												1068.71												1068.71
1068.71												1068.71												1068.71												1068.71				0.0619375			0.0200574			0.0323017		1068.71
1068.71												1068.71												1068.71												1068.71												1068.71
1068.71							-0.00367309			-0.00133824		1068.71												1068.71	0.0479736									0.00554032		1068.71												1068.71
1068.71												1068.71												1068.71												1068.71									0.191287			1068.71	0.219826
1068.72												1068.72												1068.72												1068.72												1068.72
1068.72												1068.72												1068.72												1068.72												1068.72
1069.79												1069.79												1069.79							0.0428202					1069.79												1069.79
1069.8												1069.8												1069.8												1069.8												1069.8
1069.8						0.0179737						1069.8												1069.8												1069.8												1069.8
1069.8												1069.8									0.0213691			1069.8												1069.8												1069.8
1069.8												1069.8												1069.8												1069.8					0.0882306							1069.8
1069.8												1069.8												1069.8												1069.8												1069.8
1069.81												1069.81												1069.81			0.00621867									1069.81												1069.81
1069.81												1069.81		0.0163711										1069.81												1069.81												1069.81
1069.81								0.0125977				1069.81												1069.81												1069.81												1069.81
1069.81		-0.00198425										1069.81	0.0042775			0.00729255		-0.00493958		0.044287				1069.81												1069.81												1069.81
1069.81												1069.81												1069.81												1069.81												1069.81
1069.81												1069.81												1069.81					0.089812	0.00476079			0.00603965			1069.81	0.0829348	0.266888										1069.81
1069.82												1069.82												1069.82												1069.82								-0.0100956				1069.82
1069.82					-0.0179846				0.0124867			1069.82												1069.82												1069.82												1069.82
1098.69												1098.69			0.00710616		-0.0052345							1098.69												1098.69												1098.69
1098.7				-0.00206433								1098.7												1098.7												1098.7												1098.7
1098.7			-0.0571619									1098.7												1098.7												1098.7												1098.7
1098.71												1098.71										0.00593203		1098.71												1098.71												1098.71
1098.71							-0.00584316			-0.00371733		1098.71												1098.71												1098.71												1098.71
1098.71												1098.71												1098.71	0.0442687									-0.00234065		1098.71												1098.71
1098.71												1098.71												1098.71												1098.71												1098.71
1098.71												1098.71							0.00132448					1098.71												1098.71									0.190616			1098.71
1098.72	0.0129336											1098.72												1098.72												1098.72			0.124419			0.117202						1098.72
1098.72												1098.72												1098.72		0.0350576		0.0371441				0.0163177				1098.72												1098.72
1098.72												1098.72												1098.72												1098.72				0.0479173			0.0178248			0.0201808		1098.72
1098.72												1098.72												1098.72												1098.72												1098.72
1098.72												1098.72												1098.72												1098.72												1098.72
1098.72												1098.72												1098.72												1098.72												1098.72	0.243489
1098.73												1098.73												1098.73												1098.73												1098.73
1099.8						0.0212148						1099.8												1099.8												1099.8												1099.8
1099.81												1099.81		0.0177005										1099.81												1099.81												1099.81
1099.82												1099.82												1099.82												1099.82												1099.82
1099.82												1099.82												1099.82												1099.82					0.0866784							1099.82
1099.82												1099.82												1099.82			0.00580617									1099.82												1099.82
1099.83												1099.83									0.0206986			1099.83												1099.83												1099.83
1099.83												1099.83												1099.83							0.0360362					1099.83												1099.83
1099.84								0.023543				1099.84												1099.84												1099.84												1099.84
1099.84												1099.84												1099.84												1099.84												1099.84
1099.84		-0.00883335										1099.84												1099.84												1099.84												1099.84
1099.84					-0.0290104				0.0083744			1099.84												1099.84												1099.84												1099.84
1099.85												1099.85												1099.85												1099.85								-0.000203875				1099.85
1099.85												1099.85	0.000873526			0.00396281		-0.00880951		0.0422631				1099.85												1099.85												1099.85
1099.85												1099.85												1099.85												1099.85												1099.85
1099.85												1099.85												1099.85												1099.85												1099.85
1099.86												1099.86												1099.86												1099.86												1099.86
1099.87												1099.87												1099.87					0.09562	0.00461018			0.00915485			1099.87	0.0830582	0.226498										1099.87
1128.71												1128.71			0.00885217		-0.000268108							1128.71												1128.71												1128.71
1128.72				0.00194879								1128.72												1128.72												1128.72												1128.72
1128.72			-0.0530433									1128.72												1128.72												1128.72												1128.72
1128.72												1128.72										-0.00456812		1128.72												1128.72												1128.72
1128.72												1128.72							0.00348724					1128.72												1128.72												1128.72
1128.72	0.0116338											1128.72												1128.72												1128.72												1128.72
1128.72												1128.72												1128.72												1128.72												1128.72
1128.72												1128.72												1128.72		0.0295179		0.0313598				0.0104187				1128.72												1128.72
1128.72												1128.72												1128.72												1128.72			0.129057			0.114681						1128.72
1128.73												1128.73												1128.73												1128.73				0.0456471			0.0116218			0.018046		1128.73
1128.73												1128.73												1128.73												1128.73												1128.73
1128.73												1128.73												1128.73												1128.73												1128.73	0.258444
1128.73												1128.73												1128.73												1128.73												1128.73
1128.73												1128.73												1128.73												1128.73												1128.73
1128.73												1128.73												1128.73	0.062765									0.0128066		1128.73												1128.73
1128.74												1128.74												1128.74												1128.74												1128.74
1128.74							-0.00193365			-0.000743467		1128.74												1128.74												1128.74												1128.74
1128.74												1128.74												1128.74												1128.74									0.217114			1128.74
1129.81						0.0278666						1129.81												1129.81												1129.81												1129.81
1129.81												1129.81												1129.81												1129.81												1129.81
1129.82												1129.82												1129.82							0.0344851					1129.82												1129.82
1129.82												1129.82												1129.82												1129.82					0.0712683							1129.82
1129.82												1129.82		0.0155852										1129.82			0.00927742									1129.82												1129.82
1129.83												1129.83									0.0277302			1129.83												1129.83												1129.83
1129.83												1129.83	0.00412498			0.00998101		-8.41291e-05		0.0456003				1129.83												1129.83												1129.83
1129.83												1129.83												1129.83												1129.83												1129.83
1129.83								0.0186823				1129.83												1129.83												1129.83												1129.83
1129.83		-0.00787571										1129.83												1129.83												1129.83												1129.83
1129.84												1129.84												1129.84												1129.84												1129.84
1129.84												1129.84												1129.84												1129.84												1129.84
1129.84												1129.84												1129.84												1129.84												1129.84
1129.85												1129.85												1129.85					0.0937361	0.00875182			0.0102674			1129.85												1129.85
1129.85												1129.85												1129.85												1129.85	0.0698309	0.207235										1129.85
1129.85												1129.85												1129.85												1129.85												1129.85
1129.86												1129.86												1129.86												1129.86								-0.0112282				1129.86
1129.87					-0.0198761				0.0149257			1129.87												1129.87												1129.87												1129.87
1158.7												1158.7			0.00860787		0.00114904							1158.7												1158.7												1158.7
1158.71				-0.00180244								1158.71												1158.71												1158.71												1158.71
1158.71			-0.0406733									1158.71												1158.71												1158.71												1158.71
1158.72												1158.72										-0.00103761		1158.72												1158.72												1158.72
1158.73	0.0124056											1158.73												1158.73												1158.73												1158.73
1158.73												1158.73												1158.73		0.022062		0.0429647				0.0142877				1158.73												1158.73
1158.73												1158.73							0.00383932					1158.73												1158.73												1158.73
1158.73												1158.73												1158.73												1158.73												1158.73
1158.73												1158.73												1158.73												1158.73												1158.73
1158.73												1158.73												1158.73												1158.73												1158.73
1158.74												1158.74												1158.74												1158.74				0.0470743			0.0122506			0.0172028		1158.74
1158.74												1158.74												1158.74												1158.74												1158.74	0.233923
1158.74												1158.74												1158.74												1158.74												1158.74
1158.76												1158.76												1158.76												1158.76			0.110488			0.108222						1158.76
1158.76												1158.76												1158.76												1158.76												1158.76
1158.77												1158.77												1158.77												1158.77												1158.77
1158.77												1158.77												1158.77												1158.77												1158.77
1158.77												1158.77												1158.77												1158.77												1158.77
1158.78												1158.78												1158.78												1158.78												1158.78
1158.79												1158.79												1158.79												1158.79												1158.79
1158.79												1158.79												1158.79												1158.79									0.167437			1158.79
1158.79												1158.79												1158.79	0.0534253									0.00672246		1158.79												1158.79
1158.8							-0.00241495			0.00327125		1158.8												1158.8												1158.8												1158.8
1159.8												1159.8									0.0237116			1159.8												1159.8												1159.8
1159.8												1159.8												1159.8							0.0347336					1159.8												1159.8
1159.82						0.0255536						1159.82												1159.82												1159.82												1159.82
1159.82												1159.82		0.0133862										1159.82												1159.82												1159.82
1159.82												1159.82												1159.82												1159.82												1159.82
1159.82												1159.82												1159.82												1159.82					0.0903351							1159.82
1159.83												1159.83												1159.83												1159.83												1159.83
1159.83												1159.83												1159.83			0.00660004									1159.83												1159.83
1159.83												1159.83	0.00871446			0.00939728		0.00674835		0.0468054				1159.83												1159.83												1159.83
1159.83												1159.83												1159.83												1159.83												1159.83
1159.84								0.0163937				1159.84												1159.84												1159.84												1159.84
1159.84		-0.00993656										1159.84												1159.84												1159.84												1159.84
1159.84												1159.84												1159.84												1159.84	0.0718208	0.20436										1159.84
1159.84												1159.84												1159.84												1159.84												1159.84
1159.84												1159.84												1159.84					0.0917741	0.00502853			0.00895617			1159.84												1159.84
1159.86												1159.86												1159.86												1159.86								-0.00949152				1159.86
1159.86					-0.0203796				0.0102557			1159.86												1159.86												1159.86												1159.86
1188.71												1188.71			0.00982217		0.00265555							1188.71												1188.71												1188.71
1188.71				-0.0104218								1188.71												1188.71												1188.71												1188.71
1188.72			-0.0780644									1188.72												1188.72												1188.72												1188.72
1188.72												1188.72												1188.72												1188.72												1188.72
1188.72												1188.72												1188.72												1188.72												1188.72
1188.72												1188.72										-0.0018664		1188.72												1188.72												1188.72
1188.72												1188.72												1188.72												1188.72												1188.72
1188.73												1188.73												1188.73												1188.73			0.115134			0.106625						1188.73
1188.73												1188.73												1188.73												1188.73												1188.73
1188.73												1188.73												1188.73												1188.73												1188.73
1188.73												1188.73							-0.010621					1188.73		0.0247834		0.0419323				0.0151365				1188.73												1188.73
1188.73	0.0115931											1188.73												1188.73												1188.73												1188.73
1188.74												1188.74												1188.74												1188.74				0.0485015			0.017627			0.021256		1188.74
1188.74												1188.74												1188.74												1188.74												1188.74	0.238995
1188.74							-0.00458503			0.00542731		1188.74												1188.74												1188.74												1188.74
1188.74												1188.74												1188.74												1188.74												1188.74
1188.74												1188.74												1188.74	0.0544466									0.0136183		1188.74									0.184431			1188.74
1188.75												1188.75												1188.75												1188.75												1188.75
1189.82												1189.82												1189.82												1189.82												1189.82
1189.82												1189.82	0.00780627			0.0120364		0.00707886		0.0478559				1189.82												1189.82												1189.82
1189.82												1189.82												1189.82												1189.82					0.0960195							1189.82
1189.82						0.021178						1189.82												1189.82			0.00302761									1189.82												1189.82
1189.82												1189.82		0.0153845										1189.82												1189.82												1189.82
1189.83												1189.83												1189.83												1189.83												1189.83
1189.83												1189.83												1189.83												1189.83								-0.00277874				1189.83
1189.83		-0.00606766			-0.0290104				0.00416223			1189.83												1189.83												1189.83												1189.83
1189.83												1189.83												1189.83							0.0375195					1189.83												1189.83
1189.83												1189.83												1189.83												1189.83												1189.83
1189.84												1189.84												1189.84												1189.84	0.0671778	0.201366										1189.84
1189.84												1189.84									0.021835			1189.84					0.111166	0.00829164			0.0117217			1189.84												1189.84
1189.84								0.0186823				1189.84												1189.84												1189.84												1189.84
1218.69			-0.0703753									1218.69												1218.69												1218.69												1218.69
1218.69												1218.69												1218.69												1218.69												1218.69
1218.69												1218.69										-0.000828787		1218.69												1218.69												1218.69
1218.7												1218.7												1218.7												1218.7												1218.7
1218.7												1218.7												1218.7												1218.7			0.111861			0.10369						1218.7
1218.7												1218.7												1218.7												1218.7												1218.7
1218.7												1218.7			0.0154697		0.00177462							1218.7												1218.7												1218.7
1218.7												1218.7												1218.7												1218.7												1218.7
1218.7				-0.00829585								1218.7												1218.7	0.0462268									0.00485468		1218.7									0.170275			1218.7
1218.71												1218.71												1218.71												1218.71												1218.71
1218.71							-0.00743061			-0.00256496		1218.71												1218.71												1218.71												1218.71
1218.74												1218.74												1218.74												1218.74												1218.74
1218.74	0.00415956											1218.74												1218.74												1218.74												1218.74
1218.74												1218.74												1218.74												1218.74												1218.74
1218.75												1218.75							0.000972404					1218.75												1218.75												1218.75
1218.75												1218.75												1218.75												1218.75												1218.75
1218.75												1218.75												1218.75		0.0155157		0.0417663				0.015087				1218.75												1218.75	0.259021
1218.75												1218.75												1218.75												1218.75				0.0450999			0.00816707			0.0160967		1218.75
1219.81												1219.81	0.0107458			0.0136067		0.0142418		0.0518652				1219.81												1219.81												1219.81
1219.81		-0.00730878										1219.81												1219.81												1219.81												1219.81
1219.82												1219.82												1219.82												1219.82												1219.82
1219.82												1219.82												1219.82												1219.82												1219.82
1219.82												1219.82												1219.82							0.0385134					1219.82												1219.82
1219.82												1219.82									0.00977895			1219.82												1219.82												1219.82
1219.82								0.016041				1219.82												1219.82												1219.82												1219.82
1219.82												1219.82												1219.82												1219.82												1219.82
1219.82												1219.82												1219.82					0.111717	0.00560585			0.00895617			1219.82												1219.82
1219.83						0.0236973						1219.83												1219.83												1219.83	0.0782069	0.205094			0.0916496			-0.00885724				1219.83
1219.83												1219.83												1219.83												1219.83												1219.83
1219.83					-0.026254				0.00858251			1219.83												1219.83			0.00618754									1219.83												1219.83
1219.83												1219.83		0.0124079										1219.83												1219.83												1219.83
1248.71				-0.00755638								1248.71			0.0127034		-0.0121479							1248.71												1248.71												1248.71
1248.71			-0.0669103									1248.71												1248.71												1248.71												1248.71
1248.72												1248.72										0.00578846		1248.72												1248.72												1248.72
1248.72												1248.72												1248.72												1248.72			0.130521			0.115182						1248.72
1248.72												1248.72												1248.72												1248.72												1248.72
1248.73												1248.73												1248.73												1248.73												1248.73
1248.73												1248.73												1248.73												1248.73												1248.73
1248.73												1248.73												1248.73												1248.73												1248.73
1248.74												1248.74												1248.74												1248.74												1248.74
1248.74												1248.74												1248.74												1248.74												1248.74
1248.74												1248.74												1248.74												1248.74									0.153047			1248.74
1248.74												1248.74							-7.54451e-05					1248.74												1248.74												1248.74
1248.74												1248.74												1248.74	0.0542635									0.00679339		1248.74												1248.74
1248.74												1248.74												1248.74												1248.74												1248.74	0.23796
1248.74	0.00831912						-0.00173944			0.00412624		1248.74												1248.74		0.0177301		0.0435301				0.0168836				1248.74												1248.74
1248.75												1248.75												1248.75												1248.75				0.0430442			0.00698723			0.0170172		1248.75
1249.83						0.0202499						1249.83												1249.83												1249.83												1249.83
1249.84												1249.84												1249.84							0.0382047					1249.84												1249.84
1249.84												1249.84	0.00543527			0.00856689		0.0097109		0.0465427				1249.84												1249.84												1249.84
1249.85		-0.010289										1249.85		0.011622										1249.85												1249.85												1249.85
1249.85												1249.85									0.0317489			1249.85												1249.85												1249.85
1249.85												1249.85												1249.85												1249.85												1249.85
1249.85								0.0260321				1249.85												1249.85												1249.85												1249.85
1249.86												1249.86												1249.86			0.00497338									1249.86					0.0880698							1249.86
1249.86												1249.86												1249.86												1249.86												1249.86
1249.86												1249.86												1249.86												1249.86												1249.86
1249.87												1249.87												1249.87												1249.87												1249.87
1249.87												1249.87												1249.87					0.105514	0.00330494			0.00533238			1249.87												1249.87
1249.87												1249.87												1249.87												1249.87								-0.00508178				1249.87
1249.87												1249.87												1249.87												1249.87	0.0723144	0.179153										1249.87
1249.88					-0.0349622				0.011829			1249.88												1249.88												1249.88												1249.88
1278.74												1278.74												1278.74												1278.74												1278.74
1278.75												1278.75												1278.75												1278.75												1278.75
1278.75												1278.75												1278.75												1278.75												1278.75
1278.75	0.0179787											1278.75							-0.00796365					1278.75												1278.75												1278.75
1278.75												1278.75												1278.75		0.0223677		0.0266701				0.00579997				1278.75												1278.75
1278.76												1278.76												1278.76												1278.76				0.0419868			0.00769372			0.0149519		1278.76
1278.76												1278.76												1278.76												1278.76												1278.76	0.201168
1278.78												1278.78			0.0152614		0.00123841							1278.78												1278.78												1278.78
1278.78				-0.00655503								1278.78												1278.78												1278.78												1278.78
1278.79			-0.0583849									1278.79												1278.79												1278.79												1278.79
1278.79												1278.79										0.00450938		1278.79												1278.79												1278.79
1278.79												1278.79												1278.79												1278.79			0.112881			0.103971						1278.79
1278.8												1278.8												1278.8												1278.8												1278.8
1278.8												1278.8												1278.8												1278.8												1278.8
1278.81												1278.81												1278.81	0.0573697									0.0139257		1278.81												1278.81
1278.81												1278.81												1278.81												1278.81												1278.81
1278.81							-0.00222074			0.005576		1278.81												1278.81												1278.81									0.125762			1278.81
1279.84						0.0193659						1279.84												1279.84												1279.84												1279.84
1279.85												1279.85		0.0171152										1279.85												1279.85												1279.85
1279.9												1279.9												1279.9												1279.9					0.0995504							1279.9
1279.9												1279.9												1279.9			-0.000895053									1279.9												1279.9
1279.9												1279.9												1279.9												1279.9												1279.9
1279.91												1279.91												1279.91							0.0474659					1279.91												1279.91
1279.91												1279.91									0.0295415			1279.91												1279.91												1279.91
1279.91								0.0184887				1279.91												1279.91												1279.91												1279.91
1279.92												1279.92												1279.92												1279.92												1279.92
1279.92												1279.92	0.00281469			0.0056729		0.00576284		0.0462414				1279.92												1279.92												1279.92
1279.92		-0.00695636										1279.92												1279.92												1279.92												1279.92
1279.93												1279.93												1279.93												1279.93												1279.93
1279.93												1279.93												1279.93												1279.93												1279.93
1279.94												1279.94												1279.94					0.121371	0.00553055			0.0109667			1279.94												1279.94
1279.94												1279.94												1279.94												1279.94	0.0684581	0.185666										1279.94
1279.94												1279.94												1279.94												1279.94												1279.94
1279.94												1279.94												1279.94												1279.94												1279.94
1279.95					-0.0325673				0.0103057			1279.95												1279.95												1279.95								-0.0113642				1279.95
1308.74												1308.74			0.00661757		-0.0253554							1308.74												1308.74												1308.74
1308.75												1308.75												1308.75												1308.75												1308.75
1308.75			-0.0574431	-0.00546124								1308.75										0.00611475		1308.75												1308.75												1308.75
1308.75												1308.75												1308.75		0.0243808		0.0564009				0.0119748				1308.75			0.119156			0.109099						1308.75
1308.75												1308.75												1308.75												1308.75												1308.75
1308.76												1308.76							-0.00356269					1308.76												1308.76												1308.76
1308.76	0.0107076											1308.76												1308.76	0.0710623									0.0153915		1308.76												1308.76
1308.76												1308.76												1308.76												1308.76												1308.76
1308.76												1308.76												1308.76												1308.76				0.0472961			0.0194286			0.0168316		1308.76
1308.76							9.28827e-05			0.00810379		1308.76												1308.76												1308.76												1308.76	0.185526
1308.76												1308.76												1308.76												1308.76									0.183286			1308.76
1308.79												1308.79												1308.79												1308.79												1308.79
1309.84												1309.84												1309.84							0.045704					1309.84												1309.84
1309.84												1309.84									0.0302773			1309.84												1309.84												1309.84
1309.84												1309.84	0.00237793			0.00558246		0.00411631		0.0412511				1309.84												1309.84												1309.84
1309.85						0.0160364						1309.85												1309.85												1309.85												1309.85
1309.85								0.0159166				1309.85												1309.85												1309.85												1309.85
1309.85												1309.85												1309.85												1309.85												1309.85
1309.85												1309.85												1309.85												1309.85												1309.85
1309.86		-0.00826643										1309.86												1309.86												1309.86												1309.86
1309.86												1309.86		0.0174664										1309.86												1309.86												1309.86
1309.86												1309.86												1309.86					0.113128	0.00418347			0.00256685			1309.86												1309.86
1309.86												1309.86												1309.86												1309.86					0.080959							1309.86
1309.86												1309.86												1309.86												1309.86	0.0664682	0.192546										1309.86
1309.87												1309.87												1309.87			-0.00280969									1309.87												1309.87
1309.87												1309.87												1309.87												1309.87												1309.87
1309.87												1309.87												1309.87												1309.87												1309.87
1309.87					-0.0356852				0.00710908			1309.87												1309.87												1309.87												1309.87
1309.88												1309.88												1309.88												1309.88								-0.0169443				1309.88
1338.7			-0.0549128									1338.7												1338.7												1338.7												1338.7
1338.71												1338.71										0.00412436		1338.71												1338.71												1338.71
1338.72				-0.00847301								1338.72			0.00848572		-0.0254448							1338.72												1338.72												1338.72
1338.72												1338.72												1338.72												1338.72			0.0934234			0.115691						1338.72
1338.72												1338.72												1338.72												1338.72												1338.72
1338.73												1338.73												1338.73												1338.73												1338.73
1338.74							-0.0085452			0.00468384		1338.74												1338.74												1338.74												1338.74
1338.74												1338.74												1338.74	0.065843									0.0137602		1338.74												1338.74
1338.74												1338.74												1338.74												1338.74									0.209185			1338.74
1338.75												1338.75												1338.75												1338.75												1338.75
1338.76												1338.76												1338.76												1338.76												1338.76
1338.76												1338.76												1338.76		0.0136965		0.0357486				-0.00188853				1338.76												1338.76	0.191573
1338.76												1338.76							-0.0115263					1338.76												1338.76												1338.76
1338.76	0.0107482											1338.76												1338.76												1338.76												1338.76
1338.76												1338.76												1338.76												1338.76				0.05194			0.0226502			0.0213643		1338.76
1339.85						0.0181873						1339.85												1339.85												1339.85												1339.85
1339.86												1339.86		0.0078093										1339.86												1339.86												1339.86
1339.87												1339.87												1339.87			0.00127642									1339.87												1339.87
1339.87												1339.87												1339.87												1339.87					0.0952224							1339.87
1339.87												1339.87												1339.87												1339.87												1339.87
1339.9												1339.9												1339.9							0.043129					1339.9												1339.9
1339.9												1339.9									0.0302773			1339.9												1339.9												1339.9
1339.91								0.00256518				1339.91												1339.91												1339.91												1339.91
1339.91												1339.91												1339.91												1339.91												1339.91
1339.91												1339.91	0.00184411			0.00180875		0.00518595		0.0391886				1339.91												1339.91												1339.91
1339.91		-0.012595										1339.91												1339.91												1339.91												1339.91
1339.93												1339.93												1339.93												1339.93												1339.93
1339.93												1339.93												1339.93					0.128439	0.00591543			0.0107681			1339.93												1339.93
1339.93												1339.93												1339.93												1339.93												1339.93
1339.94												1339.94												1339.94												1339.94	0.0643549	0.172475										1339.94
1339.94												1339.94												1339.94												1339.94												1339.94
1339.95												1339.95												1339.95												1339.95								-0.0150717				1339.95
1339.95					-0.0291589				0.00958977			1339.95												1339.95												1339.95												1339.95
1368.75			-0.0489176									1368.75												1368.75												1368.75												1368.75
1368.75												1368.75										0.00471821		1368.75												1368.75												1368.75
1368.75												1368.75												1368.75												1368.75												1368.75
1368.75												1368.75												1368.75												1368.75			0.0929381			0.131434						1368.75
1368.76												1368.76												1368.76												1368.76												1368.76
1368.76							-0.00106393			0.00449797		1368.76												1368.76												1368.76												1368.76
1368.76												1368.76												1368.76	0.0563483									0.0115141		1368.76									0.251335			1368.76
1368.76												1368.76												1368.76												1368.76												1368.76
1368.77				-0.0117159								1368.77			0.0125022		-0.0209252							1368.77		0.0114821		0.036812				0.00825435				1368.77												1368.77
1368.77												1368.77												1368.77												1368.77				0.0512819			0.0220991			0.0214726		1368.77
1368.77	0.0096596											1368.77												1368.77												1368.77												1368.77
1368.77												1368.77							-0.0123646					1368.77												1368.77												1368.77
1368.77												1368.77												1368.77												1368.77												1368.77
1368.77												1368.77												1368.77												1368.77												1368.77	0.147219
1368.77												1368.77												1368.77												1368.77												1368.77
1369.84												1369.84												1369.84												1369.84												1369.84
1369.84												1369.84												1369.84												1369.84					0.08442							1369.84
1369.85												1369.85												1369.85							0.0397181					1369.85												1369.85
1369.85												1369.85												1369.85												1369.85												1369.85
1369.85												1369.85												1369.85												1369.85												1369.85
1369.85												1369.85									0.0346966			1369.85												1369.85												1369.85
1369.86												1369.86	0.00377835			0.0080736		0.0111952		0.0467667				1369.86												1369.86												1369.86
1369.86					-0.0425021			0.00849069	0.000507792			1369.86												1369.86												1369.86												1369.86
1369.86						0.0168835						1369.86												1369.86												1369.86												1369.86
1369.86		-0.00929302										1369.86												1369.86												1369.86												1369.86
1369.86												1369.86												1369.86												1369.86								-0.00818521				1369.86
1369.86												1369.86												1369.86			0.00264624									1369.86												1369.86
1369.87												1369.87												1369.87					0.135741	0.00875182			0.0105138			1369.87												1369.87
1369.87												1369.87												1369.87												1369.87												1369.87
1369.87												1369.87		0.0162122										1369.87												1369.87	0.0699543	0.180972										1369.87
1398.73												1398.73			0.0153476		-0.0109095							1398.73												1398.73												1398.73
1398.73				-0.00425191								1398.73												1398.73												1398.73												1398.73
1398.74			-0.0457338									1398.74												1398.74												1398.74												1398.74
1398.74												1398.74										0.0152184		1398.74												1398.74												1398.74
1398.75												1398.75												1398.75												1398.75			0.0941717			0.11793						1398.75
1398.75												1398.75												1398.75												1398.75												1398.75
1398.75												1398.75												1398.75												1398.75												1398.75
1398.76												1398.76												1398.76												1398.76												1398.76
1398.76												1398.76												1398.76												1398.76												1398.76
1398.76												1398.76												1398.76												1398.76												1398.76
1398.76												1398.76												1398.76												1398.76				0.0446193			0.0191954			0.0179763		1398.76
1398.77												1398.77												1398.77												1398.77												1398.77	0.204694
1398.77												1398.77												1398.77		0.0197432		0.0372426				0.00641534				1398.77												1398.77
1398.77												1398.77												1398.77	0.057912									0.0127041		1398.77												1398.77
1398.77												1398.77							-0.0122305					1398.77												1398.77												1398.77
1398.77												1398.77												1398.77												1398.77									0.21254			1398.77
1398.77	0.00763669											1398.77												1398.77												1398.77												1398.77
1398.78							-0.00371531			-0.000631947		1398.78												1398.78												1398.78												1398.78
1399.85												1399.85												1399.85							0.0458245					1399.85												1399.85
1399.85												1399.85									0.0289363			1399.85												1399.85												1399.85
1399.86												1399.86												1399.86												1399.86												1399.86
1399.86												1399.86												1399.86												1399.86					0.0891046							1399.86
1399.86						0.0145263		-0.00206044				1399.86												1399.86												1399.86												1399.86
1399.87												1399.87	0.00849261	0.0155433		0.00689791		-0.00362356		0.0438004				1399.87			0.00586843									1399.87												1399.87
1399.87												1399.87												1399.87												1399.87												1399.87
1399.87		-0.0158893										1399.87												1399.87												1399.87												1399.87
1399.88												1399.88												1399.88												1399.88												1399.88
1399.88												1399.88												1399.88												1399.88	0.0609999	0.173284										1399.88
1399.88												1399.88												1399.88					0.122943	0.0102913			0.00603965			1399.88												1399.88
1399.89					-0.0378607				0.00385422			1399.89												1399.89												1399.89								-0.0184092				1399.89
1428.75												1428.75			0.017575		-0.00922421							1428.75												1428.75												1428.75
1428.75				-0.00345853								1428.75												1428.75												1428.75												1428.75
1428.76			-0.0434847									1428.76												1428.76												1428.76												1428.76
1428.76												1428.76										0.012993		1428.76												1428.76												1428.76
1428.77												1428.77												1428.77												1428.77												1428.77
1428.78												1428.78												1428.78												1428.78			0.0970007			0.113718						1428.78
1428.78												1428.78							-0.00720082					1428.78												1428.78												1428.78
1428.78	0.0107889											1428.78												1428.78												1428.78												1428.78
1428.78												1428.78												1428.78		0.0188411		0.037943				0.00773094				1428.78												1428.78
1428.78												1428.78												1428.78												1428.78				0.0466011			0.0196688			0.0174968		1428.78
1428.79												1428.79												1428.79												1428.79												1428.79
1428.79												1428.79												1428.79												1428.79												1428.79	0.230309
1428.79							0.000768393			0.00449797		1428.79												1428.79	0.0548903									0.0145404		1428.79												1428.79
1428.79												1428.79												1428.79												1428.79												1428.79
1428.79												1428.79												1428.79												1428.79												1428.79
1428.79												1428.79												1428.79												1428.79									0.204335			1428.79
1429.86												1429.86												1429.86							0.0449586					1429.86												1429.86
1429.87												1429.87									0.0257884			1429.87												1429.87												1429.87
1429.87						0.0162058						1429.87												1429.87												1429.87												1429.87
1429.87												1429.87												1429.87												1429.87												1429.87
1429.87												1429.87												1429.87												1429.87												1429.87
1429.87								-0.00340181				1429.87												1429.87												1429.87												1429.87
1429.88												1429.88	-0.00915122			0.000682392		-0.0110329		0.0303049				1429.88												1429.88												1429.88
1429.88		-0.0149317										1429.88												1429.88												1429.88												1429.88
1429.88												1429.88												1429.88												1429.88					0.0997881							1429.88
1429.88												1429.88		0.0105183										1429.88												1429.88												1429.88
1429.88												1429.88												1429.88			0.00155661									1429.88												1429.88
1429.88												1429.88												1429.88												1429.88												1429.88
1429.88												1429.88												1429.88												1429.88												1429.88
1429.89												1429.89												1429.89												1429.89	0.0636531	0.190076						-0.00845704				1429.89
1429.89												1429.89												1429.89					0.125295	0.00664335			0.00759725			1429.89												1429.89
1429.9					-0.0387322				0.0056856			1429.9												1429.9												1429.9												1429.9
1458.77												1458.77			0.0177403		-0.0101115							1458.77												1458.77												1458.77
1458.78				-0.00475259								1458.78												1458.78												1458.78												1458.78
1458.78			-0.0461976									1458.78												1458.78												1458.78												1458.78
1458.79												1458.79										0.00901877		1458.79												1458.79												1458.79
1458.79	0.0135754											1458.79												1458.79												1458.79												1458.79
1458.79												1458.79							-0.0134879					1458.79												1458.79												1458.79
1458.79												1458.79												1458.79												1458.79			0.0961619			0.106672						1458.79
1458.8												1458.8												1458.8		0.0235756		0.0473846				0.015278				1458.8												1458.8
1458.8												1458.8												1458.8												1458.8												1458.8
1458.8												1458.8												1458.8												1458.8				0.0570719			0.0257517			0.0176051		1458.8
1458.81												1458.81												1458.81												1458.81												1458.81
1458.81												1458.81												1458.81												1458.81												1458.81	0.171569
1458.81												1458.81												1458.81												1458.81												1458.81
1458.82												1458.82												1458.82	0.0605463									0.0190877		1458.82									0.159983			1458.82
1458.82							0.0014439			0.00899595		1458.82												1458.82												1458.82												1458.82
1459.88						0.0121249						1459.88												1459.88												1459.88												1459.88
1459.88												1459.88												1459.88												1459.88												1459.88
1459.88												1459.88												1459.88												1459.88												1459.88
1459.88												1459.88		0.0179346										1459.88												1459.88												1459.88
1459.89												1459.89									0.0359679			1459.89												1459.89												1459.89
1459.89												1459.89												1459.89							0.0417962					1459.89												1459.89
1459.89												1459.89												1459.89												1459.89					0.0848535							1459.89
1459.89												1459.89												1459.89												1459.89												1459.89
1459.89												1459.89												1459.89			0.00474767									1459.89												1459.89
1459.89								0.00710784				1459.89												1459.89												1459.89												1459.89
1459.89												1459.89												1459.89												1459.89								-0.00805684				1459.89
1459.9												1459.9												1459.9												1459.9	0.0560637	0.174579										1459.9
1459.9												1459.9	0.00384074			0.00924929		0.00378581		0.0436536				1459.9												1459.9												1459.9
1459.9												1459.9												1459.9					0.120981	0.00725414			0.00794692			1459.9												1459.9
1459.9		-0.0115301										1459.9												1459.9												1459.9												1459.9
1459.91					-0.0410496				0.0056856			1459.91												1459.91												1459.91												1459.91
1488.75												1488.75			0.0170936		-0.0109924							1488.75												1488.75												1488.75
1488.76				-0.00138649								1488.76												1488.76												1488.76												1488.76
1488.76			-0.0445108									1488.76												1488.76												1488.76												1488.76
1488.77												1488.77										0.0141807		1488.77												1488.77												1488.77
1488.78												1488.78												1488.78												1488.78												1488.78
1488.78												1488.78												1488.78												1488.78			0.100142			0.0984288						1488.78
1488.78												1488.78												1488.78												1488.78												1488.78
1488.79												1488.79												1488.79												1488.79												1488.79
1488.79												1488.79												1488.79												1488.79												1488.79
1488.79												1488.79												1488.79												1488.79												1488.79
1488.79												1488.79												1488.79												1488.79												1488.79
1488.79	0.0115525											1488.79												1488.79												1488.79												1488.79
1488.79												1488.79												1488.79												1488.79												1488.79
1488.8												1488.8												1488.8												1488.8												1488.8	0.198048
1488.8												1488.8												1488.8	0.0658712									0.0162033		1488.8												1488.8
1488.8												1488.8							-0.00922107					1488.8		0.0168205		0.0344153				0.00302023				1488.8				0.0403378			0.0111132		0.169326	0.0110534		1488.8
1488.81							0.00071773			-0.0005576		1488.81												1488.81												1488.81												1488.81
1489.88						0.0139738						1489.88												1489.88												1489.88												1489.88
1489.88												1489.88												1489.88												1489.88												1489.88
1489.89												1489.89												1489.89												1489.89					0.0742468							1489.89
1489.89												1489.89												1489.89			0.00120638									1489.89												1489.89
1489.89												1489.89												1489.89							0.0485803					1489.89												1489.89
1489.89												1489.89		0.0177423										1489.89												1489.89												1489.89
1489.9												1489.9									0.0129965			1489.9												1489.9												1489.9
1489.9								0.00703178				1489.9												1489.9												1489.9												1489.9
1489.9												1489.9	0.000721006			0.01091		0.0053482		0.0408803				1489.9												1489.9												1489.9
1489.91		-0.013476										1489.91												1489.91												1489.91												1489.91
1489.91												1489.91												1489.91												1489.91												1489.91
1489.92												1489.92												1489.92												1489.92												1489.92
1489.92												1489.92												1489.92												1489.92	0.0631517	0.170169										1489.92
1489.92												1489.92												1489.92					0.118623	0.00744658			0.00729527			1489.92												1489.92
1489.93												1489.93												1489.93												1489.93								-0.0122627				1489.93
1489.94					-0.048015				0.00126532			1489.94												1489.94												1489.94												1489.94
1518.77												1518.77			0.0225687		-0.00877736							1518.77												1518.77												1518.77
1518.78				-0.00342772								1518.78												1518.78												1518.78												1518.78
1518.78			-0.0837785									1518.78												1518.78												1518.78												1518.78
1518.78												1518.78										0.0106502		1518.78												1518.78												1518.78
1518.79												1518.79												1518.79												1518.79												1518.79
1518.8												1518.8							-0.00922107					1518.8												1518.8												1518.8
1518.8												1518.8												1518.8												1518.8			0.0908575			0.100856						1518.8
1518.8												1518.8												1518.8												1518.8												1518.8	0.189311
1518.8	0.013941											1518.8												1518.8												1518.8												1518.8
1518.8												1518.8												1518.8		0.0304275		0.0423318				0.0114585				1518.8												1518.8
1518.8												1518.8												1518.8												1518.8				0.0538848			0.0241056			0.0181233		1518.8
1518.8												1518.8												1518.8												1518.8												1518.8
1518.8												1518.8												1518.8												1518.8												1518.8
1518.81												1518.81												1518.81	0.0497767									0.0166446		1518.81												1518.81
1518.81							0.000337755			0.00193301		1518.81												1518.81												1518.81									0.18376			1518.81
1518.81												1518.81												1518.81												1518.81												1518.81
1519.87												1519.87												1519.87							0.0514942					1519.87												1519.87
1519.88												1519.88												1519.88												1519.88					0.0858463							1519.88
1519.88												1519.88									0.0301423			1519.88												1519.88												1519.88
1519.88								0.00291781				1519.88												1519.88												1519.88												1519.88
1519.89												1519.89												1519.89												1519.89												1519.89
1519.89						0.0156165						1519.89												1519.89												1519.89												1519.89
1519.89												1519.89	0.000249579			0.00797494		0.0093864		0.0418537				1519.89												1519.89												1519.89
1519.89		-0.0114918										1519.89		0.0136621										1519.89												1519.89												1519.89
1519.89												1519.89												1519.89												1519.89												1519.89
1519.89												1519.89												1519.89					0.10936	0.00725414			0.00433107			1519.89	0.0649334	0.174579						-0.00765664				1519.89
1519.9												1519.9												1519.9			0.00704368									1519.9												1519.9
1519.9					-0.0415596				0.00517781			1519.9												1519.9												1519.9												1519.9
1548.78												1548.78			0.0206646		-0.0108201							1548.78												1548.78												1548.78
1548.79				-0.00655503								1548.79												1548.79												1548.79												1548.79
1548.79			-0.0753444									1548.79												1548.79												1548.79												1548.79
1548.8												1548.8										0.0134107		1548.8												1548.8												1548.8
1548.8	0.0173369											1548.8												1548.8												1548.8												1548.8
1548.81												1548.81							-0.0118784					1548.81												1548.81			0.0838261			0.104425						1548.81
1548.81												1548.81												1548.81		0.0226659		0.0301303				0.00396096				1548.81												1548.81
1548.81												1548.81												1548.81												1548.81				0.0500765			0.0203753			0.0184172		1548.81
1548.81												1548.81												1548.81												1548.81												1548.81
1548.81												1548.81												1548.81												1548.81												1548.81
1548.81												1548.81												1548.81												1548.81												1548.81	0.168339
1548.82												1548.82												1548.82												1548.82												1548.82
1548.82												1548.82												1548.82												1548.82												1548.82
1548.82												1548.82												1548.82												1548.82												1548.82
1548.82												1548.82												1548.82	0.0500866									0.0206166		1548.82												1548.82
1548.82												1548.82												1548.82												1548.82												1548.82
1548.83							-0.000439082			0.00672837		1548.83												1548.83												1548.83									0.172638			1548.83
1548.83												1548.83												1548.83												1548.83												1548.83
1549.89												1549.89												1549.89												1549.89												1549.89
1549.89						0.00328535						1549.89												1549.89			0.0023894									1549.89												1549.89
1549.89												1549.89												1549.89												1549.89					0.0879928							1549.89
1549.9												1549.9		0.0095735										1549.9												1549.9												1549.9
1549.9												1549.9												1549.9							0.0399666					1549.9												1549.9
1549.9												1549.9									0.0448108			1549.9												1549.9												1549.9
1549.91												1549.91												1549.91												1549.91												1549.91
1549.93												1549.93	0.00234327			0.00875599		0.000907392		0.041367				1549.93												1549.93												1549.93
1549.93												1549.93												1549.93												1549.93												1549.93
1549.93								0.00659619				1549.93												1549.93												1549.93												1549.93
1549.93		-0.0114228										1549.93												1549.93												1549.93												1549.93
1549.94												1549.94												1549.94												1549.94												1549.94
1549.94												1549.94												1549.94												1549.94												1549.94
1549.94												1549.94												1549.94												1549.94								-0.00912153				1549.94
1549.94												1549.94												1549.94					0.125925	0.00814103			0.00472841			1549.94												1549.94
1549.94												1549.94												1549.94												1549.94	0.0617017	0.185988										1549.94
1549.95					-0.0553418				0.00634323			1549.95												1549.95												1549.95												1549.95
1578.77												1578.77			0.0235459		-0.0136544							1578.77												1578.77												1578.77
1578.78				-0.00566921								1578.78												1578.78												1578.78												1578.78
1578.78			-0.0842494									1578.78												1578.78												1578.78												1578.78
1578.79												1578.79										0.00608212		1578.79												1578.79												1578.79
1578.79												1578.79												1578.79												1578.79												1578.79
1578.8												1578.8												1578.8												1578.8			0.0859067			0.0984288						1578.8
1578.8												1578.8												1578.8												1578.8												1578.8
1578.8												1578.8												1578.8												1578.8												1578.8
1578.8												1578.8												1578.8		0.028407		0.0408377				0.00806337				1578.8												1578.8
1578.81												1578.81												1578.81												1578.81												1578.81	0.192778
1578.81												1578.81							-0.00831573					1578.81												1578.81				0.0473331			0.0133881			0.0122988		1578.81
1578.81												1578.81												1578.81												1578.81												1578.81
1578.81	0.0179462											1578.81												1578.81												1578.81												1578.81
1578.81												1578.81												1578.81												1578.81												1578.81
1578.81												1578.81												1578.81												1578.81												1578.81
1578.82												1578.82												1578.82												1578.82									0.155374			1578.82
1578.82												1578.82												1578.82	0.0571584									0.0198364		1578.82												1578.82
1578.83							0.00071773			0.0126018		1578.83												1578.83												1578.83												1578.83
1579.9						0.0213843						1579.9												1579.9												1579.9												1579.9
1579.91												1579.91		0.0114213										1579.91							0.0511855					1579.91												1579.91
1579.91												1579.91									0.00576026			1579.91												1579.91												1579.91
1579.91								0.00995651				1579.91												1579.91												1579.91												1579.91
1579.92												1579.92	0.00502624			0.00978369		0.00757162		0.0443257				1579.92												1579.92												1579.92
1579.92		-0.010787										1579.92												1579.92												1579.92												1579.92
1579.92												1579.92												1579.92			0.00328446									1579.92												1579.92
1579.92												1579.92												1579.92												1579.92												1579.92
1579.93												1579.93												1579.93												1579.93					0.100585							1579.93
1579.93												1579.93												1579.93												1579.93												1579.93
1579.93												1579.93												1579.93												1579.93	0.070903	0.191049										1579.93
1579.93												1579.93												1579.93					0.123568	0.00768085			0.00342512			1579.93												1579.93
1579.93												1579.93												1579.93												1579.93												1579.93
1579.95												1579.95												1579.95												1579.95								-0.00785297				1579.95
1579.96					-0.0517849				0.0123368			1579.96												1579.96												1579.96												1579.96
1608.8												1608.8			0.0283743		-0.0156971							1608.8												1608.8												1608.8
1608.81				-0.0042211								1608.81												1608.81												1608.81												1608.81
1608.81			-0.0735662									1608.81												1608.81												1608.81												1608.81
1608.81	0.0123243											1608.81												1608.81												1608.81												1608.81
1608.82												1608.82												1608.82		0.0339542		0.0435976				0.0153699				1608.82												1608.82
1608.82												1608.82							-0.0108306					1608.82												1608.82												1608.82
1608.82												1608.82										0.0175611		1608.82												1608.82												1608.82
1608.82												1608.82												1608.82												1608.82												1608.82	0.208102
1608.82												1608.82												1608.82												1608.82				0.0500396			0.0217106			0.0205135		1608.82
1608.82												1608.82												1608.82												1608.82												1608.82
1608.83												1608.83												1608.83												1608.83			0.0838754			0.108684						1608.83
1608.83												1608.83												1608.83												1608.83												1608.83
1608.83												1608.83												1608.83												1608.83												1608.83
1608.85												1608.85												1608.85												1608.85												1608.85
1608.85												1608.85												1608.85												1608.85												1608.85
1608.85												1608.85												1608.85	0.0485723									0.0163766		1608.85												1608.85
1608.85												1608.85												1608.85												1608.85												1608.85
1608.85												1608.85												1608.85												1608.85									0.149342			1608.85
1608.85							-0.00319179			0.00089216		1608.85												1608.85												1608.85												1608.85
1609.91						0.021178						1609.91												1609.91												1609.91												1609.91
1609.91												1609.91												1609.91												1609.91												1609.91
1609.91												1609.91												1609.91												1609.91					0.0932368							1609.91
1609.92												1609.92												1609.92			0.00640547				0.0491375					1609.92												1609.92
1609.92												1609.92									0.0351668			1609.92												1609.92												1609.92
1609.92												1609.92		0.0139715										1609.92												1609.92												1609.92
1609.92								0.0155225				1609.92												1609.92												1609.92												1609.92
1609.93												1609.93												1609.93												1609.93												1609.93
1609.93		-0.00950754										1609.93	0.00178172			0.0121844		0.00880951		0.0413284				1609.93												1609.93												1609.93
1609.94												1609.94												1609.94					0.138405	0.00783146			0.0087575			1609.94												1609.94
1609.95												1609.95												1609.95												1609.95	0.0641467	0.183076										1609.95
1609.95												1609.95												1609.95												1609.95												1609.95
1609.95												1609.95												1609.95												1609.95												1609.95
1609.96												1609.96												1609.96												1609.96								-0.00712053				1609.96
1609.97					-0.0617972				0.0104555			1609.97												1609.97												1609.97												1609.97
1638.79												1638.79			0.0290641		-0.00789005							1638.79												1638.79												1638.79
1638.8												1638.8												1638.8												1638.8												1638.8
1638.8												1638.8												1638.8												1638.8												1638.8
1638.8			-0.0784369	-0.00581557								1638.8												1638.8												1638.8												1638.8
1638.8												1638.8										0.00880994		1638.8												1638.8												1638.8
1638.81												1638.81												1638.81												1638.81									0.173702			1638.81
1638.81												1638.81												1638.81	0.053376									0.0207191		1638.81												1638.81
1638.81												1638.81												1638.81												1638.81												1638.81
1638.81												1638.81												1638.81												1638.81			0.0809066			0.0903732						1638.81
1638.81							0.00405306			0.00996246		1638.81												1638.81												1638.81												1638.81
1638.82												1638.82												1638.82												1638.82												1638.82
1638.82												1638.82												1638.82												1638.82												1638.82
1638.82												1638.82												1638.82												1638.82												1638.82
1638.82	0.00852222											1638.82												1638.82		0.0303231		0.0373464				0.00985288				1638.82												1638.82
1638.82												1638.82							-0.0132783					1638.82												1638.82				0.0455732			0.0230812			0.0171255		1638.82
1638.82												1638.82												1638.82												1638.82												1638.82	0.214319
1638.83												1638.83												1638.83												1638.83												1638.83
1639.91						0.0123753						1639.91												1639.91												1639.91												1639.91
1639.93												1639.93		0.0162875										1639.93												1639.93												1639.93
1639.93												1639.93												1639.93							0.0525182					1639.93												1639.93
1639.93												1639.93												1639.93												1639.93												1639.93
1639.93												1639.93									0.0224402			1639.93												1639.93												1639.93
1639.94												1639.94												1639.94												1639.94					0.0961384							1639.94
1639.94								0.00616059				1639.94												1639.94			0.00375922									1639.94												1639.94
1639.95		-0.0068108										1639.95												1639.95												1639.95												1639.95
1639.95												1639.95	0.000533821			0.0108607		0.00527008		0.0372419				1639.95												1639.95												1639.95
1639.96												1639.96												1639.96												1639.96												1639.96
1639.97												1639.97												1639.97												1639.97												1639.97
1639.97												1639.97												1639.97					0.128439	0.00522097			0.00442643			1639.97												1639.97
1639.97												1639.97												1639.97												1639.97												1639.97
1639.98												1639.98												1639.98												1639.98	0.0683732	0.198049										1639.98
1639.98												1639.98												1639.98												1639.98								-0.0101258				1639.98
1639.99					-0.0658576				0.00740876			1639.99												1639.99												1639.99												1639.99
1668.8												1668.8			0.0284965		-0.00762833							1668.8												1668.8												1668.8
1668.82				-0.00257271								1668.82												1668.82												1668.82												1668.82
1668.83												1668.83							-0.0141837					1668.83												1668.83												1668.83
1668.83	0.0154359											1668.83												1668.83												1668.83												1668.83
1668.83												1668.83												1668.83		0.0321349		0.0445936				0.0119748				1668.83												1668.83
1668.83												1668.83												1668.83												1668.83				0.054358			0.0211595			0.0223931		1668.83
1668.84												1668.84												1668.84												1668.84												1668.84	0.229969
1668.84			-0.077966									1668.84												1668.84												1668.84												1668.84
1668.84												1668.84										0.00946253		1668.84												1668.84												1668.84
1668.85												1668.85												1668.85												1668.85			0.0866551			0.0986558						1668.85
1668.85												1668.85												1668.85												1668.85												1668.85
1668.86												1668.86												1668.86												1668.86												1668.86
1668.86												1668.86												1668.86												1668.86												1668.86
1668.86												1668.86												1668.86	0.0353515									0.0147453		1668.86												1668.86
1668.87							0.00487212			0.0105572		1668.87												1668.87												1668.87												1668.87
1668.87												1668.87												1668.87												1668.87												1668.87
1668.87												1668.87												1668.87												1668.87									0.215217			1668.87
1669.92						0.0135981						1669.92												1669.92												1669.92												1669.92
1669.93												1669.93		-0.00408023										1669.93												1669.93												1669.93
1669.93												1669.93									0.0421331			1669.93							0.0513738					1669.93												1669.93
1669.93												1669.93												1669.93												1669.93												1669.93
1669.93												1669.93	0.00346637			0.0107621		0.0062556		0.040131				1669.93												1669.93												1669.93
1669.94								0.0160756				1669.94												1669.94												1669.94					0.0949847							1669.94
1669.94		-0.00854989										1669.94												1669.94												1669.94												1669.94
1669.94												1669.94												1669.94			0.000350238									1669.94												1669.94
1669.94												1669.94												1669.94												1669.94												1669.94
1669.95												1669.95												1669.95												1669.95												1669.95
1669.95												1669.95												1669.95												1669.95												1669.95
1669.95												1669.95												1669.95												1669.95	0.0691214	0.192344										1669.95
1669.95												1669.95												1669.95					0.112108	0.0059489			0.0131283			1669.95												1669.95
1669.96												1669.96												1669.96												1669.96								-0.0124288				1669.96
1669.97					-0.0615067				0.0135023			1669.97												1669.97												1669.97												1669.97
1698.83	0.0220245											1698.83												1698.83												1698.83												1698.83
1698.83												1698.83							-0.0130688					1698.83												1698.83												1698.83
1698.84												1698.84												1698.84		0.0297192		0.0433953				0.0109846				1698.84												1698.84
1698.84												1698.84												1698.84												1698.84												1698.84
1698.84												1698.84												1698.84												1698.84				0.0504389			0.0161363			0.0149519		1698.84
1698.85												1698.85												1698.85												1698.85												1698.85	0.280421
1698.88												1698.88												1698.88												1698.88												1698.88
1698.89												1698.89			0.0294306		-0.00576433							1698.89												1698.89												1698.89
1698.91				0.000970545								1698.91												1698.91												1698.91												1698.91
1698.91			-0.0702839									1698.91												1698.91												1698.91												1698.91
1698.92												1698.92										0.0171174		1698.92												1698.92												1698.92
1698.93												1698.93												1698.93												1698.93			0.0756515			0.0913361						1698.93
1698.93												1698.93												1698.93												1698.93												1698.93
1698.94												1698.94												1698.94												1698.94												1698.94
1698.94							0.000185765			0.00267648		1698.94												1698.94												1698.94												1698.94
1698.94												1698.94												1698.94	0.0405638									0.0220115		1698.94												1698.94
1698.95												1698.95												1698.95												1698.95									0.181981			1698.95
1698.95												1698.95												1698.95												1698.95												1698.95
1699.92						0.00825022						1699.92												1699.92												1699.92												1699.92
1699.94												1699.94		0.0136955										1699.94												1699.94												1699.94
1699.94												1699.94												1699.94												1699.94												1699.94
1699.94												1699.94												1699.94							0.059611					1699.94					0.0904959							1699.94
1699.95												1699.95									0.050571			1699.95												1699.95												1699.95
1699.95												1699.95												1699.95			0.00401606									1699.95												1699.95
1699.95								0.0183297				1699.95												1699.95												1699.95												1699.95
1699.96												1699.96												1699.96												1699.96												1699.96
1699.96		-0.00759224										1699.96	0.00761909			0.0114527		0.00460907		0.0412511				1699.96												1699.96												1699.96
1699.97												1699.97												1699.97												1699.97												1699.97
1699.97												1699.97												1699.97												1699.97												1699.97
1699.98												1699.98												1699.98												1699.98												1699.98
1699.98												1699.98												1699.98					0.11101	0.00342208			0.00940915			1699.98	0.0782455	0.210312										1699.98
1699.98					-0.0675295				0.0091902			1699.98												1699.98												1699.98												1699.98
1699.98												1699.98												1699.98												1699.98								-0.0293354				1699.98
1728.82												1728.82			0.0244009		-0.00815816							1728.82												1728.82												1728.82
1728.83			-0.059411									1728.83												1728.83												1728.83												1728.83
1728.83				0.0005623								1728.83												1728.83												1728.83												1728.83
1728.84	0.0184662											1728.84												1728.84												1728.84												1728.84
1728.84												1728.84							-0.0102019					1728.84												1728.84												1728.84
1728.84												1728.84										0.0195776		1728.84												1728.84												1728.84
1728.84												1728.84												1728.84		0.0310314		0.0476855				0.0179163				1728.84												1728.84
1728.84												1728.84												1728.84												1728.84				0.0621224			0.0275533			0.0243501		1728.84
1728.85												1728.85												1728.85												1728.85												1728.85
1728.85												1728.85												1728.85												1728.85												1728.85	0.304402
1728.85												1728.85												1728.85												1728.85												1728.85
1728.85												1728.85												1728.85												1728.85			0.0775019			0.107353						1728.85
1728.85												1728.85												1728.85												1728.85												1728.85
1728.85												1728.85												1728.85	0.0480299									0.0272445		1728.85												1728.85
1728.85												1728.85												1728.85												1728.85												1728.85
1728.86												1728.86												1728.86												1728.86									0.167437			1728.86
1728.86												1728.86												1728.86												1728.86												1728.86
1728.86							0.00110615			0.00657968		1728.86												1728.86												1728.86												1728.86
1728.87												1728.87												1728.87												1728.87												1728.87
1729.93						0.00905314						1729.93												1729.93												1729.93												1729.93
1729.94												1729.94												1729.94												1729.94												1729.94
1729.94												1729.94		0.0166805										1729.94												1729.94												1729.94
1729.94												1729.94												1729.94												1729.94					0.101536							1729.94
1729.95												1729.95												1729.95			0.00350238									1729.95												1729.95
1729.95												1729.95												1729.95							0.0563583					1729.95												1729.95
1729.95												1729.95												1729.95												1729.95												1729.95
1729.96												1729.96									0.039856			1729.96												1729.96												1729.96
1729.97								0.0154879				1729.97	0.0117094			0.0142891		0.00888763		0.0391886				1729.97												1729.97												1729.97
1729.97		-0.0135833										1729.97												1729.97												1729.97												1729.97
1729.97												1729.97												1729.97												1729.97												1729.97
1729.97												1729.97												1729.97												1729.97												1729.97
1729.98												1729.98												1729.98												1729.98												1729.98
1729.98												1729.98												1729.98												1729.98												1729.98
1729.98												1729.98												1729.98					0.153873	0.00829164			0.0121747			1729.98	0.071736	0.278619										1729.98
1729.99												1729.99												1729.99												1729.99								-0.00668257				1729.99
1730					-0.0578078				0.0126865			1730												1730												1730												1730
1758.84	0.0185474											1758.84							-0.00971566					1758.84												1758.84												1758.84
1758.85												1758.85												1758.85		0.0312328		0.0508811				0.0225421				1758.85				0.0665148			0.0224524			0.0207764		1758.85
1758.86												1758.86												1758.86												1758.86												1758.86	0.314833
1759.12												1759.12												1759.12												1759.12												1759.12
1759.16												1759.16												1759.16												1759.16												1759.16
1759.16												1759.16												1759.16												1759.16												1759.16
1759.17												1759.17												1759.17												1759.17												1759.17
1759.23												1759.23			0.0283384		-0.00124479							1759.23												1759.23												1759.23
1759.25				0.000677841								1759.25												1759.25												1759.25												1759.25
1759.26			-0.0583849									1759.26												1759.26												1759.26												1759.26
1759.26												1759.26										0.0145984		1759.26												1759.26												1759.26
1759.91												1759.91												1759.91												1759.91												1759.91
1759.91												1759.91												1759.91												1759.91			0.0799855			0.0998458						1759.91
1759.93												1759.93												1759.93												1759.93												1759.93
1759.93												1759.93												1759.93												1759.93					0.109605							1759.93
1759.94						0.0103128						1759.94												1759.94												1759.94												1759.94
1759.94												1759.94		0.013821										1759.94			-0.00159553									1759.94												1759.94
1759.95												1759.95												1759.95							0.0634586					1759.95												1759.95
1759.95												1759.95									0.0450807			1759.95												1759.95												1759.95
1759.95								0.0165942				1759.95												1759.95												1759.95												1759.95
1759.95												1759.95	0.00643359			0.0133108		0.0150651		0.0349167				1759.95												1759.95												1759.95
1759.95		-0.0181647										1759.95												1759.95												1759.95												1759.95
1759.97												1759.97												1759.97												1759.97	0.0813537	0.264702										1759.97
1759.97												1759.97												1759.97												1759.97												1759.97
1759.97												1759.97												1759.97					0.129537	0.00514567			0.00599197			1759.97												1759.97
1759.98												1759.98												1759.98												1759.98												1759.98
1759.98												1759.98												1759.98												1759.98												1759.98
1759.99												1759.99												1759.99												1759.99								-0.00388118				1759.99
1760					-0.0726745				0.0142098			1760												1760												1760												1760
1760.13												1760.13												1760.13												1760.13												1760.13
1760.6												1760.6												1760.6												1760.6												1760.6
1761.01												1761.01												1761.01												1761.01												1761.01
1761.14												1761.14												1761.14												1761.14												1761.14
1761.65												1761.65												1761.65												1761.65												1761.65
1761.77												1761.77												1761.77												1761.77									0.14094			1761.77
1761.83												1761.83												1761.83	0.0321397									0.0167471		1761.83												1761.83
1761.84							0.000574184			0.0115981		1761.84												1761.84												1761.84												1761.84
1788.85												1788.85												1788.85												1788.85												1788.85
1788.85												1788.85												1788.85		0.0331489		0.0539367				0.0293747				1788.85												1788.85
1788.85												1788.85							-0.0103444					1788.85												1788.85												1788.85
1788.85	0.0239662											1788.85												1788.85												1788.85												1788.85
1788.85												1788.85												1788.85												1788.85				0.0666923			0.0264582			0.0190051		1788.85
1788.85												1788.85												1788.85												1788.85												1788.85	0.319564
1789.03												1789.03			0.0311766		-0.00293004							1789.03												1789.03												1789.03
1789.04				-0.000207974								1789.04												1789.04												1789.04												1789.04
1789.05			-0.0478845									1789.05												1789.05												1789.05												1789.05
1789.05												1789.05										0.0174763		1789.05												1789.05												1789.05
1789.06												1789.06												1789.06												1789.06												1789.06
1789.06												1789.06												1789.06												1789.06			0.0859067			0.0982487						1789.06
1789.06												1789.06												1789.06												1789.06												1789.06
1789.07												1789.07												1789.07												1789.07												1789.07
1789.07												1789.07												1789.07												1789.07												1789.07
1789.08												1789.08												1789.08												1789.08												1789.08
1789.08												1789.08												1789.08	0.0361545									0.0248644		1789.08												1789.08
1789.08												1789.08												1789.08												1789.08												1789.08
1789.08												1789.08												1789.08												1789.08									0.152931			1789.08
1789.09							0.00380819			0.00468384		1789.09												1789.09												1789.09												1789.09
1789.94						0.00909734						1789.94												1789.94												1789.94												1789.94
1789.95												1789.95												1789.95												1789.95												1789.95
1789.95												1789.95												1789.95							0.0672083					1789.95												1789.95
1789.95												1789.95												1789.95												1789.95					0.121764							1789.95
1789.95												1789.95		0.0151086										1789.95												1789.95												1789.95
1789.95												1789.95									0.0404568			1789.95												1789.95												1789.95
1789.95												1789.95												1789.95			3.11323e-05									1789.95												1789.95
1789.96												1789.96												1789.96												1789.96												1789.96
1789.96								0.0187238				1789.96												1789.96												1789.96												1789.96
1789.96												1789.96	0.0128048			0.0105236		0.000162249		0.0427498				1789.96												1789.96												1789.96
1789.97		-0.0108942										1789.97												1789.97												1789.97												1789.97
1789.97												1789.97												1789.97												1789.97												1789.97
1789.98												1789.98												1789.98												1789.98												1789.98
1789.98												1789.98												1789.98												1789.98	0.0841766	0.236657										1789.98
1789.98												1789.98												1789.98					0.161096	0.010944			0.00734295			1789.98												1789.98
1789.99												1789.99												1789.99												1789.99												1789.99
1789.99												1789.99												1789.99												1789.99												1789.99
1790												1790												1790												1790								-0.000135917				1790
1790.01					-0.0671616				0.0135023			1790.01												1790.01												1790.01												1790.01
L_0uM YODA1												L_0.01uM YODA1												L_0.03uM YODA1												L_0.1uM YODA1												L_0.3uM YODA1
Time	Random1	Random2	Random3	Random4	Random5	Random6	Random7	Random8	Random9	Random10		Time	Random1	Random2	Random3	Random4	Random5	Random6	Random7	Random8	Random9	Random10		Time	Random1	Random2	Random3	Random4	Random5	Random6	Random7	Random8	Random9	Random10		Time	Random1	Random2	Random3	Random4	Random5	Random6	Random7	Random8	Random9	Random10		Time	Random1
0	0	0	0	0	0	0	0	0	0	0		0	0	0	0	0	0	0	0	0	0	0		0	0	0	0	0	0	0	0	0	0	0		0	0	0	0	0	0	0	0	0	0	0		0	0
29.985	0.00693177						0.00636386					29.985												29.985												29.985												29.985
29.986												29.986												29.986												29.986												29.986
29.989												29.989												29.989	0.000286752					-0.000867108						29.989												29.989
29.991												29.991												29.991												29.991												29.991
29.992			-0.0066028									29.992			0.00486849		0.00192974	-0.00219296						29.992												29.992					-0.000763141							29.992
29.993												29.993												29.993												29.993												29.993	0.00647568
29.995		0.00222308		0.00817223					0.00306003			29.995									-0.004545			29.995		-0.00901793										29.995												29.995
29.996												29.996							-0.00333357					29.996												29.996												29.996
30.002												30.002												30.002			-0.0118615					-0.00923185	-0.00633091	-0.00701506		30.002												30.002
30.003												30.003				0.00425366						0.00279928		30.003												30.003												30.003
30.004												30.004												30.004				-0.0104666	-0.00736581		-0.00590116					30.004												30.004
30.006												30.006												30.006												30.006												30.006
30.007												30.007												30.007												30.007			0.0101185									30.007
30.011												30.011												30.011												30.011												30.011
30.013												30.013												30.013												30.013												30.013
30.014												30.014												30.014												30.014												30.014
30.017												30.017												30.017												30.017												30.017
30.02												30.02												30.02												30.02												30.02
30.022												30.022												30.022												30.022												30.022
30.026												30.026												30.026												30.026												30.026
30.031												30.031												30.031												30.031	0.00394595	0.0130408						0.0106003				30.031
30.034								-0.00267935				30.034												30.034												30.034												30.034
30.035												30.035	0.000705711											30.035												30.035												30.035
30.039					-0.00239135					-0.00537638		30.039												30.039												30.039												30.039
30.051												30.051												30.051												30.051												30.051
30.052						-0.00238169						30.052												30.052												30.052												30.052
30.054												30.054												30.054												30.054												30.054
30.055												30.055		-0.00246191						0.00761221				30.055												30.055												30.055
30.06												30.06												30.06												30.06				-0.00417287		-0.000704079	-0.00135967		-0.00643244	-0.00611168		30.06
30.062												30.062												30.062												30.062												30.062
60												60												60			-0.0117268					-0.0102844	-0.0126691	-0.00642582		60												60
60.005												60.005				-0.000263035						-0.00125589		60.005												60.005												60.005
60.008												60.008												60.008												60.008												60.008
60.012												60.012												60.012												60.012												60.012
60.015												60.015												60.015												60.015												60.015
60.016												60.016												60.016												60.016	0.000714738	-0.00176082						-0.00201375				60.016
60.017												60.017												60.017												60.017												60.017
60.02												60.02												60.02												60.02												60.02
60.021												60.021							-0.00159586					60.021												60.021			0.00290208									60.021
60.023												60.023												60.023												60.023												60.023
60.024												60.024												60.024												60.024												60.024
60.025												60.025												60.025												60.025												60.025
60.027												60.027	-0.00200081											60.027												60.027												60.027
60.029								-0.00383218				60.029												60.029												60.029												60.029
60.03		-0.00619005		0.000952037		-0.0142832			-0.00194384			60.03												60.03												60.03												60.03
60.031												60.031												60.031				-0.0107983	-0.00825569		-0.00963075					60.031												60.031
60.033	0.00294075						0.00513672					60.033												60.033												60.033												60.033	0.00378173
60.034			-0.00475809									60.034												60.034												60.034												60.034
60.035												60.035												60.035												60.035												60.035
60.036					0.00146678					-0.00218393		60.036									-0.00739187			60.036		-0.00885284										60.036												60.036
60.037												60.037												60.037												60.037												60.037
60.038												60.038												60.038												60.038					-0.0108304							60.038
60.04												60.04												60.04	-0.00792551					-0.00571822						60.04												60.04
60.042												60.042			-0.00620012		-0.0122242	-0.00794432						60.042												60.042												60.042
60.044												60.044												60.044												60.044				-0.0031524		0.000603496	0.000396246		-0.00684097	-0.00378866		60.044
60.045												60.045		-0.00225675						0.00186979				60.045												60.045												60.045
90.005												90.005												90.005			-0.0104471					-0.00659313	-0.0103279	-0.00401315		90.005												90.005
90.009												90.009							-0.00347542					90.009												90.009												90.009
90.01												90.01												90.01		-0.020863										90.01												90.01
90.011		-0.00702273	-0.00389298	0.00102153					-0.00426734			90.011									-0.0197283			90.011												90.011												90.011
90.012	-0.00197127						-0.00464114					90.012			0.00179812		-0.00342643	-0.00476659						90.012												90.012												90.012	-0.00181863
90.013												90.013												90.013	-0.0111833					-0.0149283						90.013					-0.00783183							90.013
90.015												90.015				-0.00193143						-0.00718733		90.015				-0.0357632	-0.0224339		-0.0230234					90.015												90.015
90.016												90.016												90.016												90.016			0.00845018									90.016
90.018												90.018												90.018												90.018												90.018
90.022												90.022												90.022												90.022												90.022
90.026												90.026	-0.00435059											90.026												90.026	-0.000885977	-0.00357546						0.00237647				90.026
90.029												90.029												90.029												90.029												90.029
90.031								-0.0115442				90.031												90.031												90.031												90.031
90.032												90.032												90.032												90.032												90.032
90.052												90.052												90.052												90.052												90.052
90.055												90.055												90.055												90.055												90.055
90.056					-0.00228707					0		90.056												90.056												90.056												90.056
90.062												90.062												90.062												90.062												90.062
90.064												90.064		0.000347192						0.00483904				90.064												90.064				-0.00691578		-0.00477768	-0.00147621		-0.0120478	-0.010875		90.064
90.065						-0.00552276						90.065												90.065												90.065												90.065
120.02												120.02												120.02			-0.0105144					-0.0108838	-0.0101309	-0.00869517		120.02												120.02
120.023												120.023				-0.00438893						-0.00330617		120.023												120.023												120.023
120.027	0.00215709						-0.00195085					120.027												120.027												120.027												120.027
120.028												120.028							-0.00361728					120.028												120.028												120.028
120.031												120.031												120.031												120.031												120.031
120.032												120.032												120.032	-0.00586249					-0.0160157						120.032					-0.00209671							120.032
120.033												120.033			0.000899059		-0.00585759	-0.00657889						120.033												120.033												120.033
120.034												120.034												120.034												120.034												120.034
120.035		-0.00841313		0.00306459					-0.00239943			120.035												120.035												120.035												120.035
120.036												120.036												120.036				-0.0242058	-0.0144549		-0.0121575					120.036												120.036
120.037												120.037												120.037												120.037												120.037
120.038			0.00111319									120.038												120.038												120.038												120.038
120.039												120.039												120.039		-0.0230573										120.039			0.0160623									120.039	0.0029489
120.041												120.041									-0.0268704			120.041												120.041												120.041
120.043												120.043												120.043												120.043	-0.000349924	-0.00205301						0.00317697				120.043
120.044												120.044												120.044												120.044												120.044
120.045												120.045												120.045												120.045												120.045
120.052												120.052	0.00205509											120.052												120.052												120.052
120.056								-0.00646382				120.056												120.056												120.056												120.056
120.06					-0.00293357					0.00161799		120.06												120.06												120.06												120.06
120.064												120.064		-0.00549195						-0.000168071				120.064												120.064												120.064
120.067												120.067												120.067												120.067				-0.0030679		-0.00301748	0.00238524		-0.00783629	-0.0154551		120.067
120.073												120.073												120.073												120.073												120.073
120.082												120.082												120.082												120.082												120.082
120.085												120.085												120.085												120.085												120.085
120.086						-0.0139036						120.086												120.086												120.086												120.086
[truncated: 1,983 more rows]
[truncated: 31 more columns]

## Sheet: Fig 2d
		O				L					Table Analyzed	AUC						Compare each cell mean with the other cell mean in that row
	0	26.0725	-2.55651	14.5822	-9.52486	22.4484	13.1456	0.111774	-8.08962
	1e-08	16.0524	9.53103	1.07255	7.49203	23.6065	30.0787	-1.41513	-10.92		Two-way RM ANOVA	Matching: Across row						Number of families	1
	3e-08	22.1172	25.1784	18.1894	33.4725	69.4529	96.9617	64.6028	132.548		Assume sphericity?	Yes						Number of comparisons per family	7
	1e-07	105.302	138.084	122.55	163.461	496.158	367.075	510.322	434.096		Alpha	0.05						Alpha	0.05
	3e-07	428.469	409.447	448.143	624.721	1020.19	903.905	968.142	907.506
	1e-06	655.093	626.987	548.572	727.11	1122.46	1249.65	1076.11	1312.12		Source of Variation	% of total variation	P value	P value summary	Significant?			Šídák's multiple comparisons test	Mean Diff.	95.00% CI of diff.	Below threshold?	Summary	Adjusted P Value
	3e-06	641.964	707.366	675.751	863.24	1221.17	1358.2	1275.48	1489.45		Conc x Shape	7.253	<0.0001	****	Yes
											Conc	81.2	<0.0001	****	Yes			O - L
											Shape	10	<0.0001	****	Yes			Row 1	0.2393	-98.68 to 99.16	No	ns	>0.9999
											Passage	1.149	0.0094	**	Yes			Row 2	-1.801	-100.7 to 97.12	No	ns	>0.9999
																		Row 3	-66.15	-165.1 to 32.77	No	ns	0.3525
											ANOVA table	SS	DF	MS	F (DFn, DFd)	P value		Row 4	-319.6	-418.5 to -220.6	Yes	****	<0.0001
											Conc x Shape	848793	6	141466	F (6, 21) = 63.77	P<0.0001		Row 5	-472.2	-571.2 to -373.3	Yes	****	<0.0001
											Conc	9501795	6	1583633	F (6, 21) = 247.3	P<0.0001		Row 6	-550.6	-649.6 to -451.7	Yes	****	<0.0001
											Shape	1170635	1	1170635	F (1, 21) = 527.7	P<0.0001		Row 7	-614	-712.9 to -515.1	Yes	****	<0.0001
											Passage	134482	21	6404	F (21, 21) = 2.887	P=0.0094
											Residual	46586	21	2218
																		Test details	Mean 1	Mean 2	Mean Diff.	SE of diff.	N1	N2	t	DF
											Difference between column means
											Mean of O	287.4						O - L
											Mean of L	576.6						Row 1	7.143	6.904	0.2393	33.3	4	4	0.007185	21
											Difference between means	-289.2						Row 2	8.537	10.34	-1.801	33.3	4	4	0.05406	21
											SE of difference	12.59						Row 3	24.74	90.89	-66.15	33.3	4	4	1.986	21
											95% CI of difference	-315.3 to -263.0						Row 4	132.3	451.9	-319.6	33.3	4	4	9.595	21
																		Row 5	477.7	949.9	-472.2	33.3	4	4	14.18	21
											Data summary							Row 6	639.4	1190	-550.6	33.3	4	4	16.53	21
											Number of columns (Shape)	2						Row 7	722.1	1336	-614	33.3	4	4	18.44	21
											Number of rows (Conc)	7
											Number of subjects (Passage)	28
											Number of missing values	0

## Sheet: Fig 2e
		O				L					Table Analyzed	lastdFF						Compare each cell mean with the other cell mean in that row
	0	0.00700468	-0.0022945	0.015736	-0.00344383	0.0213586	0.0222038	0.00168409	-0.00948051
	1e-08	0.0153381	0.00260793	-0.0015162	0.0181402	0.0218746	0.0284852	0.00307644	0.0134729		Two-way RM ANOVA	Matching: Across row						Number of families	1
	3e-08	0.0296719	0.0265438	0.0310802	0.0224671	0.0667273	0.0571334	0.0331636	0.0311558		Assume sphericity?	Yes						Number of comparisons per family	7
	1e-07	0.0956917	0.0917347	0.0961613	0.0628562	0.235761	0.101642	0.146389	0.0835739		Alpha	0.05						Alpha	0.05
	3e-07	0.277568	0.365287	0.305551	0.189183	0.435395	0.357636	0.373687	0.236235
	1e-06	0.393321	0.558428	0.452982	0.327114	0.572505	0.740034	0.470108	0.38661		Source of Variation	% of total variation	P value	P value summary	Significant?			Šídák's multiple comparisons test	Mean Diff.	95.00% CI of diff.	Below threshold?	Summary	Adjusted P Value
	3e-06	0.384691	0.517739	0.397122	0.346392	0.627093	0.664543	0.590952	0.60792		Conc x Shape	2.377	0.0001	***	Yes
											Conc	88.93	<0.0001	****	Yes			O - L
											Shape	2.366	<0.0001	****	Yes			Row 1	-0.004691	-0.08140 to 0.07202	No	ns	>0.9999
											Passage	5.296	0.0002	***	Yes			Row 2	-0.008085	-0.08480 to 0.06863	No	ns	>0.9999
																		Row 3	-0.0196	-0.09632 to 0.05711	No	ns	0.9859
											ANOVA table	SS	DF	MS	F (DFn, DFd)	P value		Row 4	-0.05523	-0.1319 to 0.02148	No	ns	0.2723
											Conc x Shape	0.06461	6	0.01077	F (6, 21) = 8.072	P=0.0001		Row 5	-0.06634	-0.1431 to 0.01037	No	ns	0.1188
											Conc	2.417	6	0.4029	F (6, 21) = 58.77	P<0.0001		Row 6	-0.1094	-0.1861 to -0.03264	Yes	**	0.0026
											Shape	0.06431	1	0.06431	F (1, 21) = 48.21	P<0.0001		Row 7	-0.2111	-0.2879 to -0.1344	Yes	****	<0.0001
											Passage	0.144	21	0.006855	F (21, 21) = 5.139	P=0.0002
											Residual	0.02801	21	0.001334
																		Test details	Mean 1	Mean 2	Mean Diff.	SE of diff.	N1	N2	t	DF
											Difference between column means
											Mean of O	0.1794						O - L
											Mean of L	0.2472						Row 1	0.004251	0.008942	-0.004691	0.02583	4	4	0.1816	21
											Difference between means	-0.06778						Row 2	0.008643	0.01673	-0.008085	0.02583	4	4	0.313	21
											SE of difference	0.009761						Row 3	0.02744	0.04705	-0.0196	0.02583	4	4	0.7591	21
											95% CI of difference	-0.08808 to -0.04748						Row 4	0.08661	0.1418	-0.05523	0.02583	4	4	2.139	21
																		Row 5	0.2844	0.3507	-0.06634	0.02583	4	4	2.569	21
											Data summary							Row 6	0.433	0.5423	-0.1094	0.02583	4	4	4.234	21
											Number of columns (Shape)	2						Row 7	0.4115	0.6226	-0.2111	0.02583	4	4	8.175	21
											Number of rows (Conc)	7
											Number of subjects (Passage)	28
											Number of missing values	0

## Sheet: Fig 2f
	Max(0-750)
		O				L					Table Analyzed	Max(0-750)						Compare each cell mean with the other cell mean in that row
	0	0.0333524	0.0112512	0.0300275	0.0151576	0.0242652	0.0156807	0.0168217	0.0144792
	1e-08	0.02025	0.0200314	0.0287291	0.0231397	0.0230441	0.0299542	0.00897754	-0.00826618		Two-way RM ANOVA	Matching: Across row						Number of families	1
	3e-08	0.0254973	0.0222225	0.0490178	0.0397727	0.0693211	0.159183	0.0913814	0.232976		Assume sphericity?	Yes						Number of comparisons per family	7
	1e-07	0.135327	0.150918	0.204811	0.207197	0.715587	0.597608	0.837404	0.724214		Alpha	0.05						Alpha	0.05
	3e-07	1.02565	0.634876	1.04849	1.32535	1.73464	1.65486	1.81164	1.46239
	1e-06	1.23976	0.644425	1.94881	1.61695	2.10316	1.77146	2.10104	2.22237		Source of Variation	% of total variation	P value	P value summary	Significant?			Šídák's multiple comparisons test	Mean Diff.	95.00% CI of diff.	Below threshold?	Summary	Adjusted P Value
	3e-06	2.27627	1.31951	2.0024	2.44183	2.15353	2.00766	2.00965	2.33149		Conc x Shape	2.902	0.001	***	Yes
											Conc	88.68	<0.0001	****	Yes			O - L
											Shape	3.039	<0.0001	****	Yes			Row 1	0.004635	-0.3813 to 0.3906	No	ns	>0.9999
											Passage	3.658	0.0456	*	Yes			Row 2	0.00961	-0.3763 to 0.3955	No	ns	>0.9999
																		Row 3	-0.1041	-0.4900 to 0.2818	No	ns	0.9809
											ANOVA table	SS	DF	MS	F (DFn, DFd)	P value		Row 4	-0.5441	-0.9301 to -0.1582	Yes	**	0.0029
											Conc x Shape	1.196	6	0.1994	F (6, 21) = 5.905	P=0.0010		Row 5	-0.6573	-1.043 to -0.2714	Yes	***	0.0004
											Conc	36.56	6	6.093	F (6, 21) = 84.84	P<0.0001		Row 6	-0.687	-1.073 to -0.3011	Yes	***	0.0002
											Shape	1.253	1	1.253	F (1, 21) = 37.10	P<0.0001		Row 7	-0.1156	-0.5015 to 0.2703	No	ns	0.9663
											Passage	1.508	21	0.07181	F (21, 21) = 2.127	P=0.0456
											Residual	0.709	21	0.03376
																		Test details	Mean 1	Mean 2	Mean Diff.	SE of diff.	N1	N2	t	DF
											Difference between column means
											Mean of O	0.6622						O - L
											Mean of L	0.9613						Row 1	0.02245	0.01781	0.004635	0.1299	4	4	0.03568	21
											Difference between means	-0.2991						Row 2	0.02304	0.01343	0.00961	0.1299	4	4	0.07397	21
											SE of difference	0.04911						Row 3	0.03413	0.1382	-0.1041	0.1299	4	4	0.8011	21
											95% CI of difference	-0.4013 to -0.1970						Row 4	0.1746	0.7187	-0.5441	0.1299	4	4	4.188	21
																		Row 5	1.009	1.666	-0.6573	0.1299	4	4	5.059	21
											Data summary							Row 6	1.362	2.05	-0.687	0.1299	4	4	5.288	21
											Number of columns (Shape)	2						Row 7	2.01	2.126	-0.1156	0.1299	4	4	0.8896	21
											Number of rows (Conc)	7
											Number of subjects (Passage)	28
											Number of missing values	0
	Max(750-end)
		O				L					Table Analyzed	Max(750-end)						Compare each cell mean with the other cell mean in that row
	0	0.0277055	0.00837148	0.019813	0.00814134	0.0324894	0.0252265	0.010892	0.007248
	1e-08	0.0276603	0.0168708	0.0160718	0.023455	0.0369682	0.0433044	0.0134363	0.0219703		Two-way RM ANOVA	Matching: Across row						Number of families	1
	3e-08	0.0388253	0.033168	0.0348915	0.0395135	0.0719084	0.112683	0.0792055	0.173176		Assume sphericity?	Yes						Number of comparisons per family	7
	1e-07	0.102761	0.138234	0.108979	0.142529	0.359283	0.359476	0.517373	0.441501		Alpha	0.05						Alpha	0.05
	3e-07	0.293799	0.378899	0.336227	0.398972	0.674688	0.608306	0.663556	0.661981
	1e-06	0.457805	0.601362	0.491014	0.429368	0.750169	1.01093	0.702754	0.872947		Source of Variation	% of total variation	P value	P value summary	Significant?			Šídák's multiple comparisons test	Mean Diff.	95.00% CI of diff.	Below threshold?	Summary	Adjusted P Value
	3e-06	0.451373	0.6482	0.441784	0.49825	0.75125	0.841342	0.868371	0.940827		Conc x Shape	5.807	<0.0001	****	Yes
											Conc	80.98	<0.0001	****	Yes			O - L
											Shape	10.21	<0.0001	****	Yes			Row 1	-0.002956	-0.1133 to 0.1074	No	ns	>0.9999
											Passage	1.882	0.1215	ns	No			Row 2	-0.007905	-0.1183 to 0.1024	No	ns	>0.9999
																		Row 3	-0.07264	-0.1830 to 0.03771	No	ns	0.3705
											ANOVA table	SS	DF	MS	F (DFn, DFd)	P value		Row 4	-0.2963	-0.4066 to -0.1859	Yes	****	<0.0001
											Conc x Shape	0.3004	6	0.05006	F (6, 21) = 18.13	P<0.0001		Row 5	-0.3002	-0.4105 to -0.1898	Yes	****	<0.0001
											Conc	4.188	6	0.6981	F (6, 21) = 150.6	P<0.0001		Row 6	-0.3393	-0.4497 to -0.2290	Yes	****	<0.0001
											Shape	0.5283	1	0.5283	F (1, 21) = 191.4	P<0.0001		Row 7	-0.3405	-0.4509 to -0.2302	Yes	****	<0.0001
											Passage	0.09737	21	0.004637	F (21, 21) = 1.680	P=0.1215
											Residual	0.05797	21	0.002761
																		Test details	Mean 1	Mean 2	Mean Diff.	SE of diff.	N1	N2	t	DF
											Difference between column means
											Mean of O	0.2219						O - L
											Mean of L	0.4162						Row 1	0.01601	0.01896	-0.002956	0.03715	4	4	0.07957	21
											Difference between means	-0.1943						Row 2	0.02101	0.02892	-0.007905	0.03715	4	4	0.2128	21
											SE of difference	0.01404						Row 3	0.0366	0.1092	-0.07264	0.03715	4	4	1.955	21
											95% CI of difference	-0.2235 to -0.1651						Row 4	0.1231	0.4194	-0.2963	0.03715	4	4	7.975	21
																		Row 5	0.352	0.6521	-0.3002	0.03715	4	4	8.079	21
											Data summary							Row 6	0.4949	0.8342	-0.3393	0.03715	4	4	9.133	21
											Number of columns (Shape)	2						Row 7	0.5099	0.8504	-0.3405	0.03715	4	4	9.166	21
											Number of rows (Conc)	7
											Number of subjects (Passage)	28
											Number of missing values	0

## Sheet: Fig 2g
Principal component weights
	PC1	PC2	PC3		mean
0	-2.43e-18	-2.37e-19	-7.72e-19		0
30.007	-0.000104	-0.0002	-0.000124		-0.00159
60.022	8.07e-05	-0.000563	0.000414		-0.00344
90.022	6.82e-05	-0.000602	-2.91e-05		-0.00575
120.034	6.02e-05	-0.000533	0.000623		-0.00594
150.04	8.87e-05	-0.00123	-7.12e-05		-0.00646
180.037	-3.31e-05	-0.000731	0.00053		-0.00681
210.051	4.5e-05	6.48e-05	0.00166		-0.0065
240.051	-0.000154	-0.000353	0.000928		-0.00665
291.656	0.345	0.546	0.182		0.7347
321.66	0.339	0.442	0.106		0.703199
351.66	0.299	0.253	-0.0517		0.591711
381.672	0.268	0.119	-0.167		0.520257
411.677	0.244	0.0335	-0.223		0.47223
441.683	0.22	-0.0391	-0.242		0.431269
471.687	0.201	-0.083	-0.249		0.39787
501.693	0.185	-0.107	-0.242		0.368581
531.703	0.172	-0.121	-0.228		0.345443
561.702	0.161	-0.127	-0.209		0.326365
591.713	0.151	-0.13	-0.18		0.308514
621.719	0.141	-0.129	-0.156		0.290467
651.726	0.133	-0.133	-0.129		0.275375
681.734	0.126	-0.134	-0.0929		0.264615
711.736	0.121	-0.135	-0.0655		0.254715
741.74	0.115	-0.133	-0.0352		0.245334
771.748	0.11	-0.13	-0.0145		0.237152
801.756	0.105	-0.125	0.00741		0.228907
831.763	0.103	-0.123	0.0229		0.221446
861.766	0.0997	-0.12	0.037		0.21619
891.773	0.0966	-0.113	0.052		0.209782
921.779	0.0932	-0.11	0.0653		0.203791
951.783	0.0913	-0.108	0.0735		0.200219
981.79	0.0895	-0.104	0.0786		0.196391
1011.79	0.0872	-0.103	0.0882		0.192515
1041.8	0.0863	-0.0981	0.0937		0.18931
1071.83	0.0847	-0.0943	0.0977		0.186115
1101.82	0.0835	-0.0941	0.102		0.183586
1131.82	0.0824	-0.0928	0.105		0.180938
1161.83	0.0828	-0.0892	0.113		0.181412
1191.83	0.0821	-0.0882	0.117		0.179173
1221.84	0.0818	-0.0876	0.119		0.178623
1251.85	0.0821	-0.0867	0.12		0.178902
1281.85	0.0811	-0.0848	0.123		0.177111
1311.85	0.0809	-0.0809	0.127		0.178001
1341.86	0.0804	-0.0772	0.128		0.175369
1371.87	0.0802	-0.0759	0.134		0.175869
1401.87	0.0806	-0.0736	0.132		0.177624
1431.88	0.0808	-0.0715	0.134		0.178232
1461.89	0.0807	-0.0692	0.136		0.179517
1491.89	0.0807	-0.068	0.14		0.180097
1521.89	0.0813	-0.0667	0.145		0.182318
1551.91	0.0824	-0.0659	0.149		0.185042
1581.91	0.0823	-0.0614	0.151		0.18671
1611.92	0.0831	-0.0623	0.152		0.189838
1641.92	0.0835	-0.062	0.157		0.191852
1671.93	0.0843	-0.0626	0.163		0.195237
1701.94	0.0838	-0.0619	0.161		0.197782
1731.94	0.084	-0.0644	0.164		0.199769
1761.94	0.0845	-0.063	0.167		0.203204
1791.95	0.0859	-0.0627	0.17		0.20713

## Sheet: Fig 2h
	O cell	L cell
0.667171	1.14476
0.497808	0.764484
0.643692	1.9987
2.34919	1.92786
0.884247	1.11111
5.14952	1.94144
-0.81319	0.626881
7.96259	8.04074
4.1914	4.16751
2.57326	1.04792
3.86368	1.65175
-1.09183	-0.5666
-0.20692	2.28465
-0.27546	0.664315
2.05367	0.245121
2.83239	1.65536
1.32186	0.846023
-0.09354	1.18194
-0.91456	1.16691
2.13842	0.127347
1.06156	0.262622
3.74548	2.80269
5.42658	1.34576
2.45536	-0.09443
1.40959	1.75944
-0.25233	0.989444
3.29438	0.731019
-0.21484	-1.84675
-0.43772	-1.62258
0.010849	-2.12915
-1.1206	-0.92332
-0.26737	-1.72883
2.18163	-4.3712
-0.01498	-2.0941
2.69921	2.48986
1.38796	1.28751
0.723511	3.64551
1.18839	0.242933
0.975928	0.939778
0.996937	0.970472
3.23537	1.0742
1.14473	1.39709
2.57636	0.788678
4.62968	-0.67375
1.15993	1.50546
3.95594	0.670813
0.152044	1.56451
1.25291	1.10855
1.52376	1.75555
1.24191	1.60418
0.384437	0.590249
3.01144	1.71733
1.81195	1.95113
5.20202	2.00135
1.25134	1.01146
0.907728	0.841081
1.53585	1.30967
1.23429	2.02202
2.4499	0.306002
1.52666	0.647508
3.28747	0.015582
2.39947	2.52157
2.50093	0.490952
5.76722	1.59953
5.39115	2.71431
6.48915	2.9002
0.398329	0.321998
0.910939	1.53541
3.83824	-1.62943
0.533515	1.23792
9.45627	-0.01871
4.22888	1.59437
2.78135	1.00307
7.30617	7.16662
1.19707	-0.30469
3.87049		0.417547
3.36901		0.525647
4.27855		1.14068
4.46277		-1.01084
5.48376		1.97954
6.3278		0.440647
6.00371		-2.06803
2.88399		0.226393
2.62806		-0.03999
5.45754		0.245876
7.85891		-1.7827
7.94701		-2.7454
4.088		-1.1498
4.35417		-1.62341
7.27883		-0.48956
2.05		0.987029
1.82271		0.708128
3.70804		0.626432
2.0372		-0.25236
6.30678		0.209167
5.35856		-1.08857
3.65446		-0.75376
4.15873		-1.45678
2.29791		1.21268
4.98864		-0.87317
8.89328		0.122042
1.93503		1.84662
8.91633		-3.46116
5.36744		-1.87982
4.21413		-0.14223
2.91022		0.595321
2.95211		-0.24201
2.73878		0.288525
5.39438		-0.40122
3.82391		0.476642
3.00406		2.13151
3.68837		-0.14126
14.9134		-4.50002
8.69169		-1.61464
1.05186		1.48709
4.1453		1.48221
3.69894		0.481869
5.51583		-1.61658
4.46388		0.518103
7.52458		-1.53092
7.84069		0.149064
6.81806		-2.67585
3.30543		-0.40624
5.66074		-0.30606
6.60973		-2.07393

## Sheet: Fig 2i
LDA scores			LDA relative weights
O	L		PC1	PC2	PC3
-0.90428	0.36971		0.171815
-1.09849	0.005825			-0.311625
-2.0255	0.910221				-0.51656
-0.93394	0.82923
-1.0694	1.10271
-1.51836	1.10984
-1.0366	2.21535
-2.27724	-1.21221
-0.67347	0.184405
-1.43107	1.26152
-0.18427	1.79836
-0.78818	2.35832
-1.91883	1.01415
-1.30026	1.31685
-0.72536	3.11323
-0.95771	-0.05008
-0.81561	0.317206
-1.45031	-0.18048
-1.45161	-0.83276
-1.14537	1.91915
-1.19637	1.45429
-1.50083	0.266782
-0.60538	0.336078
-0.63998	0.094618
-1.56403	-0.10093
-1.09762	4.11679
-0.30576	-0.26327
-0.86727	2.82986
-0.92944	2.31533
-0.87652	1.01677
-1.09584	-0.34303
-0.99947	0.383667
-1.03384	1.25074
-0.9246	2.48116
-1.97116	0.734843
-1.48215	0.45691
-2.51537	1.69847
-0.95852	4.31521
-2.15747	3.24895
-1.2017	-0.55349
-1.51581	0.410619
-0.91352	1.28565
-0.38098	3.04794
1.01005	1.05994
-0.77488	1.14514
-0.08051	3.00046
-1.36638	2.42904
-0.962	0.830291
-0.70221	2.09849
-1.03411	1.91026
-0.48624
0.160789
-0.66597
0.08586
-0.80362
-0.84304
-0.3808
-0.78779
0.175959
-0.02006
1.89314
-0.78076
-0.19736
-0.07189
-0.44658
0.651703
-0.43078
-0.91809
1.03908
-1.09277
1.57788
-0.40694
-0.82103
-2.05741
-0.53188

## Sheet: Fig 2j
	O cluster mean	L cluster mean
0	-5.73e-18	-1.18e-17
30.007	-0.00209	-0.00202
60.022	-0.00363	-0.00289
90.022	-0.00626	-0.00519
120.034	-0.00602	-0.00552
150.04	-0.00761	-0.00558
180.037	-0.00734	-0.00677
210.051	-0.00538	-0.00648
240.051	-0.0068	-0.00738
291.656	2.12964	2.21811
321.66	1.93299	2.20431
351.66	1.44972	1.98443
381.672	1.10698	1.82066
411.677	0.885263	1.6882
441.683	0.708452	1.56048
471.687	0.58351	1.44556
501.693	0.501001	1.3472
531.703	0.444651	1.26527
561.702	0.406556	1.1887
591.713	0.38137	1.11896
621.719	0.357223	1.0485
651.726	0.337457	0.994817
681.734	0.330774	0.943263
711.736	0.325842	0.906662
741.74	0.322825	0.862402
771.748	0.320481	0.829443
801.756	0.319727	0.793171
831.763	0.317807	0.769682
861.766	0.317821	0.747106
891.773	0.320957	0.721487
921.779	0.318427	0.696462
951.783	0.31856	0.681296
981.79	0.31781	0.666841
1011.79	0.31532	0.650306
1041.8	0.318863	0.640094
1071.83	0.318603	0.627182
1101.82	0.316491	0.618273
1131.82	0.314892	0.609431
1161.83	0.324336	0.60957
1191.83	0.323963	0.6028
1221.84	0.32418	0.60041
1251.85	0.326739	0.602094
1281.85	0.326849	0.594243
1311.85	0.333632	0.592197
1341.86	0.334178	0.585657
1371.87	0.339121	0.583994
1401.87	0.343229	0.587306
1431.88	0.347794	0.587508
1461.89	0.352081	0.587706
1491.89	0.356696	0.587418
1521.89	0.364106	0.591572
1551.91	0.372011	0.598693
1581.91	0.379529	0.598032
1611.92	0.38416	0.605243
1641.92	0.39017	0.60853
1671.93	0.39771	0.615617
1701.94	0.399071	0.615791
1731.94	0.400663	0.619432
1761.94	0.408004	0.624435
1791.95	0.417282	0.634673

## Sheet: Fig 2k
Model plot							Model fit							1/Tau
	decay	rise	steady state	total model				O data	L data	O fit	L fit				O
0	5	-6	1	0			0	-0.00503		3.33e-16				0.3	28.6708	47.224	50.6898	84.1138	50.5159		41.3499	27.9361	29.6117	52.2306	184.422	22.7732	166.439		383.671	89.0296	40.3301		168.027	113.166	168.803	128.156	144.607	90.6929	111.442	157.141	164.452	147.757	143.753	121.702	193.405	181.876	152.52	104.034	264.897
30.007	4.39482	-1.87883	1	3.51599			48.502	3.69554		3.74869				1	46.2169	33.3023	31.5049	40.8857	36.9294	57.9995	42.89	34.0164	56.3215	81.056	46.6113	14.3578	71.7846	26.9124	44.0783	170.666	451.7	244.012	208.878	282.852	181.083	219.861	152.793	260.978	196.915	309.6	148.68
60.022	4.07722	-0.95653	1	4.12069			78.507	3.52091		3.20085				3	58.9915	48.9721	30.1781	56.3884	48.3305	45.7666	44.1068	55.5101	115.914	42.8235	114.103		31.2564	38.4987	46.8964	69.8141	75.5522	34.3372	29.5668	35.8612	48.4129	47.2553	94.0496	46.0222	44.703	57.2428	95.5268	1042.81	1275.65	913.813			1049.54	958.234	36.3535
90.022	3.78261	-0.48702	1	4.29559			108.676	2.39487		2.65688
120.034	3.50919	-0.2479	1	4.26129			138.529	2.07561		2.21615
150.04	3.25559	-0.12621	1	4.12938			168.513	1.96237		1.86224
180.037	3.02031	-0.06425	1	3.95605			198.517	1.43339		1.5803
210.051	2.80204	-0.03271	1	3.76933			228.529	1.25574		1.35592
240.051	2.59954	-0.01665	1	3.58288			258.548	1.39376		1.17738
291.656	2.41164	-0.00848	1	3.40316			288.528	1.04754		1.03553
321.66	2.23739	-0.00432	1	3.23307			318.536	0.890943		0.922561
351.66	2.07567	-0.0022	1	3.07347			348.536	0.808653		0.832712
381.672	1.92566	-0.00112	1	2.92454			378.536	0.939522		0.76123
411.677	1.78649	-0.00057	1	2.78592			408.561	0.838104		0.704318
441.683	1.65737	-0.00029	1	2.65708			438.568	0.883103		0.659072
471.687	1.5376	-0.00015	1	2.53746			468.582	0.640363		0.623069
501.693	1.42649	-7.51e-05	1	2.42641			498.578	0.682607		0.594445
531.703	1.32339	-3.82e-05	1	2.32335			528.804	0.566326		0.571516
561.702	1.22774	-1.95e-05	1	2.22772			558.604	0.351111		0.553534
591.713	1.13901	-9.91e-06	1	2.139			588.588	0.456102		0.539127
621.719	1.0567	-5.05e-06	1	2.05669			618.629	0.350145		0.527644
651.726	0.980329	-2.57e-06	1	1.98033			648.619	0.407114		0.518526
681.734	0.90948	-1.31e-06	1	1.90948			678.62	0.430373		0.511268
711.736	0.843756	-6.66e-07	1	1.84376			708.603	0.456517		0.505497
741.74	0.782775	-3.39e-07	1	1.78277			738.631	0.393906		0.500899
771.748	0.726206	-1.73e-07	1	1.7262			768.614	0.358127		0.497247
801.756	0.673721	-8.78e-08	1	1.67372			798.651	0.414545		0.494336
831.763	0.625003	-4.47e-08	1	1.625			828.647	0.818152		0.492023
861.766	0.579855	-2.28e-08	1	1.57986			858.651	0.580228		0.490183
891.773	0.537951	-1.16e-08	1	1.53795			888.671	0.336249		0.488719
921.779	0.499075	-5.9e-09	1	1.49907			918.711	0.391287		0.487553
951.783	0.463007	-3e-09	1	1.46301			948.674	0.384407		0.486628
981.79	0.429546	-1.53e-09	1	1.42955			978.647	0.401609		0.485891
1011.79	0.398499	-7.79e-10	1	1.3985			1008.67	0.385645		0.485305
1041.8	0.369698	-3.96e-10	1	1.3697			1038.74	0.388952		0.484837
1071.83	0.342985	-2.02e-10	1	1.34299			1068.69	0.456926		0.484467
1101.82	0.318199	-1.03e-10	1	1.3182			1098.66	0.461607		0.484172
1131.82	0.295198	-5.23e-11	1	1.2952			1128.7	0.659763		0.483937
1161.83	0.273865	-2.66e-11	1	1.27387			1158.7	0.539767		0.48375
1191.83	0.254073	-1.36e-11	1	1.25407			1188.73	0.558759		0.483601
1221.84	0.23571	-6.9e-12	1	1.23571			1218.73	0.544313		0.483483
1251.85	0.218678	-3.51e-12	1	1.21868			1248.73	0.762693		0.483389
1281.85	0.202874	-1.79e-12	1	1.20287			1278.75	0.70724		0.483314
1311.85	0.188209	-9.1e-13	1	1.18821			1308.76	0.611463		0.483254
1341.86	0.174608	-4.63e-13	1	1.17461			1338.75	0.533575		0.483207
1371.87	0.161989	-2.36e-13	1	1.16199			1368.79	0.397894		0.483169
1401.87	0.150282	-1.2e-13	1	1.15028			1398.76	0.482525		0.483139
1431.88	0.13942	-6.11e-14	1	1.13942			1428.8	0.446058		0.483115
1461.89	0.129344	-3.11e-14	1	1.12934			1458.88	0.374914		0.483096
1491.89	0.119997	-1.58e-14	1	1.12			1488.81	0.395968		0.483081
1521.89	0.111325	-8.07e-15	1	1.11132			1520.54	0.541557		0.483069
1551.91	0.103279	-4.11e-15	1	1.10328			1549.02	0.46092		0.48306
1581.91
1611.92
1641.92
1671.93
1701.94
1731.94
1761.94							0		0.000118		-5.55e-17
1791.95							50.14		2.40095		2.28598
							80.326		2.29156		2.05538
							110.187		1.82325		1.85467
							140.268		1.3298		1.67674
							170.213		1.37535		1.52089
							200.204		1.28522		1.38353
							230.324		1.19664		1.26216
							260.229		1.23344		1.15614
							290.264		1.1108		1.06243
							320.246		0.988877		0.980119
							350.507		0.899433		0.907055
							380.47		0.865185		0.843427
							410.75		0.848511		0.786876
							440.307		0.764111		0.738288
							470.35		0.736103		0.694792
							500.271		0.650212		0.656672
							530.284		0.679567		0.623021
							560.299		0.561489		0.59341
							590.264		0.60179		0.567397
							620.298		0.577146		0.544455
							650.318		0.544678		0.524279
							680.319		0.544627		0.506537
							710.286		0.49284		0.490942
							740.315		0.471994		0.477192
							770.32		0.459507		0.465103
							800.382		0.558606		0.454446
							830.441		0.499952		0.445073
							860.348		0.520416		0.436866
							890.352		0.591752		0.42962
							920.401		0.482565		0.423235
							950.342		0.463254		0.417636
							980.38		0.453742		0.412694
							1010.39		0.418673		0.408349
							1040.38		0.379812		0.40453
							1070.4		0.405991		0.401165
							1100.42		0.40777		0.398204
							1130.48		0.359348		0.395596
							1160.42		0.427845		0.393311
							1190.43		0.416749		0.391294
							1220.41		0.404643		0.389522
							1250.43		0.367563		0.38796
							1280.45		0.334799		0.386586
							1310.41		0.348201		0.385379
							1340.43		0.320726		0.384315
							1370.49		0.297524		0.383378
							1400.55		0.289021		0.382553
							1430.6		0.290607		0.381828
							1460.47		0.327499		0.381194
							1490.53		0.335231		0.380632
							1520.51		0.312461		0.380139
							1550.45		0.324855		0.379706
[truncated: 90 more columns]
