# Supplementary material for: Cellular geometry and epithelial-mesenchymal plasticity intersect with PIEZO1 in breast cancer cells
Source: Commun Biol. 2024 Apr 17;7:467. doi: 10.1038/s42003-024-06163-z (PMC11024093; doi:10.1038/s42003-024-06163-z)
Supplement: Supplementary file 6 — Supplementary Data 3 [file 42003_2024_6163_MOESM6_ESM.xlsx]

## Sheet: Data_TCGA_Paper
	Tumour	Node	PAM50R	Stage	Type	MvE	Order	EPI.Z	MES.Z	PIEZO1	SERPINE1	ZEB1	SNAI2	VIM	CMTM3	ZEB2	EMP3	CCDC88A	QKI	GNB4	SNAI1	BICD2	AP1M1	CDH2	FN1	MARVELD3	EHF	ST14	MYO5B	RAB25	CLDN7	CLDN3	CLDN4	OVOL1	TJP3	PRSS8	S100A14	GRHL2	EPN3	LLGL2	CDH1	CRB3	DSP	KRT5	KRT8	KRT18	KRT14	KRT7	KRT19
1	TCGA-AR-A1AR-01	N2	Basal	Stage III	MES	-3.02439	26	-1.83739	1.18699	10.8873	11.8021	9.29082	8.99825	14.5488	10.2471	10.8958	9.51051	10.4153	12.0704	11.6971	8.31335	10.1465	9.9565	6.69447	17.0815	7.51937	7.02529	12.2951	10.7116	10.73	10.7527	4.25115	11.7445	7.03891	4.34186	9.65152	10.3292	10.646	5.79116	8.46938	12.1855	7.58164	15.0381	10.4658	11.9233	11.0835	6.24582	10.7302	11.0847
2	TCGA-BH-A1EO-01	0	LumA	0	MES	-3.31691	15	-1.41985	1.89706	10.7701	9.30546	11.0068	9.81648	14.9812	11.421	10.7903	9.19712	10.365	11.6256	11.4537	6.98091	9.9018	9.91297	7.05728	18.1587	7.57164	10.1874	10.7795	10.8092	10.1096	9.6487	8.00442	11.5367	6.11051	9.24144	10.4724	10.0106	11.29	9.14265	9.14119	13.8502	8.05806	14.3969	6.2253	12.7983	11.6986	5.2553	5.43778	13.1964
3	TCGA-BH-A1ES-01	0	0	0	MES	-0.585753	332	-0.178564	0.407189	10.7212	11.2807	9.72326	9.14194	14.8729	10.6977	8.69103	9.09081	8.43155	10.3989	10.2964	6.19241	9.32639	9.50138	11.948	17.5286	8.77144	6.88525	10.6172	11.0165	11.0475	11.0278	8.84039	11.784	8.34691	9.30785	10.6956	12.4278	11.3923	8.68816	11.7507	14.4222	7.88914	13.6959	11.0447	14.9449	14.1721	10.9523	12.0713	13.7352
4	TCGA-BH-A1ET-01	0	Normal	0	MES	-0.837374	272	-0.437325	0.400048	9.6419	10.5802	10.3955	9.05024	13.3539	10.0459	9.60388	7.30318	9.26536	11.174	10.1567	6.34895	9.07636	9.27742	4.63781	16.2825	8.44845	12.1818	11.0354	10.9204	10.6135	10.3354	7.79916	11.675	7.44182	9.29533	12.721	11.8317	10.9708	9.1239	9.91663	13.3838	7.80889	10.0063	9.25828	13.2782	13.2403	8.61764	7.64323	13.7
5	TCGA-BH-A1EU-01	0	Normal	0	MES	-2.54713	45	-1.16974	1.3774	10.7548	9.83894	10.7171	9.30978	14.6368	10.2978	11.1279	8.81065	10.7202	11.6011	10.9165	6.58144	9.93153	9.37403	4.77754	16.3337	7.78047	12.7323	10.09	11.1914	10.1774	9.45435	8.22165	10.9873	8.66708	9.11672	11.0699	9.75594	10.677	7.49518	8.86723	12.6203	7.17071	13.334	10.1412	13.5739	13.3445	10.1098	11.4536	12.254
6	TCGA-BH-A1EV-01	0	Normal	0	MES	-0.102705	445	0.0529956	0.1557	10.5677	10.4368	9.76615	8.19014	14.0224	10.4461	9.11784	8.56751	8.65345	10.1549	9.49054	6.80726	10.0152	10.0378	6.85641	17.8565	8.39966	12.3016	11.8557	10.0563	11.3176	10.6691	9.06446	10.665	7.94182	10.7271	12.4268	12.4353	11.2167	9.02738	9.64957	13.6114	8.31845	14.5339	6.63769	14.6987	14.0737	5.53624	13.7453	14.2141
7	TCGA-BH-A1EW-01	0	LumA	0	EPI	0.115324	514	-0.0323054	-0.147629	10.4759	9.84004	9.82411	7.5345	13.5032	9.00848	10.1101	8.6137	9.11893	10.9904	12.4014	7.83853	9.88406	9.46036	5.45204	15.6754	8.30239	10.7859	11.3436	10.5855	10.7529	11.7121	9.48734	12.6202	7.45397	9.38557	11.3522	12.5295	10.8595	10.0035	10.2173	13.5308	7.54008	14.9426	8.30979	14.9453	14.1052	8.50371	10.9519	15.2219
8	TCGA-BH-A1F0-01	0	Normal	0	MES	-2.2185	63	-1.06583	1.15266	11.1144	11.6511	10.0468	8.61633	15.0897	10.2578	10.9914	9.6878	10.2169	11.8216	12.783	7.18519	9.84418	9.5772	6.80709	16.0366	7.94438	12.8101	11.8576	11.0914	11.4072	11.8713	10.9482	13.3026	7.92841	9.08765	11.5116	7.98094	9.8749	7.58164	10.4956	11.9502	6.83182	13.5614	11.2408	11.781	11.5064	11.0448	12.9643	13.6185
9	TCGA-C8-A1HF-01	N0	Her2	Stage IIA	MES	-1.34138	167	-0.64654	0.694845	9.81587	9.53646	9.32763	9.72395	14.5101	10.8137	9.5026	9.51788	8.80635	10.8793	11.2746	6.80069	9.76195	10.1631	11.3599	17.4955	8.63396	9.77179	11.7103	10.5655	10.6226	10.7948	9.32827	11.3604	6.81978	9.05619	11.2993	12.65	10.7347	10.1039	11.2525	12.3964	7.65871	12.5084	5.66104	13.7186	13.8298	4.95406	11.9403	13.7181
10	TCGA-C8-A1HG-01	N0	LumB	Stage IIA	MES	-1.41041	154	-1.76533	-0.354925	9.62244	8.79382	8.66685	8.73545	13.946	9.91778	8.68495	9.34391	9.65592	9.55126	10.9484	8.04547	9.89352	10.5622	6.51058	15.7517	7.49158	5.23484	9.89575	9.2976	10.3766	10.1543	9.49374	10.1981	7.83924	8.76493	9.62946	8.01308	12.1351	9.26531	10.1654	13.1929	7.81126	11.3785	8.94954	12.991	12.266	8.7079	7.60941	13.0955
11	TCGA-C8-A1HI-01	N2	LumA	Stage IIIA	EPI	0.815694	671	0.527872	-0.287822	9.63967	8.94613	9.33594	9.53918	14.2475	9.86643	8.43346	7.86026	8.34322	10.3196	10.1929	5.97984	9.2924	9.67006	6.84062	14.7303	8.35061	9.20527	11.831	10.8604	11.5873	11.2264	10.4507	12.0909	8.72839	10.2403	12.1728	12.2095	11.5479	12.5312	11.8762	13.1881	7.976	13.0186	12.0201	14.8945	14.9819	12.5993	10.8695	15.0585
12	TCGA-C8-A1HL-01	N1	LumB	Stage IIIA	MES	-0.554853	339	0.328936	0.883789	11.3991	9.41461	10.3234	9.97094	14.5771	10.3703	9.97317	8.61021	9.33151	10.8846	10.9455	7.5176	9.22601	9.32919	6.32171	16.7092	10.1195	9.25433	10.6226	11.2571	12.0727	11.3301	11.5415	11.2991	8.14404	9.81926	12.6697	12.6789	10.2136	9.4244	11.1735	14.1738	7.8306	12.3689	5.81353	14.4192	14.4928	6.75999	12.5007	13.8119
13	TCGA-C8-A1HM-01	N0	LumB	Stage II	EPI	0.433528	592	-0.00463526	-0.438163	10.434	8.45494	8.03021	6.99345	13.2383	9.54446	9.16826	8.88155	8.5798	11.6079	10.3535	7.29692	9.98553	9.55902	4.13521	16.7288	8.81962	10.4253	12.1372	8.90026	10.2434	11.0998	10.0423	12.1592	8.58159	10.5467	12.3507	11.7612	11.2346	10.6322	10.3962	14.0089	7.39352	14.1087	2.51974	15.0086	14.5011	1.53302	6.04149	14.5094
14	TCGA-C8-A1HN-01	N0	LumB	Stage II	EPI	0.366443	578	-0.151707	-0.51815	10.4952	10.1028	8.48802	8.37668	13.4735	9.72507	8.64736	8.47409	8.6521	10.3613	11.6249	8.28202	9.63363	9.39217	6.33882	16.0171	7.10534	7.69387	10.4716	10.8848	10.6633	10.9108	10.3846	12.4764	9.10132	8.89212	12.8579	11.8632	11.8078	10.4973	10.6059	13.768	7.50981	12.1823	1.36905	13.7999	13.4178	1.63724	6.46051	14.9321
15	TCGA-E2-A14N-01	N1	Basal	Stage IIB	MES	-0.30549	396	-0.881105	-0.575615	10.6449	9.25452	7.38142	6.85003	14.701	9.02635	7.79236	8.04017	11.1405	10.8216	11.667	8.23244	10.4642	9.66341	4.70137	15.2761	8.96685	11.6342	12.0512	10.3772	11.4014	11.6131	9.80053	11.9708	5.79443	8.32579	11.7414	9.05329	11.1177	8.07883	9.64743	12.3131	7.82114	14.2081	10.8922	12.4713	11.584	8.20431	12.2491	13.4453
16	TCGA-E2-A15I-01	0	Normal	0	MES	-0.239569	413	-0.287153	-0.047584	10.797	11.6061	9.97895	8.55109	13.44	9.8829	9.49863	7.79068	9.07413	10.5947	9.83069	4.81762	9.26348	9.48944	5.31676	15.3463	7.82358	13.043	11.2454	11.5814	10.3165	9.76368	10.0576	12.4772	8.1441	9.69402	12.9664	9.55392	10.9973	8.91431	10.0281	13.2833	7.73675	13.572	10.984	13.5595	12.9831	10.6059	11.9824	14.1611
17	TCGA-A2-A1FV-01	N0	LumA	Stage IIB	MES	-1.71139	121	-1.82225	-0.110866	9.64116	11.4011	10.3993	8.16227	13.8324	9.22136	9.34061	7.51088	9.7222	10.3644	10.4288	6.59342	10.3746	8.88023	4.356	15.0594	5.29272	7.74379	7.47924	12.6095	10.5888	9.16128	8.12343	11.6189	7.26759	7.14265	10.8	7.74789	10.9583	8.62728	8.71139	9.70652	6.95013	14.774	9.46883	11.7035	11.4078	9.18486	9.60587	12.8583
18	TCGA-A2-A1FW-01	N2	LumB	Stage IIIA	MES	-0.287837	398	-0.696267	-0.40843	11.1755	10.2004	9.56137	8.01924	12.6402	9.76155	8.82869	7.21975	10.5782	9.69597	10.2018	4.27771	9.61585	9.64822	8.9505	15.6419	8.70791	9.6736	9.90909	11.0065	9.47799	10.1658	8.83808	11.6045	8.96257	9.37344	12.1323	3.21847	12.3581	11.5461	10.4845	14.0776	7.77925	13.9557	9.49351	13.426	13.9626	8.57174	7.27883	12.9375
19	TCGA-A2-A1FX-01	N2	LumB	Stage IIIA	EPI	0.469273	598	0.191126	-0.278147	10.9538	10.132	9.54298	8.1414	13.7079	9.48201	9.47434	7.9334	8.68961	10.3404	9.68928	6.96921	9.47379	9.55029	6.99395	15.7749	7.73241	8.53389	10.4968	10.338	11.3769	11.2199	9.53826	11.8741	6.86247	10.6056	10.8087	11.2652	11.323	9.79668	10.5859	12.6177	8.39804	9.53721	8.53494	14.9462	14.6109	7.79424	11.2978	15.2478
20	TCGA-A2-A1G0-01	N1	LumA	Stage IIB	MES	-1.11194	213	-0.562259	0.549685	10.5147	11.7868	10.5988	8.93418	13.9806	9.95677	10.1619	8.59225	9.57926	10.8775	11.4793	5.42887	9.71411	9.75145	4.32671	15.9111	8.14458	9.74594	11.2379	12.4298	10.8044	10.3161	9.88133	12.3535	7.92449	8.5737	10.2116	11.5785	11.2704	9.68098	10.7443	13.2251	7.43127	13.1473	11.431	14.2849	13.7737	10.3441	12.1855	15.6231
21	TCGA-A2-A1G1-01	N1	Basal	Stage IIB	MES	-2.63478	42	-1.27174	1.36303	11.6968	9.45699	9.51343	8.75684	15.3281	10.4332	10.1109	9.03755	11.2152	11.9177	11.5382	7.01849	9.75425	9.83115	8.5847	17.42	8.28802	11.9463	11.7697	11.6994	10.219	8.2039	7.06069	10.9761	7.51555	7.18582	10.7635	12.1008	10.8573	7.29843	9.30038	14.4259	7.44447	15.4677	14.8712	13.4921	12.8162	9.20549	13.3932	14.9508
22	TCGA-A2-A1G4-01	N1	LumB	Stage IIIA	EPI	0.733055	661	-0.31679	-1.04985	10.0311	9.99355	8.61629	6.63104	12.8911	8.73497	8.77523	7.63374	9.31849	10.4428	12.009	5.64553	9.40269	9.71033	4.03102	14.9716	8.96929	8.95569	11.4127	11.5988	10.3059	10.7777	8.66461	12.3026	7.61369	8.99341	10.5392	13.1074	11.8153	8.59167	10.6544	13.0601	8.00242	15.8455	5.97588	14.8971	13.8619	5.95691	10.8219	14.7886
23	TCGA-A2-A1G6-01	N2	Normal	Stage IIIA	MES	-1.73691	118	-1.41289	0.324019	10.7984	8.31081	9.11557	10.6101	14.7302	10.2759	9.43975	8.58467	9.17755	11.6534	10.8238	6.85062	9.92032	9.56384	5.39326	12.2922	9.19987	11.4104	10.9868	10.6831	10.3589	10.4501	9.05443	11.4293	7.57081	8.17755	10.8938	9.18749	10.8849	8.35263	9.55874	13.9619	7.40752	13.7634	13.7746	12.552	12.2947	13.0696	12.4495	12.1726
24	TCGA-A7-A13G-01	0	LumA	0	EPI	1.93179	858	0.753664	-1.17813	10.8333	9.71962	8.99366	7.93523	12.7011	9.4266	8.11119	7.7072	7.80069	9.42321	9.38598	5.73325	9.49382	9.54408	5.06847	15.7631	8.6131	11.3822	11.7464	11.8038	11.6838	11.0896	11.1381	13.3048	9.60067	10.7213	13.2818	11.2743	11.2136	10.0255	10.52	13.2049	8.461	14.184	9.17857	13.6855	13.9236	8.99296	12.8259	9.24792
25	TCGA-AO-A1KO-01	N0	Normal	Stage IIB	MES	-1.87707	99	-1.61808	0.258989	10.5368	10.3621	9.45444	10.3756	13.9508	9.61201	9.45031	7.40044	9.49313	11.6748	11.0025	4.84642	9.96336	9.07496	4.97476	13.44	8.0258	14.3871	10.5596	11.0542	10.7768	10.0941	8.94389	11.1955	5.50768	9.07496	11.7125	9.14569	10.6163	7.68944	8.67771	13.3057	6.83814	13.6985	13.0267	11.5679	12.0024	12.4253	11.7913	12.8287
26	TCGA-AO-A1KP-01	N1	LumB	Stage IIA	EPI	0.986848	714	0.153445	-0.833403	9.54734	9.5792	8.95043	8.05847	13.1051	9.80025	7.65298	8.11477	7.77374	10.5864	8.79865	5.3024	9.72537	9.30449	5.18895	15.8431	7.38182	8.88314	10.0253	11.0575	11.3296	10.981	10.9154	11.8707	8.77154	9.21556	12.1918	11.4285	11.715	9.78243	9.70087	12.9584	7.53671	14.5279	7.66717	14.802	14.4342	7.16566	11.1512	14.2803
27	TCGA-AO-A1KS-01	N0	LumB	Stage IIA	MES	-1.45504	147	-1.52383	-0.0687891	10.3688	9.60178	9.802	8.59009	12.8209	9.11783	9.47352	7.56768	9.03573	11.3333	10.9905	5.85413	9.40061	9.04207	5.30991	16.2939	7.59792	12.839	9.69447	10.723	10.1939	9.84774	7.60734	10.6823	8.26848	8.95348	11.3297	8.99145	11.8646	9.01099	9.08397	12.826	7.64594	13.7279	8.47286	12.5469	12.0207	7.00272	7.93998	11.8402
28	TCGA-AO-A1KT-01	N1	LumB	Stage IIA	MES	-0.0437369	468	0.129206	0.172943	10.9686	10.7621	9.28192	8.54272	14.5164	11.3275	8.82207	9.69002	8.10593	10.104	9.50122	7.51491	9.82718	9.56618	7.75068	17.2054	8.16152	8.05301	10.364	10.4858	10.9548	11.4101	10.9497	12.5863	6.73515	8.8571	11.7556	13.4468	11.3486	9.6678	10.7867	14.5983	7.24442	13.3394	8.79205	15.2246	14.4093	8.45767	11.3679	15.1218
29	TCGA-AQ-A1H2-01	N2	LumA	Stage IIIA	EPI	2.40965	904	0.727351	-1.6823	9.92683	8.77654	7.74492	6.53248	12.7693	9.95452	7.67746	8.50489	7.53251	9.27476	8.4979	4.97068	8.51482	9.51136	5.0493	15.2485	8.61027	12.0259	10.5345	9.78559	10.7825	11.634	10.0809	12.2607	9.09582	10.5723	12.9788	11.5176	11.257	10.4663	10.3123	12.831	8.89607	13.6358	3.86269	14.635	14.8381	3.09192	9.64936	15.9053
30	TCGA-AQ-A1H3-01	N3	LumA	Stage IIIC	MES	-0.454498	358	0.120841	0.575339	10.8854	11.795	9.9106	8.61448	14.3322	10.4783	9.81034	8.91696	9.00621	11.0266	11.2348	7.09523	9.83358	9.69108	7.08334	17.006	8.13399	10.9789	10.8109	10.3812	11.6712	10.6623	9.19407	12.7991	8.53053	9.98419	11.9011	12.5442	11.0601	8.89077	10.6254	12.4983	7.67271	14.3793	9.37069	14.3102	13.3901	9.16688	9.84682	13.8628
31	TCGA-B6-A1KC-01	N1	LumB	Stage IIA	EPI	0.0192696	486	-1.13041	-1.14968	9.4871	8.16625	9.60649	7.1777	12.752	8.98986	8.87668	7.18731	8.79002	9.59207	9.05951	5.77706	9.38993	9.31232	6.25007	14.0839	8.04894	4.25194	9.62248	11.1465	10.5489	11.3675	8.56291	11.0655	8.09999	8.11181	11.3066	0.403159	10.9765	9.52611	9.53804	14.4209	8.00904	14.0463	1.96399	12.1046	13.0031	1.96399	8.61366	15.0852
32	TCGA-B6-A1KF-01	N1	Basal	Stage IIB	MES	-0.21093	424	-0.169708	0.0412221	11.1184	8.43945	7.95254	10.4496	14.6246	10.2254	7.80455	6.76775	8.64627	11.4147	11.7095	7.06168	10.5989	9.66396	6.12233	15.4119	9.9918	11.3764	12.2436	9.90463	12.6191	11.9412	7.82879	12.7852	7.03067	8.7291	14.5789	11.7168	11.962	9.21975	10.0997	14.3518	7.72605	15.3586	7.06679	12.56	9.71029	11.7943	11.6212	14.4487
33	TCGA-B6-A1KN-01	N1	LumB	Stage IIIB	EPI	0.135021	523	-0.186527	-0.321548	11.4142	10.3518	9.32044	8.68636	13.3533	9.62141	8.9556	8.00834	8.38305	10.3713	11.8909	7.41965	9.05934	9.30514	7.05562	16.4283	8.91655	11.5717	10.9449	11.4294	10.9938	10.9007	10.576	12.3007	8.07067	9.69783	12.1217	12.3715	11.632	10.2081	10.353	14.4653	7.14449	16.051	11.1153	14.3757	13.7629	10.3537	11.5631	13.4423
34	TCGA-BH-A1EN-01	0	Normal	0	EPI	1.59986	812	0.896237	-0.703625	9.65107	9.71687	9.00157	7.93961	13.32	9.71305	8.94692	7.32557	7.95446	9.93239	9.17722	5.641	9.03339	9.7497	5.916	15.9023	8.8797	11.9042	11.0721	10.8509	11.6982	12.4084	8.12825	12.8089	6.85735	9.99253	12.2694	13.8038	10.8625	10.542	9.89775	12.5523	8.89878	13.3519	0.397803	14.7302	14.5486	0.709379	15.1215	13.1664
35	TCGA-BH-A1EX-01	N1	LumA	Stage IIB	MES	-0.894749	260	-0.0651155	0.829634	11.4966	10.7832	10.0937	8.86957	14.1622	10.509	10.0096	8.94752	9.62225	11.1031	10.1393	6.03235	9.77546	9.70334	10.1418	17.5246	8.75097	10.5358	11.2502	11.617	11.3354	11.1963	10.4732	13.1575	7.39157	9.33536	11.6586	11.9206	10.9645	9.6487	10.87	14.737	7.59552	13.3272	1.74885	14.0712	13.0889	7.35874	13.1175	13.6713
36	TCGA-BH-A1EY-01	0	0	0	MES	-0.81705	280	-0.020028	0.797022	10.9778	11.0506	9.93644	9.63801	14.376	10.6913	9.88044	8.97507	9.38904	10.843	11.269	7.04619	10.3556	9.52892	6.22164	16.8255	7.95416	13.6098	11.4571	10.5203	11.4913	10.9816	9.70528	11.4458	8.63097	10.9761	12.2219	10.9778	11.0605	8.40889	10.1944	13.2667	9.72703	12.4637	3.35958	13.1477	12.3421	0	11.4589	13.3608
37	TCGA-BH-A1F2-01	0	Normal	0	MES	-2.28023	59	-1.01781	1.26242	10.4466	11.9647	10.6515	9.66764	14.6702	10.4322	10.3894	9.15622	9.64578	11.2222	11.4364	8.09	9.64743	9.18757	6.56766	17.9262	7.53885	11.8396	9.87396	10.4407	9.92021	10.435	9.69981	11.9235	7.76047	9.23079	11.8362	10.3798	11.0091	11.6363	9.99862	13.191	6.64462	13.3739	1.33834	13.8371	13.023	1.78484	12.0247	13.3055
38	TCGA-BH-A1F5-01	0	0	0	EPI	0.009781	481	-0.316127	-0.325908	9.95222	10.2069	9.77857	8.36486	13.0985	9.28726	8.9091	8.04885	9.01461	10.6549	10.2878	5.40148	9.66792	8.60768	5.87893	15.8662	7.02202	11.7878	10.0407	11.5742	10.366	11.3277	10.3097	11.9511	9.07598	8.80003	11.618	10.2746	11.2074	9.00843	9.14709	13.7725	7.7086	12.7509	6.0809	14.4859	13.9047	5.26989	11.4655	13.9428
39	TCGA-BH-A1F6-01	0	Normal	0	EPI	0.237963	546	0.305378	0.0674155	11.4325	11.1447	8.28208	7.97628	15.0582	9.4757	9.16095	9.1212	9.26079	11.2695	12.1197	7.07574	10.0433	10.2019	6.79864	16.3966	8.30721	11.3691	12.3791	12.0819	11.8528	11.5424	12.4596	14.1747	9.0042	9.9104	12.9773	9.7934	10.4266	7.99202	10.5501	12.8823	8.72763	14.1734	11.5403	12.7798	11.3747	8.44101	13.3585	14.0444
40	TCGA-BH-A1F8-01	0	Normal	0	MES	-0.0882105	452	-0.289746	-0.201536	10.2345	10.7785	9.33273	8.66566	13.0359	9.80963	8.70621	8.10641	8.18022	11.0391	9.74445	6.00177	9.19848	8.96867	5.98868	17.0135	6.91852	10.7596	10.6819	11.8156	11.0212	10.1288	9.23635	11.9406	6.03398	7.81537	12.4553	11.8038	11.2666	9.92405	9.88264	14.4566	7.16351	14.1712	7.12515	14.1194	13.521	6.34766	4.90377	13.5241
41	TCGA-BH-A1FC-01	0	Normal	0	MES	-0.438191	362	-0.976814	-0.538623	10.4944	9.48908	7.9606	7.69319	13.9939	9.3027	8.72725	9.02974	9.11028	11.4709	11.0495	7.83006	10.3016	9.93734	6.5677	14.5251	8.22331	7.64947	11.198	11.3362	10.1086	11.4663	10.625	12.6122	8.5358	9.19673	9.79743	9.88757	11.1556	7.51437	11.2333	12.0912	7.85044	14.9634	8.61155	14.2931	12.132	5.70585	14.3837	13.0446
42	TCGA-BH-A1FD-01	0	Normal	0	EPI	0.186113	537	0.500334	0.31422	10.132	11.0329	9.32892	8.29565	13.6726	10.3055	9.4999	8.96197	9.97265	10.7448	10.4348	6.21676	9.22927	9.97307	5.83957	16.9898	7.71095	11.9892	10.8143	10.4957	11.2087	10.9243	9.85424	12.3321	8.34152	9.81529	11.9354	13.2026	11.3303	8.92973	10.1863	12.26	8.8603	15.1716	1.73127	14.4618	14.4406	0.659925	13.3451	14.1578
43	TCGA-BH-A1FE-01	0	Normal	0	MES	-2.05333	83	-0.864185	1.18915	10.6637	11.4732	10.8287	9.19876	14.2343	10.767	10.5646	9.12342	9.79913	11.2134	11.3174	6.48565	9.33194	9.68905	7.44449	17.3627	7.53799	11.3056	11.2233	11.5365	10.5758	10.0389	9.28973	11.3734	7.10952	8.93224	11.3976	10.6481	11.3406	9.36296	9.67295	13.643	7.2179	14.6248	10.96	14.0367	13.0283	10.5205	12.4765	13.5867
44	TCGA-BH-A1FG-01	0	Normal	0	EPI	2.14208	890	0.808237	-1.33384	9.27102	8.68955	8.17156	7.72691	13.287	9.21928	8.12903	8.74448	7.1711	10.2891	8.66258	6.22036	9.21575	9.79637	4.41909	14.4442	8.41575	9.33444	11.3366	11.083	10.9644	10.901	11.1302	12.4533	9.60859	9.73357	12.5272	11.6458	11.3698	10.2819	10.2637	14.0458	9.13862	12.2489	8.52957	15.1015	14.4427	9.09317	12.7057	16.3384
45	TCGA-BH-A1FH-01	0	Normal	0	MES	-3.24558	18	-1.48692	1.75866	10.6493	12.0406	11.2984	10.5154	14.8017	10.7098	11.0716	8.77131	9.9864	11.6508	11.4104	7.42292	10.1459	9.82143	7.79889	17.2433	7.88107	10.4527	10.9148	11.1574	9.52667	9.41136	8.83138	11.4171	6.85636	8.78454	10.9666	11.2067	10.3393	10.6585	9.49793	13.265	7.45891	13.9257	12.5829	12.8175	12.5541	11.5416	10.0777	12.4501
46	TCGA-BH-A1FJ-01	0	Normal	0	EPI	1.31666	773	-0.0931389	-1.4098	10.8276	9.94893	8.78183	7.46664	12.706	9.63095	8.07901	7.76132	7.33638	9.24143	8.49017	5.73017	8.9113	9.72877	5.45323	15.3573	8.80565	10.9382	11.4602	11.9006	12.0425	11.0187	8.22684	10.8109	8.7249	9.56755	11.1469	11.1249	10.9848	9.33211	10.8612	13.842	8.32334	14.666	6.32334	14.1587	14.1721	5.73756	12.4848	14.4747
47	TCGA-BH-A1FL-01	N1	LumA	Stage IIB	EPI	1.33495	778	0.462343	-0.872606	10.7369	10.7528	9.24027	7.65994	13.2807	9.18414	8.69554	7.73706	7.91111	10.2595	10.1996	5.7572	9.84676	9.67766	3.83509	15.3017	7.57709	10.8706	11.04	11.499	12.1437	10.7948	9.62717	11.4655	8.3013	10.1413	13.1348	11.7673	11.5937	9.39326	10.6171	8.71147	8.31976	13.9986	7.3933	14.2171	13.8762	7.72787	12.0774	14.7934
48	TCGA-BH-A1FM-01	0	Normal	0	MES	-1.84851	102	-0.375408	1.4731	10.9695	10.8007	10.8722	10.2337	14.3606	10.6379	10.1024	9.02057	9.96944	11.4961	11.7908	6.48878	9.29317	9.23708	8.46341	18.2951	6.43019	10.0624	9.35597	10.2289	11.2685	10.0716	9.66961	10.8893	8.26689	7.79044	10.9365	11.4443	11.0089	8.68796	9.01552	13.7756	7.18976	12.0442	3.84919	15.0541	14.6169	2.8404	7.73507	13.1494
49	TCGA-BH-A1FN-01	0	Normal	0	MES	-1.69454	123	-1.12302	0.571523	11.7345	12.3289	9.21953	9.157	13.9576	10.2862	9.21953	9.10827	9.34564	11.6302	12.074	8.28627	10.2715	9.63131	6.9824	17.3707	7.12732	12.3777	9.65325	12.2916	11.0643	10.4685	9.5541	11.7146	6.54511	8.51057	10.7651	10.5698	11.2399	9.12595	9.83321	13.7086	7.91698	13.1101	6.95439	12.4852	11.9793	6.36108	11.0829	14.0621
50	TCGA-BH-A1FR-01	0	Normal	0	MES	-0.0684173	458	-0.71896	-0.650543	11.3608	8.34878	8.7991	7.96661	13.2713	9.93151	8.96796	8.03282	8.96937	10.0267	10.7371	6.5088	10.0667	9.68617	7.13945	14.74	9.27174	11.8187	11.9391	11.2941	10.6917	10.8493	9.19457	11.0014	8.8133	9.52682	11.2214	3.77888	11.1939	8.55059	10.658	13.9257	8.32476	13.1334	8.33354	13.482	13.1614	8.7024	6.52423	13.9125
51	TCGA-C8-A1HE-01	N0	LumA	Stage IIA	EPI	0.821274	673	0.0877751	-0.733499	10.4297	9.15438	9.18621	7.69191	13.0207	9.66921	8.70426	7.35907	8.38157	10.0049	9.20241	6.06996	9.23997	9.49374	5.05103	15.9201	8.26685	12.2805	11.3391	10.7051	11.4604	10.7453	8.3188	11.8364	8.84876	10.6318	12.1479	11.0534	11.0406	10.1893	10.1425	13.2537	8.13439	15.0236	9.05468	14.0481	13.9307	8.71626	11.1429	13.8474
52	TCGA-C8-A1HJ-01	N0	Basal	Stage II	MES	-1.37017	160	-1.12992	0.240252	11.0592	9.71413	8.80438	8.68181	14.3668	9.2582	9.11796	8.68304	9.49012	12.4695	12.6923	8.30755	9.20869	9.73503	8.03455	15.2377	8.58952	10.6559	10.6718	10.2425	12.3357	11.1192	9.46961	10.7238	8.4458	5.27855	11.7519	9.04333	10.7151	8.00732	9.38902	13.4526	7.63539	14.2985	10.1356	11.9573	11.4271	10.3713	11.7972	10.4954
53	TCGA-C8-A1HK-01	N1	Her2	Stage IIB	EPI	0.560153	617	-0.146653	-0.706806	9.88043	9.4055	8.63517	7.9862	12.9337	10.3743	8.17778	7.65857	7.75858	11.0587	10.834	6.27648	9.75608	9.3623	11.3878	15.0948	10.2352	10.8109	10.8336	11.5077	11.4366	10.5573	10.2441	12.0954	8.00317	8.52588	12.2496	11.796	11.8167	12.5661	11.3483	14.9387	6.89518	13.5248	6.19018	14.2062	14.0448	6.80126	13.3986	12.9218
54	TCGA-C8-A1HO-01	N3	LumA	Stage III	EPI	0.256804	555	-0.683832	-0.940636	10.1599	9.25385	9.42548	7.82323	12.6511	8.72544	8.51286	7.57748	10.4902	9.21544	10.6098	6.05962	8.69677	9.77084	4.92138	14.8037	8.86328	6.92239	8.42367	11.1866	11.0495	10.5084	9.41767	11.6335	8.53822	9.28557	11.9846	10.078	11.7994	11.983	11.1463	14.2753	8.22234	14.356	1.34613	12.4388	12.5633	0.387914	5.88989	12.9333
55	TCGA-D8-A1J8-01	N1	LumB	Stage IIB	MES	-1.01501	233	-0.373446	0.641561	9.94964	10.8422	9.4117	9.29953	13.8889	9.60066	10.1777	9.37527	9.43186	11.5521	10.4731	6.31981	9.38771	9.3114	6.95077	17.3984	7.63861	11.8362	9.92882	10.7669	10.487	9.99188	7.49727	11.0862	6.75248	9.35731	12.0019	10.2654	10.6891	7.65459	8.67344	13.927	8.14524	14.4827	6.5938	13.9887	13.9361	5.74385	11.5637	13.2931
56	TCGA-D8-A1J9-01	N0	LumB	Stage IA	MES	-0.563287	338	0.181646	0.744933	10.6945	9.04996	10.2504	8.71567	14.1535	11.0968	9.46004	8.88251	9.07328	10.9608	10.7912	6.9324	10.6497	9.76082	10.7548	17.6428	7.79065	11.1214	11.5895	11.3055	11.0735	11.0289	7.89828	10.9092	7.52063	8.15555	12.6314	12.6652	12.1179	8.72818	11.2525	14.2486	8.52901	13.4894	7.4683	14.938	13.9633	7.18933	11.2236	14.406
57	TCGA-D8-A1JA-01	N0	Her2	Stage X	MES	-1.27629	175	-0.73979	0.5365	11.5356	11.2226	9.73294	9.86869	13.2601	9.17946	10.0558	8.29263	8.96632	11.8097	11.3673	6.6182	9.76561	9.33094	6.87279	17.3728	8.05828	12.3878	11.6772	10.6129	10.7853	10.0388	8.99648	11.5768	8.05619	8.55926	11.5091	10.3185	10.8053	11.8562	10.1271	14.8537	8.22372	14.1318	2.74157	13.0895	12.5234	0	11.5103	12.7404
58	TCGA-D8-A1JB-01	N1	LumA	Stage IIB	MES	-0.901602	257	-0.574335	0.327267	12.1907	9.87933	9.60423	9.59847	14.1459	10.1043	9.70322	8.92485	9.34712	11.0805	10.4822	5.97668	9.71251	9.79505	5.27512	14.6051	7.78178	11.287	10.9236	11.3537	10.8409	10.4334	11.0588	11.9122	7.66277	9.06208	11.6391	11.4612	10.5447	10.1626	11.2527	13.7523	7.8846	13.4372	11.8322	13.4517	12.8675	11.6346	10.286	14.2153
59	TCGA-D8-A1JC-01	N2	LumB	Stage IIIA	EPI	0.157099	529	0.344481	0.187382	11.0511	9.45716	9.61095	8.66521	13.7414	10.2383	9.30896	8.32925	8.92351	10.5532	10.7878	7.03615	9.26575	9.1155	6.85832	17.125	7.72303	9.7475	10.9637	11.0349	10.9472	11.1088	11.1173	12.7583	8.68284	9.88671	12.4104	12.446	11.3594	11.0718	10.4981	14.2865	7.659	14.2749	10.7106	15.0951	14.1183	9.78266	8.55946	14.6242
60	TCGA-D8-A1JD-01	N1	LumB	Stage IIB	MES	-1.29847	173	-0.435636	0.862837	10.627	8.61793	10.0837	8.86977	14.0016	11.0521	9.85545	9.01005	9.5001	10.8969	11.1191	5.82717	10.6089	9.87942	7.43607	17.9281	8.1468	12.002	11.208	11.074	10.6145	10.7628	9.31366	11.8004	6.63244	9.48407	10.9662	11.4281	11.4834	9.65827	9.96941	13.1595	8.04234	14.1841	9.44445	14.4661	13.4087	8.70853	13.2236	14.8021
61	TCGA-D8-A1JE-01	N1	LumB	Stage IIA	MES	-2.34178	56	-1.25551	1.08627	10.3742	9.31504	10.0739	9.88673	14.4361	11.264	9.58829	9.98798	9.41219	10.9761	10.5258	6.08401	9.4343	9.59361	7.30375	17.8437	7.38568	10.3474	10.0879	10.8711	10.6112	10.0368	8.11904	10.0084	7.64245	8.89473	10.913	10.5022	9.94409	8.8168	9.56897	13.7654	7.45873	14.7983	2.54473	13.6183	13.2211	2.80172	11.1197	12.9039
62	TCGA-D8-A1JF-01	N2	Her2	Stage IIIA	MES	-1.13494	209	-0.744204	0.390734	10.672	10.4207	9.70871	9.1954	13.4336	10.0394	9.40669	8.7531	9.33014	11.3574	11.747	7.17481	9.72894	9.969	5.78677	16.6571	9.33879	12.3805	11.5648	11.4726	10.7818	11.0865	10.4056	11.7474	7.43859	7.87252	11.5236	5.16129	12.1322	8.54828	10.134	14.193	8.79795	14.5279	6.68701	12.3663	12.1901	0	12.6117	12.9091
63	TCGA-D8-A1JG-01	N0	Her2	Stage IIA	MES	-1.06368	218	-0.777121	0.28656	11.0737	8.37684	9.39754	9.01007	13.4776	9.49852	9.89957	8.56007	9.54672	11.1468	11.6138	8.20028	9.61543	9.83361	6.28241	16.6397	9.15012	12.5358	12.8713	11.6429	9.89409	11.3361	11.0885	11.9792	6.92554	10.8485	10.5433	9.22178	11.8171	9.82242	11.1244	13.6984	8.337	13.2837	10.0159	13.5913	13.3154	5.28656	14.0218	14.1116
64	TCGA-D8-A1JH-01	N0	LumA	Stage IA	MES	-1.74288	116	-0.512384	1.23049	12.0361	10.1057	10.6402	9.3893	14.7212	10.9589	10.3783	9.29	9.61569	11.1895	10.8667	6.73505	10.2022	9.78739	7.3039	17.1962	8.27162	10.4111	11.2757	11.3757	10.1991	10.2693	9.05718	11.5686	7.95413	9.46514	10.5952	11.6279	10.9644	8.82355	10.2684	14.1864	8.03066	13.5493	10.7578	14.6428	14.0376	10.1935	12.5416	14.6906
65	TCGA-D8-A1JI-01	N1	LumB	Stage IIA	EPI	1.30055	768	-0.906808	-2.20736	9.38788	8.09675	8.38686	6.33734	12.1016	8.52615	8.16427	7.576	7.72549	9.24941	8.57805	9.29443	8.63376	9.7792	0.825053	12.7844	8.16708	11.369	9.72892	11.8465	11.0638	11.5519	9.18966	11.6981	8.25997	9.68565	10.6564	8.19878	10.5901	10.3249	9.69642	12.5686	8.27622	14.1503	1.34664	12.5635	12.5681	1.55041	9.67275	14.4582
66	TCGA-D8-A1JK-01	N0	Basal	Stage IIA	MES	-0.444055	361	0.451191	0.895246	12.6945	11.8919	8.95989	10.1611	14.5506	10.6694	9.78619	9.94526	9.08034	11.3308	10.0872	7.15012	9.33465	10.2809	10.9522	17.6481	9.44256	9.46097	12.1046	11.3468	10.8858	11.2798	9.00206	12.3436	8.59598	8.33369	12.6198	10.6223	10.624	8.91929	11.1802	13.8765	8.9292	13.2582	10.7943	14.202	14.0313	6.04003	14.7349	14.6491
67	TCGA-D8-A1JL-01	N0	Basal	Stage IIA	MES	-2.93729	28	-1.99949	0.937803	11.0669	9.04384	9.62166	9.60882	14.5082	9.74452	10.0677	8.99905	10.7778	11.5435	11.3765	7.75895	10.0395	10.0821	6.8321	16.4011	8.63863	10.8978	12.1888	9.50052	10.2825	10.3613	8.78629	11.2838	6.32559	7.13779	11.2932	10.3578	10.7519	8.46558	10.1463	12.8195	7.21815	13.9154	12.2967	11.5506	10.5575	7.57143	11.212	12.9222
68	TCGA-D8-A1JM-01	N1	Basal	Stage IIB	EPI	1.14825	750	-0.0286778	-1.17693	12.3903	7.62313	6.46779	10.6223	11.8387	8.68011	7.26841	6.38495	9.02	11.0463	11.8763	6.67228	10.3227	9.62157	5.64713	14.8078	8.29016	12.7068	12.6813	12.0499	10.4854	9.22705	9.55484	12.5596	6.55943	9.25486	13.2228	13.2311	11.7164	8.54791	8.99592	13.4461	7.72293	15.0527	15.2227	13.6683	13.5835	2.31918	14.6728	14.5407
69	TCGA-D8-A1JN-01	N3	LumA	Stage IIIC	EPI	2.14099	889	-0.164683	-2.30567	10.4164	6.51034	7.94609	5.73701	12.3893	8.2729	7.51473	6.99944	7.4392	10.1865	8.29687	7.20088	9.23504	9.38903	2.8516	12.8694	8.77411	11.711	11.7595	10.0366	11.8087	10.1948	9.81879	10.902	8.72202	10.033	12.3514	9.89535	11.6237	9.36769	9.50982	8.9202	8.74833	13.1812	3.36835	12.7636	13.5322	2.74412	11.9157	8.66607
70	TCGA-D8-A1JP-01	N0	LumA	Stage IA	MES	-1.62142	128	-0.835959	0.78546	11.3058	8.78136	9.88624	9.24476	14.6127	11.3024	9.30625	9.54388	8.79078	11.1066	12.891	7.33899	10.5954	10.224	7.05098	17.0578	7.4779	8.85952	11.3157	11.2702	10.2147	10.2584	11.2109	11.7277	8.60751	8.95895	11.1594	9.59853	11.3583	9.24019	10.3683	12.4446	8.51583	12.8223	9.76387	13.3053	12.3099	9.65032	10.5549	13.9663
71	TCGA-D8-A1JS-01	N0	LumA	Stage IA	EPI	3.81948	954	0.846867	-2.97261	9.23585	8.09132	6.4095	6.05723	12.248	9.16861	6.93648	7.50985	6.76279	8.27409	6.6559	4.15391	9.02568	9.05402	2.62518	12.9018	9.54454	10.5841	12.0306	10.7083	12.2401	12.0525	9.07836	10.5698	7.64641	11.1774	12.756	13.6305	10.716	10.1271	11.3405	12.2974	9.1441	13.0527	4.04517	14.821	15.2592	4.32647	10.4107	15.3525
72	TCGA-D8-A1JT-01	N0	LumB	Stage IIA	EPI	1.02106	720	-0.604703	-1.62576	8.13547	7.8696	7.56382	7.70435	12.6498	7.82103	8.36921	8.68009	7.70228	10.4284	11.2379	5.98953	9.54722	9.34737	5.27873	14.8183	8.06923	5.34365	9.69915	11.1414	10.9505	10.4671	9.7893	11.3238	7.64548	8.93131	12.1838	11.5542	11.0202	9.50172	9.39218	13.4039	7.65617	15.4692	8.07793	13.6077	12.8658	7.48448	8.80445	14.1933
73	TCGA-D8-A1JU-01	N0	LumA	Stage IA	MES	-2.72502	36	-1.03672	1.6883	10.6888	11.4743	11.1926	9.66921	15.4958	11.248	10.6835	9.72513	9.75203	11.549	10.6437	6.72747	10.3279	9.92102	5.98112	16.9715	7.61304	11.1351	10.7042	10.9114	10.5276	10.1453	7.55797	10.2065	7.79153	9.05382	11.5428	11.082	10.1698	8.29029	9.34952	12.3554	7.56751	12.66	9.27582	13.7178	13.2488	9.80035	11.7891	14.5089
74	TCGA-E2-A1IE-01	N1	LumA	Stage IIB	EPI	1.23765	761	0.150016	-1.08764	10.7178	9.36738	9.12305	7.67631	13.0594	8.88456	8.24773	7.17499	9.04898	9.31303	9.38038	5.63177	9.82319	9.93022	5.57258	15.3756	7.88284	7.67279	9.95107	11.4728	11.4563	10.5149	9.80803	12.0987	8.9339	9.96983	11.8235	12.1877	11.6224	10.4986	11.582	13.8919	8.59869	14.7874	8.77396	13.967	13.6876	8.51568	11.676	15.6566
75	TCGA-E2-A1IH-01	N0	LumA	Stage I	MES	-2.35681	53	-0.772177	1.58463	10.1919	11.6123	10.6394	9.4577	15.5269	11.2273	10.301	10.6643	10.0581	11.4179	11.601	7.32903	9.85529	10.0001	8.13212	17.4721	7.22257	7.1101	8.98476	10.5212	10.8373	10.0148	9.74433	11.6743	5.94721	7.70525	10.2252	11.6778	10.8861	9.95976	9.68115	8.73105	7.33784	13.4098	3.82012	14.4156	13.4805	0.727877	11.1863	13.9332
76	TCGA-E2-A1IN-01	N0	LumA	Stage I	MES	-1.10415	214	-0.0150843	1.08906	11.4204	10.2466	10.2688	9.55031	14.8952	11.5801	9.30081	9.81145	8.62573	11.0586	10.3146	6.5491	10.0471	9.83316	8.1489	18.1168	8.83835	9.01803	10.5027	9.75069	11.5645	10.0083	10.2132	11.7228	8.52154	9.3914	12.0858	12.1626	11.093	9.38377	9.69582	14.3036	7.34259	14.0947	9.39607	14.5725	14.1149	9.15259	10.8341	14.7672
77	TCGA-E2-A1L6-01	N1	LumA	Stage IIA	MES	-0.452551	359	-0.215816	0.236735	10.7693	10.3003	9.91148	9.53061	13.877	10.0094	9.34673	8.38973	9.02034	10.7023	10.5363	6.04733	9.57078	9.81245	5.22739	15.7614	7.89689	11.7519	11.258	11.4144	11.1212	10.9599	8.87852	11.3201	8.26812	9.81644	11.3118	11.2365	10.4187	8.7276	9.71417	13.2553	8.19942	15.3262	11.7261	14.3645	13.9226	10.2106	11.9732	13.9481
78	TCGA-E2-A1L8-01	N1	LumA	Stage IIA	MES	-0.279258	400	0.436854	0.716112	10.3542	11.7554	9.70321	9.30681	14.7421	10.9927	9.26769	9.0048	8.82568	11.1945	9.25973	6.35139	9.73683	9.62116	6.77397	16.7998	8.59089	11.2825	9.88379	11.7538	11.5149	10.5072	9.71664	11.1479	8.49266	9.09875	13.1701	11.8014	9.92611	8.97888	9.24933	10.6289	8.18018	13.7261	6.29647	14.8139	14.4559	6.0895	12.4346	13.876
79	TCGA-E2-A1L9-01	N1	LumA	Stage IIB	MES	-2.16663	71	-0.516896	1.64974	11.2614	10.5154	10.4371	10.3628	15.0894	11.7183	9.99454	10.1782	9.73011	11.1655	10.7686	7.74972	10.1394	9.88368	9.66408	18.3314	8.98245	8.69476	10.8245	10.3819	10.9253	10.5795	8.58667	10.6782	7.43172	9.66504	11.7199	12.5865	10.6898	8.9737	9.69349	13.59	7.31206	13.287	9.4847	14.7617	13.8909	7.79594	12.4987	13.933
80	TCGA-EW-A1IW-01	N1	LumA	Stage IIB	EPI	0.364113	577	0.566113	0.202	10.7807	11.1367	9.70019	8.50864	13.9889	10.4005	9.24012	8.23532	8.81388	10.8721	11.1429	6.78554	10.2232	9.9422	6.68567	16.3383	7.72943	10.6087	10.6933	11.9162	11.3009	10.889	9.78884	12.6643	8.56387	10.2132	11.9651	13.3812	10.811	9.8542	10.768	11.633	8.19821	15.9974	11.8361	15.3817	14.2712	11.3549	11.9713	14.8988
81	TCGA-EW-A1IY-01	N0	LumB	Stage I	MES	-2.98805	27	-1.78353	1.20452	10.2477	11.296	10.9236	10.2087	14.0233	10.4507	10.3892	9.10066	9.75239	11.3548	11.523	7.87261	9.7372	9.06462	9.15094	16.9904	8.35663	12.0576	9.81474	10.7292	11.0277	10.3858	8.98651	10.8014	6.42994	8.75735	11.405	9.20987	10.4869	7.79775	8.49611	13.1609	7.08922	13.3042	10.0579	11.6779	11.1898	9.13292	10.3616	11.3709
82	TCGA-EW-A1IZ-01	N2	0	Stage IIIA	EPI	1.39798	785	0.718678	-0.679306	11.4277	9.66098	8.73452	7.15077	14.131	10.4779	9.25034	9.6889	8.29456	9.89213	10.0604	6.09924	9.48364	10.2054	4.80413	14.1198	8.61534	9.78433	10.9308	11.313	11.2729	11.083	11.4969	12.9094	6.67717	10.6339	12.6258	10.9908	10.6635	10.5063	11.0918	10.4473	8.94461	12.7967	10.6242	14.4869	13.8963	10.6899	11.6958	14.9154
83	TCGA-EW-A1J1-01	N1	LumA	Stage IIB	EPI	0.680701	647	-0.213607	-0.894308	10.625	8.90492	9.3135	7.48943	12.7332	9.48856	9.14866	7.73947	8.18975	10.0118	10.3002	5.15578	9.73005	10.1272	5.32698	15.0143	8.03673	11.2318	11.177	11.0952	11.3292	10.8282	10.7174	12.1621	9.60428	9.26682	12.3853	10.1916	11.4141	9.95323	11.1706	14.2637	7.52755	12.6703	5.51078	13.5977	13.3289	5.43791	7.47389	15.953
84	TCGA-EW-A1J2-01	N1	LumA	Stage IIB	MES	-1.45128	149	-0.322851	1.12843	10.8003	11.666	10.3084	9.35052	14.8341	10.6112	10.0386	9.39047	9.81439	11.0409	10.8486	6.19103	9.95606	9.81157	6.60236	17.7315	8.02138	11.5257	11.0453	11.4383	11.1765	10.3168	8.67156	12.2701	7.64101	9.99811	11.211	11.7462	10.6324	8.88734	10.6627	10.6978	8.00339	14.8898	11.9412	13.687	13.3093	12.0642	12.5798	14.7607
85	TCGA-EW-A1J3-01	N0	LumA	Stage IA	MES	-0.811293	281	-0.775237	0.0360561	9.80604	12.1335	9.44228	8.90574	14.0955	10.3162	8.7895	9.38208	8.66902	10.5212	10.6442	7.2143	10.1299	9.45058	9.6085	16.2569	8.08048	10.3033	9.69778	11.9518	11.5698	10.0714	7.77083	10.5693	8.07811	9.02446	11.7827	10.109	10.9726	7.94737	9.69778	11.9709	7.39143	14.4449	10.4974	13.4628	13.0855	10.3106	11.2025	12.5662
86	TCGA-EW-A1J5-01	N0	LumA	Stage IIB	MES	-0.136567	438	-0.294582	-0.158015	11.5249	9.19993	9.6839	7.54324	13.4396	9.76914	9.6371	8.60324	9.40481	10.539	11.092	5.4473	9.85569	9.46889	6.1008	15.7422	7.28805	10.315	10.5978	12.4632	11.9591	10.557	8.53528	11.0223	8.47467	10.4362	10.7457	13.3746	10.5007	9.04954	10.8222	9.88369	7.75313	14.3048	9.89808	14.7046	13.7462	9.23752	11.6116	14.5676
87	TCGA-EW-A1J6-01	N0	LumB	Stage I	EPI	0.446215	593	-0.219784	-0.665999	9.57835	8.56939	8.99905	7.83093	13.5237	10.0154	9.03686	9.30587	8.83064	10.4603	9.72603	6.54959	9.51471	9.84411	5.01552	13.2832	7.50049	4.59507	10.9862	11.1194	10.8451	9.94064	11.0915	11.344	6.24713	7.92831	11.6063	12.1113	10.9761	8.78679	10.3893	13.4736	8.3459	13.3101	8.60686	13.6787	14.3816	8.45638	7.88738	14.8142
88	TCGA-A1-A0SB-01	N0	Normal	Stage I	MES	-1.52991	139	-0.689045	0.840862	11.2583	9.39381	10.0109	11.2401	15.7358	10.4356	7.90277	7.49064	10.5819	11.557	11.4715	2.67942	10.0647	9.83061	5.80635	13.3732	7.69619	13.5145	11.3924	11.7454	10.3976	10.0371	10.5384	12.8659	6.27771	10.1564	11.4933	8.50821	10.843	7.95084	9.71164	14.5226	7.25993	14.6767	15.2294	13.4501	12.8138	13.2805	14.315	11.3614
89	TCGA-A1-A0SF-01	N0	LumA	Stage IIA	EPI	1.31049	769	1.08604	-0.224445	11.2161	9.25413	9.71405	9.13496	14.1444	10.3485	8.80679	8.31297	7.97508	10.2651	9.77869	5.72347	9.04422	10.6414	5.10499	14.6881	8.66839	11.5891	11.7169	11.5668	12.0615	10.8556	11.87	12.5736	9.08576	11.5796	13.2489	11.3735	10.5841	10.1903	10.2176	13.9822	8.69043	13.9312	12.6395	14.6422	14.664	12.5349	12.5641	14.9485
90	TCGA-A1-A0SG-01	N1	LumA	Stage IIB	EPI	1.51162	801	1.50566	-0.00596476	11.5626	10.3016	9.60289	7.8941	14.1928	10.6681	8.94265	8.66407	8.25533	10.3135	9.95485	5.57895	9.85688	10.0753	6.35757	16.9595	8.74793	11.336	12.103	11.4808	11.1384	12.4862	12.4388	12.5021	8.78674	10.8108	13.3368	12.5489	11.128	9.4418	10.9949	13.5091	8.80427	13.545	9.9129	16.7911	15.5177	9.6965	15.3839	16.2959
91	TCGA-A1-A0SI-01	N1	LumB	Stage IIB	MES	-0.790726	288	0.43793	1.22866	11.4464	10.5954	10.6893	9.39544	14.6115	11.1759	9.87529	9.32105	9.03005	10.9256	10.6593	7.55363	9.76445	10.1965	6.82926	18.9108	8.31713	11.7317	12.3383	10.8086	11.7325	10.5188	10.7452	12.5258	7.69351	10.2829	12.5811	9.75515	11.0516	9.93723	10.608	13.3157	8.36253	13.6885	8.97964	14.1657	13.6128	9.22995	14.2217	13.722
92	TCGA-A1-A0SN-01	N1	LumB	Stage IIIA	EPI	0.124604	519	0.576125	0.451521	11.3344	10.2135	9.77306	9.31439	14.1919	10.3201	9.76671	8.75075	8.75504	10.5458	10.6558	6.50464	9.88398	9.83467	9.75444	17.0255	8.79297	11.7001	11.319	11.8102	11.5063	11.3216	9.76139	11.7608	8.65987	11.3025	12.2713	11.3506	10.683	9.37488	10.7541	13.4664	8.79204	14.058	9.69651	14.678	14.6317	8.84734	12.5623	13.4148
93	TCGA-A1-A0SQ-01	N1	LumA	Stage IIB	EPI	1.46286	794	0.280455	-1.18241	11.5053	8.97519	9.06081	7.5025	13.0278	9.08	8.96358	7.21583	8.1812	9.53782	9.69072	5.3267	9.3738	9.63472	12.613	14.3065	9.62839	9.05505	10.7147	11.8668	11.2886	10.5536	9.44317	11.6134	7.42333	10.1577	11.3822	13.6187	10.7607	9.07784	10.7889	14.9174	8.91738	9.39124	9.73511	14.9042	14.1485	9.65146	8.29675	14.4934
94	TCGA-AO-A1KR-01	0	Basal	0	EPI	3.22978	943	0.881718	-2.34807	10.7495	9.58789	7.21098	7.49397	12.7846	8.47105	6.76411	7.73044	7.94536	9.39498	11.2518	8.04737	8.9385	10.4741	6.49126	12.1801	8.38989	10.4046	13.6848	11.0018	12.7208	7.17136	10.9534	12.3412	9.18057	9.62013	13.2248	9.74572	10.9064	9.42337	11.4831	11.9496	8.60596	12.3979	11.1442	14.2719	13.6438	10.9294	12.5478	14.0962
95	TCGA-E2-A1IF-01	0	0	0	EPI	0.92288	698	1.26156	0.338676	10.7468	9.93775	9.44163	8.68833	15.1446	11.3698	9.0913	9.94957	8.37616	9.96804	9.34413	7.8921	9.47731	10.258	6.66748	16.6543	8.12454	9.11801	11.6973	10.1521	12.2975	11.4848	10.7554	12.7597	8.17885	10.582	14.1548	12.8419	9.73699	9.39983	10.6396	12.4267	8.65224	12.8071	11.5537	14.4829	14.2854	12.2738	14.0129	14.508
96	TCGA-E2-A1IG-01	0	Normal	0	MES	-1.33641	168	-0.489063	0.847346	11.4904	12.6781	9.94672	8.95987	14.4278	10.8684	9.30457	9.01526	10.2644	10.4655	10.958	6.72452	9.91115	10.2862	8.72398	18.0949	9.31577	3.72031	10.7232	10.8963	11.1038	10.3567	10.9963	11.7333	8.09289	9.89216	10.8485	10.5055	11.6339	10.7043	11.7295	14.0286	7.72046	12.7958	12.1492	14.1576	13.5204	11.3967	12.2891	15.8368
97	TCGA-E2-A1II-01	0	0	0	MES	-0.720149	305	-1.32964	-0.60949	10.0537	9.05605	8.06053	5.90486	13.8673	9.05463	9.64716	9.41235	10.9078	10.6635	10.0412	7.49885	9.21764	10.2496	11.2177	14.459	7.60732	12.0845	12.6109	8.02306	10.0065	9.94145	10.2101	11.9781	3.8109	5.9663	10.7464	11.9002	10.8323	6.68916	9.00279	12.3454	7.71474	14.6454	9.81355	12.6748	12.0908	8.12357	11.1967	11.2789
98	TCGA-E2-A1IJ-01	N0	LumA	Stage I	MES	-1.41287	153	0.0110006	1.42387	11.0037	9.19184	10.4689	9.54059	15.118	11.7018	10.0578	9.93919	9.59312	10.9981	10.7053	6.85754	9.96723	10.2072	7.10645	17.8394	8.41797	9.93446	11.6226	10.6778	11.1696	10.2119	9.62515	11.7048	7.38669	10.3791	12.6806	11.4369	10.1858	9.43418	10.8158	9.78808	7.8311	12.8922	11.4007	14.3971	13.5981	11.4412	12.6748	15.4775
99	TCGA-E2-A1IK-01	N1	LumA	Stage IIA	EPI	1.50286	799	-0.144496	-1.64736	11.396	9.70063	7.78063	7.4411	13.278	9.62855	7.96193	8.88128	7.66691	9.4337	10.7075	6.75043	8.77552	9.90171	5.078	13.2104	10.322	11.2549	12.2608	9.55053	10.9577	10.3674	9.58434	11.4477	8.07622	10.023	11.8387	10.8079	10.2578	8.2936	10.565	13.9056	8.61716	12.292	10.819	13.6751	13.8614	10.8389	9.49608	13.9657
100	TCGA-E2-A1IO-01	0	0	0	MES	-1.83317	106	-0.525133	1.30804	11.2774	10.7017	11.0545	9.87909	14.4373	11.2299	10.3083	8.87322	9.46551	10.8709	11.4205	6.6331	10.0366	10.2223	7.91892	17.5613	9.14811	11.6179	11.6734	10.8505	9.92768	9.57336	10.29	12.2411	7.87174	9.85214	13.0265	9.78824	11.138	9.76752	10.5654	13.8092	7.90782	12.9099	11.2785	13.3435	12.479	11.3522	11.306	14.5422
101	TCGA-E2-A1L7-01	0	Normal	0	MES	-0.380704	376	-0.863602	-0.482897	10.9171	10.113	8.99379	8.30569	13.4688	9.47751	9.26978	8.28564	8.70345	10.0203	11.0546	6.3324	9.78739	10.4356	8.87578	15.8196	7.6871	11.5359	11.0699	11.3982	10.7263	10.5451	9.38735	11.6657	8.20964	9.98823	10.1633	9.70507	11.2677	9.78977	11.112	12.2596	8.16399	12.1344	8.89797	13.4434	13.0263	8.40817	12.7993	12.5085
102	TCGA-E2-A1LA-01	N1	LumA	Stage IIA	EPI	0.561981	618	0.617442	0.0554605	10.7487	10.2447	8.82467	8.5923	14.6413	10.9367	8.64457	10.3195	8.96417	10.1703	9.29373	6.83339	10.199	10.4128	6.50617	16.2128	8.35757	6.94182	11.1085	10.4823	11.3146	9.91098	11.6396	12.3474	8.7851	9.33706	11.5796	12.5898	10.9585	10.7239	10.852	13.543	8.63006	9.2968	10.3364	15.3629	14.6654	10.3977	9.08022	16.795
103	TCGA-E2-A1LB-01	0	Normal	0	EPI	0.466484	597	-0.132558	-0.599042	12.0909	9.57807	8.89041	8.72564	13.6149	9.85709	8.53785	7.98839	7.96004	9.87031	9.05665	7.24755	9.13368	10.0239	6.98129	15.9254	10.4994	11.5929	12.8099	10.6999	10.641	11.1344	11.9679	11.7343	7.58118	9.92201	10.8299	7.15052	11.0646	12.4899	11.2442	14.5812	8.61261	10.6964	1.88585	14.056	14.6567	1.23137	14.2496	14.6613
104	TCGA-E2-A1LL-01	N2	Basal	Stage IIIA	MES	-0.314123	393	-0.288581	0.0255417	11.6847	13.525	7.6496	10.3424	16.3945	7.86088	7.47384	9.227	11.1858	10.2237	10.7983	9.90035	11.2642	10.6365	9.45715	16.3077	8.93232	9.3013	11.5367	10.7638	10.5372	7.64131	6.33018	11.9982	7.93404	6.61924	11.9163	14.8757	11.1093	9.72495	9.52862	13.3569	7.37722	16.1827	18.4764	14.4192	14.0084	17.2358	15.5673	15.5611
105	TCGA-E9-A1N8-01	0	0	0	MES	-0.516106	346	-0.774805	-0.258699	11.7861	9.49772	7.53063	7.51393	15.109	10.1999	7.66848	7.65173	10.9028	10.7608	11.1111	6.39468	10.0013	10.4408	12.6332	14.91	8.41882	12.7315	11.8321	11.4632	9.04185	9.89789	10.0991	11.8531	8.22753	8.03169	12.3344	8.64136	10.6254	4.74597	10.3559	12.8956	8.60702	15.5107	14.4272	13.2696	12.5825	11.271	13.8204	13.5474
106	TCGA-E9-A1NA-01	0	Normal	0	MES	-0.0173386	474	0.501464	0.518803	12.3996	9.79614	9.48588	9.15705	14.3422	11.1009	9.55889	9.56833	9.03989	10.1694	11.3422	6.66965	10.0885	11.1412	7.32135	17.2515	7.62322	9.64164	11.2734	10.0979	10.6853	10.7761	10.7243	11.9649	7.32692	8.62096	11.2072	7.34075	10.2129	11.1218	11.8109	14.4694	9.65443	12.7951	1.79647	15.0031	14.5821	2.03284	12.4238	13.9113
107	TCGA-E9-A1ND-01	0	Normal	0	MES	-0.281661	399	0.141394	0.423054	12.7567	9.51103	8.39159	8.75416	14.0951	9.70404	9.95492	9.58236	9.39695	11.3065	10.0914	8.12598	9.06671	10.4755	4.93003	17.9252	8.54923	12.0051	13.4552	10.2233	11.4153	11.0596	8.28929	13.664	9.5529	9.93149	11.8244	11.2511	10.3991	8.78881	10.4224	12.6558	8.48107	13.0737	14.0634	13.4987	12.5376	11.6434	13.4061	14.7239
108	TCGA-EW-A1IX-01	N1	LumA	Stage IIA	MES	-0.90225	256	-0.0338684	0.868382	12.1667	10.5276	10.7056	8.65766	14.6943	10.7969	9.85727	9.13174	9.25619	10.5475	10.5745	6.49173	9.91752	9.88715	6.83495	17.7586	9.2329	11.4648	11.726	11.9807	10.6285	10.9598	10.2284	12.4706	8.20495	10.2623	11.3247	11.1871	10.6703	9.03333	10.8746	14.1681	8.41611	14.0299	9.39921	14.1766	13.9553	9.06228	12.5819	14.1609
109	TCGA-EW-A1OV-01	N1	Her2	Stage IIB	MES	-0.421913	365	-0.0910252	0.330888	11.2002	9.67034	9.61222	7.87112	14.355	10.5828	10.1644	9.78776	9.5877	10.5858	9.98836	6.1634	9.7199	10.1118	5.11916	15.6267	8.35108	11.1545	10.8726	9.79291	10.6723	9.55368	10.9016	12.2956	7.91906	9.30694	13.2337	10.1697	10.508	9.74051	9.29608	8.75634	7.98362	13.7027	7.8012	13.4467	13.1876	5.36052	11.5431	12.956
110	TCGA-EW-A1OX-01	N0	LumB	Stage IIA	EPI	2.62513	917	0.0525311	-2.5726	11.5461	7.69083	8.10635	6.32522	11.6019	8.08163	7.12704	6.73575	9.14011	8.06338	7.02699	4.53214	8.87563	9.42558	5.00347	13.4597	10.1557	8.72411	10.9799	11.5173	11.2589	12.2009	11.0872	12.5902	8.07936	10.0656	11.9404	1.1872	10.5129	12.3853	12.9834	15.2314	8.79358	5.94137	4.55844	12.9742	13.4809	4.6591	5.83779	13.7101
111	TCGA-EW-A1OY-01	N0	LumB	Stage IIA	EPI	1.1586	752	0.422577	-0.736027	11.351	9.86939	8.46959	6.68382	13.3723	9.57801	8.12163	9.02485	8.71289	11.0498	9.8075	7.82881	9.5916	10.4426	5.95378	16.1956	9.15817	10.8441	11.8189	10.5142	11.3454	11.4789	11.9091	13.0427	8.09188	9.97095	11.1368	11.7474	11.3713	11.1727	10.8622	14.1452	8.46116	13.8808	9.47281	14.6936	14.2556	8.6193	10.1555	15.4836
112	TCGA-EW-A1OZ-01	N0	LumB	Stage IIA	EPI	1.33093	777	1.01197	-0.318953	11.0687	11.5439	8.89331	7.67815	14.1779	10.174	8.84117	8.88287	8.23869	9.63268	9.44128	6.6779	9.46682	10.18	7.20182	17.8126	9.38323	8.98852	11.3883	10.7267	11.3988	11.9446	11.0591	12.3444	7.71413	10.2105	12.7375	11.5708	10.9579	11.3269	12.4186	13.5792	8.81047	14.3707	6.46913	15.7037	14.6784	6.38234	14.2027	17.4745
113	TCGA-EW-A1P0-01	N1	LumB	Stage IIB	EPI	1.39802	786	0.245526	-1.1525	11.9591	9.41355	9.08379	6.98366	13.185	8.86187	8.64231	7.8801	8.33612	9.37718	8.9967	5.77134	10.0449	9.38202	5.48508	15.8597	8.48896	3.80302	10.5915	9.89052	11.1137	11.1973	10.1135	11.5594	8.37741	10.18	11.3379	12.4991	10.5726	9.20765	10.1559	13.8392	8.43442	13.9621	2.32809	15.5019	14.4003	1.22682	9.87961	14.5742
114	TCGA-EW-A1P3-01	N0	LumA	Stage IIA	EPI	1.80639	842	1.65988	-0.146516	10.4579	11.2302	9.47862	8.57213	14.2498	10.2606	8.95415	9.27938	8.28299	10.3366	10.094	7.00102	9.17055	10.179	5.15217	15.5824	8.46776	7.87036	11.3457	10.4141	11.8894	10.4667	11.9928	13.299	8.29328	10.017	12.3575	13.72	10.4887	10.0092	10.8261	12.0161	8.72058	12.2565	10.4673	16.567	15.7985	10.357	13.8228	16.6091
115	TCGA-EW-A1P4-01	N0	Basal	Stage IIA	MES	-0.909986	253	-0.556982	0.353004	12.9639	9.41783	8.49569	8.32663	14.4465	10.5648	8.90839	10.0045	11.1225	10.7043	11.0585	8.85261	10.8532	10.1615	7.91707	16.1417	7.80385	10.3185	12.1959	12.8112	10.576	11.8318	8.05732	12.2923	5.94823	8.48941	10.8927	12.402	9.47898	6.52538	11.1252	12.5941	7.61015	15.151	14.3288	14.3362	13.131	9.63247	13.6396	13.6218
116	TCGA-EW-A1P5-01	N1	LumA	Stage IIB	EPI	0.976288	710	0.226444	-0.749844	10.6546	10.4505	8.61299	7.80548	13.2831	9.47294	8.64924	9.07395	8.4054	10.1525	10.4291	6.99743	9.06372	9.85146	8.55308	16.0754	8.47182	10.5963	11.6968	11.1627	10.5146	10.7027	9.06679	12.1956	8.0322	10.443	11.0755	11.6606	10.0654	9.08511	10.8871	14.3927	8.675	12.9558	9.01678	15.1368	14.6043	9.02312	13.1251	15.303
117	TCGA-EW-A1P6-01	N1	LumA	Stage IIB	EPI	0.89216	692	0.732793	-0.159367	10.4055	7.80935	9.55219	7.95491	13.6918	10.3619	8.63618	8.56136	8.32233	10.6009	8.90659	5.45493	10.1282	10.5278	4.96175	16.7803	8.17128	10.4778	11.5247	11.2438	11.1135	11.1629	10.7458	12.6283	7.92381	10.5179	12.4223	12.0761	12.1629	10.0184	10.6473	12.425	8.41471	14.6741	8.70731	15.341	14.6056	8.29586	13.7528	16.0611
118	TCGA-EW-A1P7-01	N0	Normal	Stage IIA	MES	-2.30933	57	-1.35342	0.955907	11.6326	10.8757	9.74536	8.47962	15.0592	11.0654	10.4648	10.2239	9.6263	10.8275	10.8677	6.93886	9.82503	10.185	9.95645	17.0546	7.47126	11.7792	11.3609	11.0412	9.84139	8.94099	9.32489	11.6538	7.21689	9.13721	10.1633	9.51399	10.0835	7.13003	9.76932	12.2813	8.12915	14.885	13.9765	13.3754	11.8597	15.0272	14.0556	14.4557
119	TCGA-EW-A1P8-01	N3	Basal	Stage IIIC	MES	-0.869311	265	-1.1206	-0.25129	11.7766	9.82909	7.61458	7.72134	14.0664	10.7221	9.02633	9.06739	8.95831	11.0736	9.86391	8.25578	10.4333	9.52029	5.23109	15.3611	9.55969	12.6435	14.1096	10.3051	9.24918	11.3755	10.068	11.9966	4.78258	7.88122	12.1924	11.4547	11.1321	7.92443	9.90925	12.6683	7.18432	13.5881	12.8662	13.6227	12.327	7.83667	13.7478	14.609
120	TCGA-EW-A1PA-01	N1	LumA	Stage IIB	EPI	0.245858	552	-0.0263826	-0.272241	11.7408	9.72821	9.83271	8.11104	13.83	9.36881	9.46128	8.21981	9.37983	9.90082	10.6149	7.7982	8.84784	9.75307	6.95418	15.4054	8.92	6.18715	10.1604	11.9894	10.8056	10.7615	10.7805	12.6615	9.89664	9.8784	12.4774	10.6292	11.434	9.34914	11.7042	14.4537	8.63531	14.5478	11.1077	13.5228	12.6915	10.4441	11.4553	13.9426
121	TCGA-EW-A1PB-01	N1	Basal	Stage IIIA	EPI	0.61907	629	0.177464	-0.441606	12.6435	7.92888	7.33321	7.67008	13.2992	9.78098	9.24111	9.49189	9.76234	10.7559	10.2677	7.97216	9.31168	10.4697	2.62375	16.1578	8.97085	8.12508	11.9368	10.3142	11.6723	10.4318	10.2545	11.6041	2.83425	10.0364	11.1963	13.6324	10.6719	9.5803	10.1291	12.1229	9.46118	13.627	17.1036	14.3259	13.1746	9.89783	7.22353	15.4255
122	TCGA-EW-A1PD-01	N1	LumA	Stage IIA	MES	-1.24269	184	-0.39692	0.845772	12.4378	11.3264	10.502	9.05168	14.4098	10.6839	10.0145	8.39472	9.29826	10.8059	10.8078	7.59058	10.3312	10.411	7.12668	17.1984	9.65063	9.11629	11.451	11.2379	10.0448	10.4067	10.5238	12.3661	7.64998	10.2897	10.8395	10.3629	11.4122	10.7388	12.3284	14.765	9.05626	12.9354	9.21055	13.4823	13.3005	9.77982	12.5101	15.1351
123	TCGA-EW-A1PE-01	N1	LumA	Stage IIA	MES	-0.0663631	461	0.330373	0.396736	11.3879	10.8824	9.75725	8.51169	13.98	9.8663	9.83852	8.93451	9.22476	11.0748	10.8739	7.2479	9.02708	9.79375	6.56162	16.9874	8.72453	12.0671	12.1009	11.2356	10.8515	10.8621	10.2592	12.7592	9.16849	11.3571	11.8911	11.3934	10.7338	8.60416	10.4561	14.0134	8.33691	13.3538	8.54767	14.7242	14.1004	7.42113	13.0785	14.9842
124	TCGA-EW-A1PG-01	N1	Normal	Stage IIB	MES	-1.59988	130	-0.477815	1.12206	11.338	13.416	10.932	9.98228	14.4902	10.3643	9.81095	10.0462	9.53182	11.2793	11.1979	8.73424	10.1842	9.74189	8.05033	17.2766	8.04158	10.5591	11.1822	11.5874	10.6115	10.5238	8.37237	11.5887	6.74993	8.13783	10.9513	11.9406	10.2419	7.86104	9.36174	12.4367	7.58201	14.0174	14.4693	14.8034	13.7921	12.7207	13.5414	14.6729
125	TCGA-A2-A1FZ-01	N0	LumA	Stage IIA	MES	-1.05673	219	-0.26895	0.787782	11.8546	10.904	10.073	8.61768	14.4914	10.944	10.1941	8.57449	9.209	10.7775	9.94075	6.74591	9.74805	9.67983	6.38797	17.1744	7.8453	11.3024	11.9413	11.7753	11.5988	10.6447	8.52025	10.8282	7.80471	10.0002	12.1244	10.7099	11.001	9.61812	10.3852	14.1415	8.26481	14.8448	10.5063	13.6107	13.4542	10.1905	12.1927	14.4788
126	TCGA-BH-A1FU-01	0	Normal	0	MES	-2.02413	85	-0.869148	1.15498	12.0127	10.6812	10.5568	9.27787	14.3794	10.7978	10.2301	8.66357	9.39942	11.3657	10.6186	7.6043	9.89163	9.42692	8.75028	17.7877	8.91237	10.4168	11.9278	10.549	10.7988	11.252	10.1405	11.8859	7.8325	8.48152	11.2363	10.2441	11.0915	8.09722	10.4506	13.7617	7.18208	13.9653	11.8579	13.8844	12.5148	10.8481	14.1651	13.9159
127	TCGA-D8-A1X5-01	N3	LumB	Stage IIIC	MES	-0.23688	415	-0.0049655	0.231914	11.3288	10.5409	9.58616	8.22202	13.9047	9.80376	9.68029	8.36635	9.39441	10.3365	10.0593	6.08239	9.18433	9.41115	7.12679	17.7925	8.07308	11.9663	11.2346	10.5032	11.0853	10.8347	10.2667	12.1037	5.92552	9.5249	13.1125	9.17128	11.7909	10.2935	11.3245	13.707	8.05454	9.55283	0.90512	13.6631	13.1277	0	5.26776	15.9163
128	TCGA-D8-A1XA-01	N0	LumA	Stage IA	EPI	0.517935	609	0.0655629	-0.452372	12.0856	8.64454	8.90652	7.72484	13.1742	9.50695	8.97158	8.58024	9.36505	10.1017	9.06415	5.73695	9.60038	10.0446	4.9169	16.7382	8.19568	9.41477	12.0487	10.1627	10.4547	10.9556	10.2417	11.5886	9.16954	11.0643	11.7691	12.6324	11.4601	9.57605	11.3351	14.1148	9.19673	13.569	7.47802	14.3332	13.9186	6.18597	12.4916	15.3639
129	TCGA-D8-A1XB-01	N1	LumA	Stage IIB	MES	-1.08035	217	-0.235022	0.845323	11.0163	9.03367	10.2694	9.50057	14.397	10.6957	9.46927	9.03493	9.12983	10.7283	9.61688	6.59342	10.2193	9.78632	7.82579	18.083	8.60915	11.0357	11.2317	11.6005	10.748	10.6744	10.0498	11.5521	7.47907	9.7284	11.4936	12.4646	11.2768	8.81237	10.2597	13.772	8.13593	13.9913	11.0778	14.4721	13.8155	10.8516	13.1875	10.1857
130	TCGA-D8-A1XC-01	N1	LumA	Stage IIIB	EPI	1.99274	868	-0.435359	-2.4281	11.709	8.26636	7.41089	6.14921	11.9376	8.58194	7.8313	7.45889	7.12991	9.05288	11.5841	3.48362	9.73354	9.21969	5.68614	14.2415	9.02848	12.0991	11.8451	10.654	10.7286	10.7554	8.20055	11.1881	8.31933	9.86611	11.3906	12.4367	10.5023	8.57005	10.2876	14.0794	8.28901	14.6751	0.9151	14.0312	13.6089	0.528971	7.47334	13.8323
131	TCGA-D8-A1XF-01	N0	LumB	Stage IIA	EPI	1.0644	734	-0.15371	-1.21811	11.9542	9.02793	8.74358	7.74957	12.1466	7.5189	8.6212	6.95828	10.7256	9.5274	11.8849	5.9414	10.06	9.36793	4.7284	15.2009	8.71842	6.98638	10.9255	12.0915	11.177	11.2323	10.2996	12.5023	8.83168	10.427	11.2854	10.2007	12.0569	10.2105	11.4822	14.4942	8.40771	14.3533	8.24442	13.762	13.13	7.60687	6.83564	14.8868
132	TCGA-D8-A1XG-01	N1	LumA	Stage IIIB	MES	-0.0964606	449	-0.605259	-0.508798	11.327	9.38076	8.44589	8.5962	13.266	9.05959	8.83608	7.21297	8.75315	10.1578	11.0048	5.17778	9.8117	9.34517	8.01238	17.2564	9.10518	11.4572	11.1647	10.9804	11.0768	10.5516	7.68101	10.6611	9.08857	10.1257	10.6459	12.4144	10.6711	9.06168	10.5193	14.1613	8.55969	14.0913	12.7047	13.6823	13.6934	12.5814	11.2638	12.233
133	TCGA-E2-A1IL-01	N1	LumA	Stage IIA	MES	-0.119069	441	-0.133527	-0.0144577	11.3217	9.32141	9.94615	8.4108	13.9045	10.0301	9.39302	7.86437	8.45295	10.1802	8.9509	6.26044	9.17916	9.67945	5.96455	16.6192	7.95735	11.179	11.733	11.5357	11.2014	10.5946	9.69948	11.32	7.7118	10.2692	12.651	9.8753	10.9062	9.28688	10.4018	13.2196	8.24626	14.0156	10.0352	13.4568	13.6687	9.23841	12.8923	14.9556
134	TCGA-E2-A1IU-01	N0	LumA	Stage IA	EPI	1.0642	733	-0.0300473	-1.09425	10.5532	9.34275	8.80427	7.64958	13.1681	9.29634	8.22423	7.67881	8.15725	10.1925	9.95801	5.33862	9.27544	9.36451	4.22321	14.5093	8.39622	12.4495	11.0575	11.6771	10.7841	11.0758	8.02004	11.5458	6.4886	10.1213	12.4295	12.8589	11.1164	9.12316	10.6429	12.9842	8.18401	14.0247	11.6963	14.3389	13.8645	11.8061	11.407	14.7319
135	TCGA-E2-A1LH-01	0	Normal	0	EPI	0.179889	535	0.480288	0.300399	11.1596	8.78178	8.33459	9.56769	16.0536	10.1944	8.99972	10.4135	8.67141	10.9342	10.0746	7.52886	9.70876	10.5711	5.65513	15.1519	7.54553	8.16652	13.011	12.4017	12.0911	11.9625	12.6224	13.5943	9.38326	8.97116	11.7614	12.1799	10.5697	5.95347	10.4554	13.1709	8.63267	13.0062	10.5616	13.9153	12.8687	12.4342	14.9417	15.1204
136	TCGA-E2-A1LK-01	N1	Basal	Stage IIIC	MES	-0.254321	405	-0.457447	-0.203126	11.9056	8.90488	5.70441	11.2367	16.179	8.93461	7.76922	9.23361	10.0936	10.925	10.8668	6.81395	10.1029	9.58514	4.61333	14.061	7.99341	5.6525	13.4005	10.9285	11.1357	10.9167	8.62504	13.3838	9.44639	7.49192	11.4758	13.3334	11.6919	10.2617	10.4435	13.4579	9.0088	14.1044	13.7815	12.3683	11.019	15.3737	12.9099	4.2178
137	TCGA-E9-A1N5-01	0	Normal	0	MES	-1.00984	234	-0.31582	0.694019	11.2535	11.1222	10.5053	8.86523	14.4061	10.7066	9.75595	9.35781	9.27529	10.5341	9.71929	5.80003	10.2053	10.2351	6.51887	17.0466	8.13961	8.91764	10.3282	10.7739	10.5422	10.2185	9.10365	11.6688	8.49918	10.3675	12.0641	11.8458	10.9442	10.1749	10.7023	13.1425	8.40372	14.0623	2.44268	13.7375	13.2942	1.79273	12.2844	13.2534
138	TCGA-E9-A1N9-01	0	Normal	0	MES	-0.969653	243	-0.977466	-0.00781332	10.4658	9.87216	10.0175	8.3309	13.5681	10.2017	9.37385	7.60503	8.72429	10.3219	10.7922	6.17758	9.62544	10.1576	5.03681	16.3275	8.74114	9.33172	11.0332	10.9537	10.607	9.96565	11.8397	13.3798	8.17396	9.10749	11.45	9.33172	11.2782	9.8854	9.85101	14.3288	7.61844	14.0407	10.4395	11.9019	11.6389	10.1815	12.0252	12.7549
139	TCGA-E9-A1NF-01	0	LumA	0	MES	-2.83432	31	-0.652942	2.18138	11.2302	11.7374	11.1182	10.8005	15.6838	11.8949	10.5555	9.98927	9.93919	11.2581	11.0302	7.62404	10.2029	10.3836	7.92901	18.8406	7.21781	10.0119	11.4233	9.7237	10.5673	9.93098	9.29508	10.6096	8.01094	9.41508	11.2275	8.12412	10.3242	8.74844	9.9831	12.5666	8.85645	12.2234	4.9117	13.1958	13.5975	4.29091	12.4726	12.7653
140	TCGA-E9-A1NH-01	N1	LumA	Stage IIB	MES	-0.926725	248	0.251618	1.17834	11.1466	11.2085	10.6129	9.07178	14.7654	11.6422	9.88841	8.88653	9.04638	10.8021	10.7923	6.40312	9.97622	9.7978	8.25954	18.1819	9.37633	10.5085	11.2504	10.8958	11.5074	10.7842	9.72876	11.1472	7.89229	10.0278	12.5044	12.4646	10.1481	8.46339	9.74615	12.6558	8.18168	13.9219	10.1007	15.0805	13.9895	9.81939	13.2074	14.7854
141	TCGA-E9-A1NI-01	N0	LumB	Stage IIA	EPI	0.772421	667	1.23039	0.457965	10.8446	11.074	9.68146	9.37659	14.4279	10.5269	9.32004	9.10468	8.73091	10.3879	9.7908	6.64474	9.13041	9.61682	6.77408	17.3848	8.2805	10.7651	10.9841	10.7716	11.4061	11.7295	10.6514	12.8072	9.30228	10.5657	12.5787	13.4639	10.7042	9.97547	10.7403	13.2108	8.2251	14.1751	2.7517	16.262	15.6537	3.44708	13.7975	15.9612
142	TCGA-E9-A1R2-01	N3	LumA	Stage IIIC	EPI	1.11552	745	0.72678	-0.388738	11.2311	9.87271	9.61213	8.45362	13.4832	10.3954	8.81212	7.99644	8.05251	9.75015	9.48251	7.21134	9.80459	9.68553	6.38882	16.1002	8.36655	8.90503	11.1321	11.7398	11.2011	11.4808	10.4372	12.2216	9.5759	9.10988	11.8169	12.9214	10.7828	9.40142	11.3007	14.3313	8.23097	15.0413	8.77321	16.025	15.1477	9.20515	13.8043	15.8484
143	TCGA-E9-A1R4-01	N0	LumB	Stage IA	EPI	0.765598	664	0.86915	0.103552	11.8375	9.46355	9.23893	7.48415	13.7242	10.1264	9.8797	8.75951	9.39111	10.6293	11.2287	6.05687	10.211	10.1768	6.42704	17.0316	8.34588	11.6727	11.9984	12.0093	10.8835	11.2732	10.6505	11.6166	8.58088	10.2595	12.8005	12.2727	11.0231	9.64565	10.8689	13.0963	8.38899	11.4952	7.67579	16.1979	15.4983	7.60098	12.894	14.9604
144	TCGA-E9-A1R6-01	N0	LumA	Stage IIA	EPI	1.79421	839	0.775813	-1.0184	10.8356	9.14513	8.705	7.41194	13.5257	9.91328	8.04279	8.46691	7.44252	9.3718	10.0017	6.15087	9.11222	10.2673	6.19465	16.7164	7.92269	4.34612	11.6454	10.2049	9.93603	10.8886	10.6155	12.9701	9.49874	10.4908	12.3536	12.4663	11.2659	10.6108	11.4165	13.711	9.3126	15.4964	4.32	15.2194	14.7661	4.95044	5.60875	16.2267
145	TCGA-E9-A1RA-01	N0	0	Stage IA	EPI	0.265744	557	0.429182	0.163438	11.7684	9.42113	9.41271	8.6104	14.4325	10.387	8.96731	8.78377	8.69969	10.4898	10.1713	6.34052	9.76194	9.93359	6.19049	16.8496	8.36495	11.7034	11.7475	12.1335	11.8276	11.3991	10.3773	12.2064	8.09592	10.9217	12.2835	13.3822	10.4992	8.32499	10.04	12.7827	8.3688	14.1891	8.46612	14.4303	13.8564	8.57165	13.3514	14.2378
146	TCGA-E9-A1RG-01	N2	0	Stage IIIA	EPI	3.20209	940	2.10458	-1.09751	11.4495	9.8594	7.3423	7.82047	14.3016	10.3986	7.61137	9.64965	7.09167	9.44583	8.12031	7.80565	9.05141	9.99101	5.86546	16.2537	8.19118	8.46781	12.5624	9.37832	11.6034	12.7972	12.8255	14.1334	10.1467	10.1385	12.6958	13.2555	10.5176	10.9325	11.014	13.9761	8.40035	12.2827	8.54123	17.5462	16.4879	8.77833	13.0219	16.9337
147	TCGA-EW-A1P1-01	N3	0	Stage IIIC	MES	-2.44944	49	-0.824435	1.62501	11.4462	13.685	10.5538	9.57873	15.9593	10.4137	11.0705	9.90982	10.2279	11.5024	10.5473	9.58351	9.9362	10.0763	6.07532	16.9426	7.84985	10.1058	11.4	9.75925	9.8611	10.5468	9.62857	12.8273	8.06739	8.12618	10.0674	11.1544	10.3518	8.03149	9.8389	12.5738	7.31023	13.0522	13.1176	14.2547	13.4666	13.2152	13.6604	13.9054
148	TCGA-AQ-A0Y5-01	N2	LumA	Stage IIIA	MES	-0.649269	318	0.518785	1.16805	11.5278	12.2607	10.6811	8.93849	14.96	10.6105	10.0652	8.90063	9.48778	11.2639	10.699	6.41566	9.63852	9.24836	7.20112	17.8918	8.42576	9.73192	11.2274	11.9066	10.1679	11.1504	9.09476	11.1593	7.38603	8.96421	11.4303	14.0874	10.5142	12.0118	10.0561	14.41	8.21175	13.8916	6.94832	16.7906	16.2864	6.55759	13.2069	15.0053
149	TCGA-B6-A1KI-01	N0	LumA	Stage I	MES	-0.0472327	465	0.241341	0.288573	10.7114	10.309	10.7502	9.10329	14.1623	9.97271	9.60579	7.64979	8.409	10.4924	8.96613	7.03652	9.02582	9.70194	4.61319	16.0907	8.68077	11.523	11.3003	10.9131	10.9574	10.8433	9.5538	12.1284	8.11128	10.5432	12.9482	5.15479	10.1671	9.84965	9.48516	13.8053	8.13708	14.2501	6.85462	13.8678	14.3027	6.70846	11.7361	15.6682
150	TCGA-BH-A201-01	0	LumA	0	MES	-1.21792	189	-0.385936	0.831981	11.6368	11.7388	10.2395	9.13902	14.4885	10.9403	9.85852	9.33341	9.36329	10.6857	10.5413	8.04095	9.92834	9.43668	8.00865	17.1292	8.26001	10.1592	11.297	11.3581	10.5768	10.2608	7.98088	11.4992	5.67297	9.1907	9.9997	12.8264	10.635	8.50423	9.68814	13.5538	7.95792	13.8884	13.5541	15.1965	14.4413	13.1276	13.5855	14.4825
151	TCGA-BH-A202-01	0	LumB	0	MES	-0.89893	258	-0.736002	0.162927	9.99234	9.14386	9.44593	7.75957	13.6909	9.64039	9.4323	8.33592	8.7744	10.8291	11.089	6.0027	9.9612	9.44531	7.21048	18.8585	7.37468	13.4881	11.5317	9.96497	10.9438	10.7548	7.17707	10.8435	6.77139	10.401	11.4227	11.531	11.8395	9.81806	9.95553	12.1063	7.69021	14.288	6.51991	13.8141	13.3236	5.78794	11.6377	13.3765
152	TCGA-D8-A1JJ-01	N0	LumB	Stage IIA	MES	-1.24528	183	-0.416977	0.8283	11.5385	10.7385	10.2035	8.80196	14.6488	10.8787	9.80935	9.10139	9.38139	10.3377	11.1217	6.79069	9.56179	9.48747	13.9741	18.1156	8.09792	12.2001	12.2209	11.1965	10.7531	10.3611	9.65527	11.5623	7.79758	9.09907	10.4068	12.6811	11.442	10.4885	10.2805	13.7957	7.74909	14.3849	2.71997	14.706	14.3686	0.667483	12.4294	13.3708
153	TCGA-D8-A1X6-01	N2	LumB	Stage IIIA	EPI	1.46155	793	0.482775	-0.978773	10.1867	7.29116	8.22293	7.19396	13.0065	9.6901	8.78073	8.75284	8.85335	10.0094	10.2032	6.4383	9.51202	9.19662	2.60938	15.0029	8.40284	6.95679	10.7877	10.3083	10.3404	11.3141	10.2769	12.3325	7.38662	10.0183	12.1313	13.3622	11.798	8.48038	10.5293	12.5295	8.69185	14.1811	0.59474	15.2861	14.6349	0.327802	8.85255	14.768
154	TCGA-D8-A1X7-01	N0	LumB	Stage IIA	MES	-0.466208	356	-0.772035	-0.305827	11.8546	10.4904	9.50192	8.09709	13.4953	9.48642	9.29649	8.14813	8.47904	10.2584	11.0184	6.02451	9.88446	9.58232	7.14764	16.6622	9.5945	9.6819	11.6848	9.2197	11.4308	10.4643	7.58023	9.60534	8.32859	9.85915	10.9531	13.8556	10.693	9.38958	10.7577	14.1008	8.00317	14.589	4.07785	14.1721	13.6507	3.40424	11.9727	13.934
155	TCGA-D8-A1X8-01	N2	LumA	Stage IIA	MES	-0.761052	295	-0.542805	0.218247	10.285	10.7576	10.0373	8.36961	14.1464	9.93815	9.94282	8.57381	9.36812	10.6645	10.1566	5.37237	9.56708	9.40787	4.87422	15.3652	8.24923	12.5176	10.6321	10.8545	10.9066	10.7241	8.16564	11.7093	8.32018	10.4409	11.6465	11.681	11.0435	9.41798	9.28001	9.80486	7.76024	13.8928	11.0487	13.4234	13.3728	10.5937	9.59169	15.0064
156	TCGA-D8-A1XJ-01	N1	Her2	Stage IIIA	EPI	0.976341	711	0.687926	-0.288415	11.2335	9.61244	9.0328	8.38004	13.7123	9.66865	8.84351	7.78478	8.17676	10.6132	9.6649	6.18717	9.68038	10.3778	5.25326	16.8208	8.97618	12.9048	12.6852	10.2591	10.8922	11.6375	10.8414	13.2388	8.59582	9.58093	12.2275	13.2401	11.2168	8.68954	9.38571	13.4988	8.09628	15.0051	0.380729	15.4142	14.5477	0.681584	13.3922	14.4772
157	TCGA-D8-A1XK-01	N1	Basal	Stage IB	MES	-2.58569	43	-2.10175	0.483937	11.6679	8.82371	6.9731	8.81068	14.951	9.53637	9.01379	8.75646	12.2523	11.5991	11.8156	7.20052	8.73179	9.86223	3.99408	16.2049	7.98903	7.4085	11.9876	10.2263	10.61	10.3304	8.04207	10.5104	6.85961	7.01004	10.6167	12.1721	10.5101	5.10429	9.93367	11.4221	7.51942	14.128	13.6121	11.5585	10.8076	5.67904	12.971	12.9423
158	TCGA-D8-A1XL-01	N1	LumB	Stage IIB	EPI	2.13543	888	0.688969	-1.44646	10.7171	8.90308	6.95415	8.00335	13.5004	10.1177	7.88166	9.06204	7.3869	9.29548	9.74422	5.70374	9.49076	10.4246	5.3454	14.8191	8.43675	6.65921	12.2767	10.7013	11.6684	11.2841	10.9744	12.2138	7.83739	8.85755	11.5425	13.5473	10.7075	10.5601	11.0671	13.2854	8.37452	13.4286	6.86493	15.5742	14.9285	6.582	14.0192	16.1408
159	TCGA-D8-A1XM-01	N0	LumA	Stage IA	MES	-1.18804	196	-0.258262	0.92978	12.1441	9.95808	10.1876	8.93486	14.3487	10.3882	10.3028	8.93097	9.69073	11.077	10.4741	6.40253	9.99359	9.93377	6.80765	17.5952	8.15288	11.4565	11.6955	11.0314	10.9547	10.3998	10.4121	11.0856	7.76318	9.56327	11.0698	11.2247	10.8285	9.58275	10.4321	13.6156	8.04829	14.0369	10.3916	14.9738	14.0505	10.0773	12.8104	15.6967
160	TCGA-D8-A1XO-01	N1	LumA	Stage IIB	MES	-0.905268	255	-0.109246	0.796022	10.7826	8.72963	10.3646	9.15562	14.2627	10.838	9.62523	8.69511	9.12713	10.777	10.1004	5.33312	9.90492	9.61808	6.47739	17.6481	8.52282	11.5387	11.7181	11.9022	11.1474	10.6761	8.65076	11.9919	7.74901	10.4199	11.2059	11.3583	10.3569	8.85827	9.90114	12.173	8.01777	14.5254	6.41747	14.1925	14.1831	8.4	12.9944	14.14
161	TCGA-D8-A1XQ-01	N0	Basal	Stage IIA	MES	-1.82507	108	-1.28435	0.540724	11.3322	10.4871	8.54348	7.9823	15.8506	9.82526	9.65234	9.12189	10.7994	10.8855	12.1762	7.57134	10.2412	9.85098	6.25858	16.1431	7.87087	9.9259	12.4683	10.3221	7.38132	10.4813	10.6005	12.4144	8.42464	7.94592	11.5809	10.993	11.593	5.73821	10.9115	13.1372	7.9953	14.6949	9.54809	13.8689	12.5646	7.19661	13.1237	13.7881
162	TCGA-D8-A1XR-01	N1	LumB	Stage IIB	MES	-0.0695637	457	-0.584407	-0.514843	10.7872	9.80422	9.25689	8.32764	13.411	9.21986	8.89187	7.71948	8.40629	10.1691	8.79369	5.63671	9.6914	9.72929	7.18	16.3699	8.39409	12.0787	11.658	9.85924	11.0777	11.4067	9.71691	11.2843	8.74996	10.307	10.825	11.2648	10.6899	7.80099	10.574	12.3887	8.27389	15.0595	1.58501	13.1004	13.8858	1.80744	12.1128	13.0899
163	TCGA-D8-A1XS-01	N3	LumB	Stage IIIC	MES	-1.25508	179	-0.651722	0.603355	10.4122	8.56792	9.89383	8.99226	14.0416	10.4233	9.65448	8.33184	9.16159	10.993	10.2392	6.0546	10.2092	9.27415	6.58038	17.4028	8.00664	10.3232	10.2304	11.4577	10.8291	10.168	8.79088	11.4431	8.57125	9.50407	10.6591	12.0134	11.7563	9.4005	10.4958	13.2573	7.36345	13.9922	8.77075	14.4571	13.8113	9.01688	12.8524	15.5276
164	TCGA-D8-A1XT-01	N1	Her2	Stage IIA	MES	-1.88738	95	-0.662524	1.22485	12.05	10.9959	9.84883	9.70274	14.5825	11.4312	10.0053	9.1239	9.48992	11.2469	10.581	7.85449	10.1747	9.68059	8.90171	17.8076	8.9212	11.1211	12.4501	10.6643	11.2119	10.8455	10.7488	12.2232	7.27592	7.1255	12.1007	9.94155	10.7539	9.09256	10.8183	13.6675	7.25609	13.8079	0.612683	13.1989	12.3042	1.21586	13.2617	14.1393
165	TCGA-D8-A1XU-01	N0	LumA	Stage IA	MES	-0.407554	373	0.254184	0.661738	11.5772	8.45161	10.2696	9.31385	14.1735	10.4016	9.53898	8.82972	9.43648	10.4159	9.95811	6.8819	9.69229	9.64452	7.05046	17.6957	9.64068	11.8565	11.1715	10.9745	11.4544	10.6977	9.44184	11.7388	7.28859	10.8065	12.404	11.5258	11.0189	9.5903	9.75153	14.8263	8.86473	14.3536	10.513	13.8987	13.6893	10.8606	9.07331	13.9165
166	TCGA-D8-A1XV-01	N0	LumA	Stage IIA	EPI	0.906741	695	-1.4193	-2.32604	10.6553	8.68153	8.03455	6.791	11.9639	7.82437	7.8759	6.30003	7.51464	8.93944	8.79129	3.89825	9.42792	8.88546	10.116	14.3175	9.16772	11.78	10.7711	9.70403	11.0039	10.9208	6.15111	9.2428	7.68684	8.92116	9.42576	12.1877	10.5092	8.79632	9.40946	13.4357	7.26692	14.964	6.46055	14.0919	14.1733	6.06491	7.76067	13.2403
167	TCGA-D8-A1XW-01	N0	Normal	Stage IIA	MES	-1.51566	140	-0.435136	1.08053	11.6228	8.02138	9.75043	8.56605	14.2188	10.3087	10.5354	8.24536	10.9588	12.4094	11.5724	6.31378	10.6643	9.58465	5.77004	15.7434	9.92041	11.2038	12.0409	12.1924	11.1208	11.0639	10.1791	12.796	6.07705	7.81128	12.0386	8.89727	10.6525	7.99779	9.72209	13.7514	8.3502	13.9921	11.5505	13.0281	11.5238	14.3055	13.181	12.6894
168	TCGA-D8-A1XY-01	N0	LumA	Stage IIA	MES	-0.656359	314	0.205313	0.861672	10.7755	10.4395	9.9568	9.40331	14.3227	10.6452	9.67231	9.116	9.52866	10.9894	10.9555	6.59747	9.42705	9.66705	7.17416	17.6403	9.38746	10.4694	11.4087	10.7914	10.4152	10.933	11.2337	13.2449	5.93417	9.116	11.936	13.6205	10.8486	10.5343	10.6111	13.3144	8.16916	14.8978	10.1625	14.6815	13.7077	9.83775	12.5269	15.8961
169	TCGA-D8-A1XZ-01	N2	LumB	Stage IIIA	MES	-0.314995	392	0.0437747	0.35877	12.0254	9.81973	9.34507	8.35087	13.9913	10.9363	9.19979	8.72998	8.99704	10.8493	9.30136	5.96338	9.76547	9.55469	7.3688	17.2671	8.17339	9.75614	10.3767	10.6598	9.5908	10.1595	11.0826	13.3837	7.578	8.8249	11.0619	10.8147	11.3626	11.4877	9.3052	14.2012	8.36688	13.8999	6.4064	14.791	14.2902	6.16285	7.192	14.4185
170	TCGA-D8-A1Y0-01	N2	LumA	Stage IIIA	MES	-1.02413	230	-0.295968	0.728167	10.8588	10.4727	10.6938	8.24392	14.0783	10.1872	10.5873	8.64845	9.99176	11.0823	10.7184	5.57119	9.88334	9.48334	6.05885	16.0746	7.90029	12.7762	10.1416	11.3912	9.86672	10.6972	10.3083	12.1971	7.5978	10.3417	10.7688	10.0899	11.3045	9.24872	9.99852	13.1892	7.71645	14.2649	9.17151	15.0355	14.6577	9.22708	12.3847	14.558
171	TCGA-D8-A1Y1-01	N1	LumB	Stage IIIA	MES	-0.324006	391	0.598177	0.922183	11.3656	10.1552	9.92307	9.21237	15.084	11.2135	9.36847	9.90792	9.10809	10.5044	9.64391	6.27289	10.1866	10.3173	7.09635	18.2063	7.67102	10.9251	10.9491	11.0284	11.0356	10.6894	10.6202	12.6061	7.26353	9.70469	12.3715	12.7286	10.9988	8.73064	10.0156	8.79273	8.28499	13.64	1.97658	15.2473	14.4051	2.66391	12.7111	14.9203
172	TCGA-E2-A1LG-01	N0	Basal	Stage IIA	EPI	1.10178	741	-1.30689	-2.40867	10.4956	8.4684	6.39702	7.08237	11.7662	6.85247	6.69032	7.84043	9.0653	10.864	10.693	4.41077	11.9093	9.91357	5.8687	13.415	8.07341	12.9003	11.2308	11.6519	12.2089	11.1876	5.70846	10.9742	8.75043	9.03858	8.38338	12.9044	11.4019	9.95523	11.8924	9.93001	6.73259	16.2748	15.6586	14.8654	12.3404	17.0356	12.2087	13.5795
173	TCGA-E9-A1N4-01	0	Normal	0	MES	-3.28076	16	-1.73223	1.54853	11.1336	10.8835	10.344	8.65785	15.8047	10.2404	10.9852	10.6492	11.3792	11.5155	11.0356	6.81086	9.9554	10.4009	6.48102	16.8515	8.50759	13.652	11.2539	9.57764	9.75619	10.2936	6.82034	10.2074	5.88215	10.0092	10.8392	11.0698	9.31303	7.62672	9.75619	12.4182	7.49677	13.944	7.73594	12.541	12.8202	7.98385	10.0233	12.8218
174	TCGA-E9-A1NE-01	0	0	0	MES	-0.727402	304	-0.0742589	0.653143	10.945	11.4877	10.5281	9.03276	13.8604	9.83071	10.3819	8.65493	9.72363	11.0797	11.0609	6.36978	9.63872	9.63436	5.45894	16.2465	8.2958	11.2506	10.4744	11.3863	11.0577	9.98729	9.02539	11.5188	8.34484	10.6149	11.2336	12.4001	10.7487	9.92684	10.7639	14.4222	7.79137	13.4995	10.8749	15.1759	14.3208	10.0692	10.3764	14.6324
175	TCGA-E9-A1NG-01	0	Normal	0	MES	-2.51436	47	-0.267818	2.24654	10.9137	12.4141	11.2142	9.77303	15.7922	11.704	10.6172	9.98641	10.2548	11.7404	10.6397	6.81313	10.1337	9.95842	8.1722	19.3149	7.07644	9.90123	11.0837	11.2072	10.4398	10.3205	8.44351	12.5974	7.22202	8.13986	11.8758	12.4365	9.65702	8.25937	9.99934	12.6648	6.49051	13.8687	11.4302	15.2201	14.0623	8.26652	11.7384	15.6105
176	TCGA-E9-A1R3-01	N3	LumA	Stage IIIC	MES	-1.00035	235	-0.146623	0.853732	11.2569	11.114	10.0177	9.1577	14.4757	10.6702	10.1571	9.32481	9.29865	10.3728	9.80661	6.81664	9.91802	9.25081	7.99723	18.2649	7.61231	11.2246	11.9508	11.6081	11.32	11.4189	9.29233	11.1386	9.00288	10.0717	12.3133	12.638	10.4817	8.98588	10.0713	14.0203	7.76609	13.9559	10.6275	14.3602	13.8091	10.4213	13.3587	14.2889
177	TCGA-E9-A1R5-01	N0	LumA	Stage IA	MES	-0.651296	315	-0.187033	0.464263	9.9854	8.53267	10.1203	9.23574	13.9981	10.5514	9.02754	8.08883	8.57548	10.5326	9.84096	5.91573	9.74109	9.2591	6.91945	18.0364	7.87338	11.7552	10.4974	10.64	11.6131	10.7948	10.1125	11.1155	6.57193	9.80279	10.9473	13.3096	11.082	10.216	9.33799	12.3047	7.44176	13.6816	2.91841	15.0681	14.4631	0	10.9882	15.9769
178	TCGA-E9-A1R7-01	0	Normal	0	MES	-0.215939	421	-1.03207	-0.816135	10.4134	8.37243	9.95769	8.05121	12.7019	8.58167	8.75969	6.00755	9.8284	9.27842	10.6924	7.26406	9.31633	9.68097	4.67979	15.4198	7.73537	12.1351	10.4304	11.5352	10.3761	10.0259	10.3424	11.0139	9.02139	11.1639	12.027	5.51371	12.7182	10.5059	10.7243	13.6091	8.45865	13.0163	7.13638	11.7392	12.719	6.86745	7.78505	14.9972
179	TCGA-EW-A1PH-01	N1	Basal	Stage IIA	EPI	0.151304	527	0.503761	0.352457	10.842	8.62473	7.82583	11.0065	14.3959	10.3351	8.62605	7.8211	10.2334	11.2682	11.7692	7.35917	9.96255	9.33175	4.86285	14.6034	8.90852	8.70413	12.9799	10.5689	12.7201	11.835	10.1984	13.623	8.25623	8.41692	12.4001	12.2038	11.3948	8.90937	9.46567	13.315	7.34965	14.4749	13.2576	14.3621	12.9163	9.92935	12.7649	14.0999
180	TCGA-AC-A23E-01	N1	LumA	0	MES	-1.82007	109	-0.216046	1.60403	10.7936	12.4515	10.99	9.38056	15.1716	11.0303	10.3402	9.65017	9.49684	11.184	11.1005	6.52519	9.87207	9.89911	8.17485	19.2667	8.56035	11.3869	10.5113	10.5329	10.8858	10.303	7.57167	11.1868	7.54121	9.64136	12.7408	10.8073	10.1841	8.10448	9.13675	13.6026	7.52214	15.1102	10.3058	14.3072	13.9077	9.90003	8.87455	14.6583
181	TCGA-AC-A23H-01	0	Normal	0	EPI	0.481629	600	0.275406	-0.206224	12.0662	11.2234	9.2375	8.47082	13.7018	10.0988	8.62665	8.36543	8.16614	10.15	9.54719	7.10721	9.22446	9.83729	7.29386	17.612	9.3133	11.646	12.0233	12.3656	10.8351	10.9224	9.02218	11.776	8.39251	10.5405	12.0673	13.0477	10.8766	12.1965	11.5664	15.7998	8.42159	14.4176	2.6681	15.3624	14.0368	2.73411	14.384	14.839
182	TCGA-BH-A204-01	0	Normal	0	MES	-0.787116	289	-1.08641	-0.299294	8.6379	12.4864	9.74087	7.79203	13.355	8.97665	9.0483	6.97028	10.1425	9.83669	9.24137	6.62691	9.78751	8.95899	6.4769	16.7958	7.49134	5.18627	9.10113	10.4462	10.1111	10.6259	8.15808	11.4802	8.60166	7.86829	12.1613	11.3372	11.5254	9.78677	9.19352	13.0904	6.95452	15.3611	1.09417	13.1699	12.8444	4.48136	4.43669	13.2
183	TCGA-BH-A208-01	0	Normal	0	MES	-3.44567	12	-1.0678	2.37787	10.523	12.1195	11.4742	10.7567	15.6952	11.99	10.7676	9.78058	9.86053	11.58	11.2416	8.14439	10.4257	10.2086	8.43338	19.0961	7.8733	10.9483	11.7512	11.381	11.068	11.0303	7.8359	11.4983	8.54363	7.31458	10.652	11.5203	9.97927	7.92655	9.40649	12.71	6.80894	14.1904	13.2341	13.8444	12.8491	12.6233	13.4687	14.2261
184	TCGA-BH-A209-01	0	Normal	0	MES	-1.9013	94	-1.75114	0.150165	10.6398	10.2516	9.13638	8.34193	13.8553	9.76077	10.0513	9.09154	9.94097	10.1158	11.202	5.8609	9.67353	10.0351	4.18307	16.8343	7.09262	11.8791	11.6943	9.84489	10.7116	10.7149	8.7114	10.8819	7.1841	8.50359	8.32339	13.2765	11.1975	9.2549	9.31847	8.28832	6.42022	14.0421	2.18628	13.9516	13.547	0.373954	12.1912	13.6432
185	TCGA-D8-A1X9-01	N1	LumA	Stage IIA	MES	-0.914209	252	-0.0589482	0.855261	10.5899	10.41	9.97082	8.9703	14.4991	10.2532	9.82541	9.62787	10.1312	10.7283	11.0706	5.91746	9.36999	10.1116	7.28355	17.957	7.5565	8.12272	10.9164	10.4781	10.3799	11.3275	10.5657	12.3744	8.54234	8.32516	10.6508	12.5476	11.3787	9.90864	11.5589	14.4697	8.43045	14.0589	6.93559	14.8505	14.2568	6.89017	6.66775	15.7467
186	TCGA-D8-A1Y2-01	N0	LumB	Stage IIA	MES	-2.67543	40	-1.31658	1.35885	11.3601	11.0155	9.7125	8.74501	15.5967	11.8427	10.2729	10.8116	10.0676	10.7505	11.7916	6.62814	10.2369	10.6523	6.89597	17.8303	7.7667	8.4782	11.658	11.027	9.91973	10.3469	10.0334	11.1807	7.5589	8.05152	11.1226	12.2071	10.521	8.92368	10.4895	12.7296	6.50218	9.25423	4.01941	13.7025	13.5048	3.04921	11.4506	14.5512
187	TCGA-D8-A1Y3-01	N2	LumB	Stage IIIA	EPI	2.45354	908	0.49037	-1.96317	10.64	7.78558	6.74195	7.25843	13.4501	9.11758	7.66514	9.22572	7.49133	8.95095	9.66036	7.30811	8.88507	10.0156	4.67894	14.2906	7.05403	6.54148	12.4861	10.0683	11.472	10.7268	10.0856	11.8094	8.67835	8.07108	11.5049	14.6693	11.476	10.5456	10.2517	12.9725	8.37386	13.5991	6.00262	15.3933	14.8875	5.53741	13.4492	14.4202
188	TCGA-E2-A1LI-01	0	0	0	EPI	0.0929568	506	-0.230577	-0.323534	11.0191	8.19952	7.69473	6.65046	15.3098	9.59701	8.3426	8.66657	11.5832	10.9548	11.6297	7.75183	9.63294	9.77923	3.48752	13.7071	7.94728	10.7125	12.3253	12.1366	11.9782	11.2332	12.1812	14.2517	9.93968	7.41846	11.355	9.94365	11.3011	6.59773	9.46706	13.0375	7.40318	14.8157	11.4292	12.9462	11.958	9.71569	13.7407	13.2841
189	TCGA-E9-A1N3-01	N2	LumA	Stage IIIA	EPI	1.39929	787	-0.347412	-1.7467	11.2383	8.11467	8.61469	6.61119	12.4633	8.3298	8.55858	6.68424	8.19325	9.25813	10.3108	5.31941	9.42964	9.26873	5.08772	14.5263	9.18286	11.9213	11.0839	11.5972	10.7741	11.2615	9.08684	12.2571	7.6491	9.73536	12.038	12.4867	11.5521	8.889	10.3683	13.2301	7.96145	7.56778	7.18704	13.0612	13.5222	7.08881	7.06469	13.9397
190	TCGA-E9-A1NC-01	N1	0	Stage IIB	EPI	0.0747493	503	0.509491	0.434741	11.2513	11.2315	8.86791	8.46795	15.3649	11.3969	9.03733	10.485	8.3968	10.5746	10.5402	7.87245	9.62051	10.4212	7.64914	17.0202	8.00998	10.6957	12.1925	10.9017	11.9534	11.773	11.6375	13.7564	9.10213	8.44658	11.3682	12.571	10.495	7.77606	12.02	12.2285	8.29829	13.5804	14.6917	14.718	13.0836	15.9037	14.5856	14.5148
191	TCGA-E9-A1RB-01	0	Normal	0	MES	-0.078778	454	-0.525122	-0.446344	10.4363	8.95209	8.51077	8.04585	13.695	9.5295	8.74638	8.73849	8.02583	10.1717	10.647	7.7366	9.28612	10.0013	7.83192	18.0167	7.76237	12.5603	11.9877	9.89575	11.3261	11.4164	7.2689	10.6179	7.36538	9.89456	12.193	9.41431	11.4422	9.12875	9.96008	12.3201	7.79014	13.2462	6.87388	13.8843	13.1226	6.93036	11.3326	13.2103
192	TCGA-E9-A1RC-01	0	LumA	0	EPI	0.825661	675	0.616473	-0.209188	12.4166	10.1329	9.28038	8.50719	14.0063	9.48687	8.6115	8.29118	8.08394	10.351	9.59215	6.07082	9.90253	8.787	6.87735	17.7877	8.50286	12.2884	11.3135	10.5791	11.3338	11.6156	11.9374	13.1609	8.91557	9.97258	12.5743	11.8693	11.6387	10.3016	9.51404	14.27	7.78946	14.5632	4.54358	14.9404	14.302	4.1389	11.4528	14.3153
193	TCGA-E9-A1RD-01	0	Normal	0	MES	-0.414252	368	-0.590371	-0.176119	10.6328	8.26409	9.80419	8.57563	13.432	9.85437	8.93768	8.19738	8.62253	10.2896	9.6996	6.25034	9.06788	9.51508	5.88622	16.5067	8.59024	11.5303	11.095	11.2951	11.2106	11.0553	9.15315	10.3568	8.0802	9.7799	11.9442	11.0695	10.771	8.47374	9.71558	13.8353	8.0678	13.3879	7.86621	13.3992	13.5898	7.77256	11.0916	8.60357
194	TCGA-E9-A1RE-01	N2	LumB	Stage IIIA	EPI	0.382141	580	0.181978	-0.200163	10.6352	9.83708	9.56498	8.47107	13.3703	9.59736	9.02388	7.41351	9.41087	10.2403	10.6608	5.14659	9.48557	10.3681	5.98703	16.1926	8.18999	6.19089	11.568	10.4504	10.1331	10.1723	9.22715	12.4663	8.43868	9.85718	11.6656	2.64406	12.5798	10.5342	11.4334	13.5596	8.14808	14.242	2.57512	15.3808	14.4466	0.906968	2.57512	15.8582
195	TCGA-E9-A1RF-01	0	LumA	0	MES	-0.219328	420	0.239794	0.459122	11.9872	10.5233	9.43725	8.80007	14.5307	11.0233	9.30168	9.69591	8.87435	10.2359	9.99317	6.96463	10.0657	9.91627	7.10717	17.5795	7.96015	9.16425	10.137	10.1522	11.8077	10.7262	10.1396	11.5363	7.75966	9.91576	11.3844	12.6933	11.0461	11.1011	10.9107	13.1531	8.19056	13.3887	9.93701	15.1084	14.2438	9.84631	8.82526	14.5793
196	TCGA-E9-A226-01	N2	LumB	Stage IIIA	MES	-1.84469	104	-0.911782	0.93291	10.4102	9.27961	10.3102	9.50565	14.3364	10.7877	9.32482	8.59735	8.92553	11.1062	11.1723	5.69834	9.56431	8.98492	8.34013	18.4761	7.8856	12.4018	11.2424	10.5918	10.0951	9.65416	8.83621	11.7513	7.52562	8.61656	11.9068	10.4865	10.8805	8.51532	9.10195	13.8232	6.62872	14.2403	9.29384	13.8695	13.439	8.767	12.4937	13.3344
197	TCGA-E9-A227-01	N1	LumA	Stage IIB	MES	-1.05579	220	-0.775596	0.280191	10.7988	9.99676	9.69612	9.23888	14.5461	10.2585	9.6883	9.04604	8.84815	10.0894	9.70032	6.4576	9.44511	9.97264	6.16774	16.1861	11.0024	11.5856	11.6224	10.503	11.2175	11.2531	6.94275	9.49112	7.02497	9.95314	11.3923	12.1864	10.0948	8.89548	9.82579	12.6155	7.97335	13.4949	9.82878	13.7976	13.9856	9.32889	12.2035	13.7565
198	TCGA-E9-A228-01	N1	LumB	Stage IIB	MES	-0.658826	313	-0.807857	-0.14903	11.9807	8.77885	9.04908	7.93177	14.2714	10.0641	9.5941	8.14355	9.92605	9.96608	11.6864	5.50369	9.95314	9.98876	7.67738	14.8021	8.45983	3.39342	11.2282	11.0248	10.2449	9.40103	9.37622	11.5643	8.49531	8.89429	11.1104	9.42542	11.0527	9.89268	10.9809	14.8598	8.33978	14.2738	0	12.922	13.285	0	10.4784	14.5596
199	TCGA-E9-A229-01	N0	LumA	Stage IA	MES	-1.88684	96	-0.649313	1.23753	12.2297	9.06585	11.019	9.77377	14.2136	11.2927	9.99664	9.25101	9.59661	10.8003	10.5387	6.75023	9.60122	9.97039	7.66167	17.8066	8.8057	11.5285	11.7808	11.1894	10.5183	10.5536	10.1293	11.3517	8.0759	10.0417	11.3302	11.8687	10.7997	8.93324	10.2718	14.0555	7.81217	14.2031	10.7399	13.9672	13.4523	10.027	13.1297	14.7834
200	TCGA-E9-A22A-01	N0	LumB	Stage IIA	MES	-1.19891	193	0.25141	1.45032	11.1537	10.8441	10.272	9.92232	15.3798	11.8319	9.8823	10.3806	9.12775	10.8224	10.9714	6.83263	9.42073	10.2873	8.36721	18.4029	8.05491	9.1504	11.2398	10.6354	11.033	10.1108	10.6569	11.9008	7.8319	10.2424	10.8709	12.3578	10.6885	11.5237	9.99418	13.6639	7.91888	14.1266	8.68206	15.7877	15.081	8.54408	12.1639	14.4854
201	TCGA-E9-A22B-01	N0	LumA	Stage IA	EPI	0.0564552	497	0.474967	0.418512	11.2332	11.3772	9.8029	8.85339	14.7447	10.238	9.76341	9.41082	8.69786	10.1792	10.8072	6.83372	8.74587	10.2835	7.44652	17.337	8.95939	7.52367	10.4229	10.9543	10.582	10.8741	9.31134	12.5056	8.65277	8.8927	12.0212	12.6462	10.4482	10.624	10.638	14.6928	8.59555	13.4148	10.4805	14.8381	14.8034	10.1183	11.451	15.2381
202	TCGA-E9-A22D-01	N0	LumB	Stage IIA	EPI	0.169163	531	-0.152757	-0.32192	10.5851	9.06174	8.84677	8.13162	14.0754	10.1538	9.27726	9.39629	8.66534	10.0866	10.5129	5.98024	9.06243	10.2101	5.51093	15.4309	7.67595	7.78895	11.2884	11.3111	10.9914	10.9093	10.0301	11.7344	7.72006	9.239	11.6069	12.0495	10.3108	8.08718	11.0732	12.6774	8.35819	11.3033	5.07641	14.2055	13.5361	4.56598	11.8587	14.5096
203	TCGA-E9-A22E-01	N2	LumB	Stage IIIA	MES	-3.08825	23	-0.844005	2.24425	9.96597	11.872	11.2416	10.6653	16.1171	12.3659	10.568	10.5793	9.60337	11.0409	11.0761	7.27844	10.0414	10.6021	7.96777	18.7539	7.75187	8.83844	10.1833	9.06409	10.6083	11.0083	9.04069	11.0519	8.57509	8.85019	11.4876	9.11271	9.72771	9.20437	8.72175	12.5277	7.62885	11.6809	4.18761	13.4965	13.3086	2.12747	11.8749	13.6488
204	TCGA-E9-A22G-01	N0	Basal	Stage IIIA	EPI	0.96257	709	-0.179903	-1.14247	9.90551	7.53454	6.49085	9.66756	15.0715	8.24885	7.32947	7.85248	8.06508	10.6908	10.6121	6.10415	10.1069	10.0682	8.13217	13.8309	8.3564	11.0319	12.7668	12.5264	11.6589	8.50617	9.90272	13.1535	8.0634	9.03698	10.89	8.41053	11.1134	7.31263	9.91625	12.1676	7.42393	14.2198	10.7725	14.3313	12.9264	8.15124	11.9123	13.5849
205	TCGA-E9-A22H-01	N1	LumB	Stage IIB	EPI	0.154697	528	-0.694183	-0.84888	9.63671	8.6901	9.27985	7.71452	12.7488	9.1954	8.81247	7.69183	8.80273	10.1836	9.92341	5.38715	9.41113	9.22427	4.36935	14.9727	7.96113	12.131	10.3907	11.2674	11.1121	10.9628	7.49615	9.97457	7.77057	9.77934	12.0091	11.1094	11.3185	8.6234	9.64448	13.9193	7.6344	13.6377	6.33868	13.9941	13.6064	5.50398	9.68879	14.911
206	TCGA-A2-A25B-01	N1	LumB	Stage IIB	MES	-0.822464	277	-0.275027	0.547438	11.1158	10.2222	9.71726	8.07914	14.4375	10.2559	9.60289	8.76186	9.43208	11.0864	10.8117	6.26949	10.4844	9.38973	7.45684	17.5371	8.18507	10.6593	11.0185	11.3848	11.1985	10.9588	9.20331	11.4329	8.43129	9.55942	11.0319	11.9009	11.201	11.2531	10.8703	14.5591	7.67442	15.1492	2.36022	14.6811	14.1426	0	11.5053	13.0888
207	TCGA-A2-A25C-01	N1	LumB	Stage IIB	MES	-0.47886	353	-0.12851	0.35035	12.0463	10.4278	10.5317	9.16214	13.4092	10.205	9.71991	7.68577	9.0296	10.4466	9.9551	5.7233	9.15881	9.6412	4.70837	16.6866	9.11898	12.3494	10.899	11.4381	11.2979	11.723	8.95142	11.3209	7.79583	10.5663	11.4317	9.98083	10.9101	8.39337	10.7147	14.5141	7.99605	14.4174	9.17651	14.5344	14.1284	8.02322	12.6054	14.2953
208	TCGA-A2-A25E-01	N2	LumB	Stage IIIA	MES	-0.190348	430	-0.280807	-0.0904589	10.0895	10.6767	9.90866	8.46948	13.4638	10.2087	9.24325	7.6801	8.81899	10.0568	10.8191	6.46632	9.41723	9.88181	6.56546	16.3084	8.57423	10.371	9.54358	12.3334	11.6324	11.0515	8.99824	11.6928	7.22026	9.46037	11.2973	12.3368	10.9524	10.9066	10.6524	14.8649	7.69769	13.125	8.38243	14.0666	13.5879	8.17361	10.6262	15.6108
209	TCGA-A2-A25F-01	N0	Basal	Stage IIA	MES	-6.92932	3	-4.98241	1.94691	11.0076	11.8966	10.3971	9.05607	15.3015	10.5124	11.7872	10.2806	11.4424	12.4289	11.7845	7.97782	10.069	10.4181	6.86263	16.9789	6.27238	6.71484	10.8949	8.56823	6.11366	8.33617	6.59697	9.43347	7.73959	6.52617	7.71505	6.92511	9.21518	6.68626	7.68105	11.4394	5.28011	11.6373	8.2703	10.8256	10.5231	2.62075	11.1454	10.4901
210	TCGA-A7-A26E-01	N1	LumA	Stage IIIA	MES	-0.568484	337	-0.0720098	0.496474	11.124	8.72752	10.0937	9.03186	13.733	10.1019	9.64776	8.0448	9.20537	11.052	10.1061	5.57657	9.79125	9.53716	6.06253	17.0581	8.09726	11.8434	9.85591	11.8823	11.0745	10.6291	9.27317	12.1098	7.83439	9.99939	12.1857	10.6992	11.4018	9.50115	9.59029	12.5248	7.89999	15.1367	9.54692	13.9533	13.7061	9.58182	10.5896	14.6828
211	TCGA-A7-A26F-01	N0	Basal	Stage IA	MES	-2.34564	55	-1.16592	1.17972	11.7545	10.1695	9.9181	10.2243	13.8839	9.66317	10.5249	8.41418	10.1273	11.7481	11.4224	8.32364	10.5552	9.70293	7.52874	18.1596	9.0338	13.2739	12.2338	10.668	10.5303	10.6792	6.49135	12.3666	8.302	8.92456	10.7074	12.385	11.7787	8.37413	9.17726	13.6759	7.08242	15.4003	14.5433	12.9992	12.4279	12.2913	12.7734	13.9061
212	TCGA-A7-A26G-01	N0	Basal	Stage IIA	MES	-3.78854	8	-1.61047	2.17807	11.2809	10.2222	10.9552	9.61027	15.1451	11.3586	10.6495	8.28681	11.8137	11.952	12.4148	8.98343	9.65407	10.13	8.47063	18.3607	8.65098	13.7625	13.1947	10.862	9.90869	9.55252	6.71106	11.3256	6.18456	7.07266	10.6443	6.19539	11.1136	7.22036	9.77802	12.0637	7.29016	11.0339	8.86134	12.3633	12.6221	8.0209	11.9869	11.2347
213	TCGA-A7-A26H-01	N1	LumA	Stage IIA	MES	-0.74833	297	0.113529	0.861859	12.4787	10.2206	10.2694	9.12863	14.3076	10.0981	10.0459	8.7819	9.9116	10.8154	10.1954	5.6613	10.0926	9.61284	6.91075	17.7865	8.29379	11.163	10.8862	10.4797	11.2374	9.64236	10.325	12.0312	8.13255	9.67683	11.1618	12.5228	11.3379	10.0804	9.23685	13.5907	8.08617	15.4073	9.47778	14.9968	14.2554	8.96415	10.5238	16.1649
214	TCGA-A7-A26I-01	N0	Basal	Stage IIA	MES	-1.48964	143	-0.146057	1.34358	10.7338	10.3608	9.86197	8.75298	14.5207	10.4018	9.89948	8.68866	11.4945	12.043	11.5071	7.3763	10.6117	9.88647	7.93654	17.8186	8.66863	10.1196	12.8185	11.5507	12.0618	6.78123	7.62904	12.9245	9.17985	1.07485	11.1009	12.1863	10.2758	7.69601	10.2227	13.1002	7.76552	14.5938	14.32	13.7003	12.7776	8.69734	12.4038	13.4485
215	TCGA-A7-A26J-01	N0	LumA	Stage IIA	MES	-0.832312	273	-0.384188	0.448124	10.7243	10.3617	10.3926	8.80456	13.5545	9.87564	9.75863	7.83916	9.44693	10.9156	10.5582	6.12266	9.21515	9.31862	7.14992	16.9801	7.68527	12.2483	10.4351	10.5883	11.3088	11.8349	9.52396	11.2909	7.50546	9.93035	11.451	10.7667	10.7203	9.28386	10.4696	13.1704	7.41317	14.651	10.7937	14.3343	13.9252	10.233	9.47059	15.2978
216	TCGA-AC-A23C-01	N1	LumA	0	MES	-0.941329	244	-0.50716	0.434169	11.541	10.1215	10.0335	8.92982	13.9867	10.1791	9.82496	8.63245	9.22927	10.527	10.1922	5.99699	9.50963	9.65935	5.92024	16.9072	9.30555	12.0242	11.0994	10.3729	10.4861	10.0281	9.64425	12.0152	7.80471	9.93987	11.8763	11.1852	10.9771	9.41427	10.2371	14.6351	7.7753	15.5762	9.71824	13.776	13.0979	9.25222	12.367	13.5437
217	TCGA-AR-A24H-01	N0	LumB	Stage II	EPI	0.455144	595	-0.513033	-0.968177	11.8182	10.8798	8.58845	6.98594	13.0286	8.62	9.03112	7.59261	8.71438	10.3668	11.035	4.94789	9.89482	9.25202	5.19761	15.7783	8.33726	11.9498	10.4545	10.1332	11.51	10.8882	11.3426	12.8787	5.44947	8.94291	9.91204	10.4488	11.513	11.1349	10.4971	12.2472	7.45359	8.96732	5.08312	13.4226	13.687	3.55245	11.7461	15.4847
218	TCGA-AR-A24K-01	N0	LumB	Stage II	EPI	0.498386	603	-0.425263	-0.923649	11.0354	9.15352	9.09818	7.92257	12.6266	8.85695	8.25931	7.41204	8.00577	10.6436	12.734	5.24933	9.34306	9.36058	5.63792	16.0785	7.49687	11.3481	10.5406	11.0648	11.5688	11.3148	8.85969	11.5205	6.02414	9.91327	9.86634	12.5457	11.7107	8.84778	9.85631	12.7067	8.1184	14.2519	6.1126	14.2264	13.8854	6.34945	11.7186	15.3997
219	TCGA-AR-A24L-01	N1	LumA	Stage II	MES	-2.58181	44	-1.15204	1.42977	10.1202	10.1385	10.8908	9.84637	14.3468	11.3129	9.91002	8.70041	10.3478	11.0311	10.5851	6.94821	10.0262	9.95323	7.8243	17.9459	7.36952	6.85038	10.1213	11.5972	9.80105	10.2534	8.82111	11.7125	8.64219	8.37459	9.96497	12.0037	11.0022	9.6055	10.3762	14.1138	7.87011	14.1586	9.77118	13.6887	13.0891	9.76989	9.88514	14.9356
220	TCGA-AR-A24M-01	N2	LumA	Stage III	MES	-1.21004	191	-0.500185	0.709858	11.0902	7.49469	10.3277	9.20532	13.9949	10.4869	9.52589	8.44626	9.43576	10.9948	10.5527	5.59809	9.34131	9.32428	6.90051	17.2461	8.91917	11.3946	11.3773	11.4639	11.3294	10.3964	7.47426	10.5817	7.80891	9.90411	11.3382	11.7658	10.6683	9.13871	9.79174	14.4688	7.70224	14.4314	11.1807	14.2978	13.8858	11.5508	10.9414	13.555
221	TCGA-AR-A24N-01	N0	LumB	Stage I	EPI	0.174503	533	0.236494	0.0619907	11.0677	10.0928	9.87728	8.26264	13.4957	10.1343	9.01143	8.03046	8.60818	10.6906	12.061	5.9306	9.41859	9.1854	6.38924	17.3982	8.63607	10.4915	10.717	9.64376	11.4366	11.3398	8.04172	11.9057	7.71394	10.357	10.76	14.5005	11.3841	8.9272	9.8677	13.2641	8.10596	15.4223	6.39928	15.3447	14.7961	6.16636	11.7081	14.959
222	TCGA-AR-A24O-01	N2	LumA	Stage III	MES	-2.71095	37	-1.11507	1.59588	11.0148	11.6853	11.1421	9.56533	14.8698	10.753	10.9283	8.75972	10.0824	11.6601	10.8696	7.70556	9.69032	9.76201	5.92462	17.1874	7.50209	11.4941	11.1557	10.5628	10.2902	9.4608	9.00915	11.5462	6.44094	9.1776	10.7626	10.5572	10.4299	8.01289	9.69801	10.7439	7.43544	13.1076	10.5448	13.2734	13.0701	10.6489	9.84689	14.1888
223	TCGA-AR-A24P-01	N0	LumA	Stage I	MES	-0.990421	238	-0.157531	0.83289	11.0044	10.0583	10.3467	9.06357	14.2826	10.6875	9.81545	8.73176	9.18972	11.0711	11.4566	6.56585	9.77886	9.35245	7.94278	17.411	7.80801	11.212	10.986	10.8739	11.4072	10.2705	10.2013	12.3393	7.66284	10.2539	11.8176	12.7902	10.6284	9.42042	10.7169	12.7414	7.76998	13.854	10.9862	13.89	13.253	10.6381	12.3995	14.7613
224	TCGA-AR-A24Q-01	N0	Basal	Stage II	MES	-3.27501	17	-1.81525	1.45977	11.0302	9.53848	9.709	10.5669	15.3509	10.7436	9.36654	9.08576	11.1074	11.271	11.5111	5.8004	9.8901	10.0304	9.97142	17.5419	7.18066	11.8408	11.486	11.0649	9.36335	9.70272	6.836	11.0431	6.85063	5.83024	9.23401	8.4823	11.2767	7.77127	9.67934	12.7613	7.268	15.0742	11.1689	14.1554	12.3293	12.0912	14.612	13.7716
225	TCGA-AR-A24R-01	N2	LumB	Stage III	EPI	1.02117	721	0.66538	-0.355792	11.5583	9.53337	9.43268	8.21197	13.2761	9.62463	9.20687	8.17014	8.55485	10.1439	9.85757	5.36408	9.68049	9.4072	6.00949	16.5417	8.33069	11.7756	10.2507	11.2566	11.8913	11.554	9.45406	11.7486	9.02578	10.1902	11.8834	11.5099	11.2875	9.88744	11.8959	14.7516	7.99724	12.6077	8.82735	15.8381	14.9989	8.78685	12.3588	14.8011
226	TCGA-AR-A24S-01	N0	LumB	Stage I	MES	-3.17454	20	-1.71916	1.45538	11.2999	10.2286	10.185	8.33993	14.6729	10.6721	10.8499	9.49307	11.0588	11.6622	11.6257	6.93489	10.0455	10.2914	6.51686	18.0679	7.63972	13.4082	12.1184	10.3438	10.3996	10.3836	8.8196	11.4106	4.89364	8.74665	9.15838	11.7898	11.2089	9.20857	9.25844	12.3729	6.98248	15.2127	8.07256	13.1451	12.6042	7.87956	12.0504	13.2264
227	TCGA-AR-A24T-01	N3	LumA	Stage III	MES	-2.07392	81	-0.52264	1.55128	10.3789	9.48842	11.0573	10.1539	14.6059	11.407	10.1375	8.84136	9.61114	11.5661	10.8129	7.69219	9.80748	9.79394	6.84573	17.4512	7.36209	8.66026	10.0026	11.107	10.9514	9.83624	9.35215	11.7379	6.59965	8.63126	12.0939	11.5326	10.9613	9.2589	9.6602	9.94206	7.89711	14.4939	10.6206	13.1139	13.0289	9.28223	11.7917	13.3819
228	TCGA-AR-A24U-01	N1	Her2	Stage II	MES	-0.987907	240	-0.0898919	0.898015	11.3643	11.0255	9.84548	8.14819	14.457	9.89486	10.6392	9.16491	10.141	11.4369	11.5885	7.64823	10.0511	9.80749	6.81448	17.6721	7.6512	11.6694	11.4017	10.931	10.9168	10.8588	10.4374	12.7032	8.07393	9.63564	11.3869	12.004	11.0957	9.75871	9.56173	12.1538	7.65535	14.0698	7.27851	14.7996	13.4718	0.995014	14.4083	14.3987
229	TCGA-AR-A24V-01	N1	LumA	Stage II	MES	-2.10228	78	-0.573451	1.52883	9.68872	11.3433	10.4784	9.71693	15.0071	11.1064	10.302	9.9319	9.40454	11.2751	11.4298	6.66104	9.89223	9.88713	7.84373	19.0125	7.65256	3.72051	10.0021	10.5604	9.5657	10.3806	9.14762	11.3122	6.53404	9.34835	10.1525	12.3646	10.625	9.38167	10.6487	13.2274	7.90184	13.992	9.64467	15.4313	14.6706	8.06331	12.2629	15.6283
230	TCGA-AR-A24W-01	0	LumA	0	MES	-0.679049	310	-0.0625149	0.616534	10.9088	13.0133	10.174	9.35548	14.3709	9.95447	10.0763	8.14487	9.30779	11.1611	10.2124	8.37294	9.64142	9.43187	4.77828	15.8415	7.9189	12.3125	10.6392	10.9922	10.6042	10.8	8.90875	12.2121	7.76845	9.53474	11.6777	10.7994	10.8585	8.11461	9.62205	13.7896	7.90734	14.2685	12.8584	14.5044	14.1802	12.9211	12.3188	13.2086
231	TCGA-AR-A24X-01	N0	LumA	Stage II	MES	-0.0198695	473	0.0453985	0.065268	10.4947	10.6743	9.8611	8.61462	13.4005	10.0235	9.24231	8.28501	8.47024	10.6765	12.1889	6.74273	10.0289	9.4652	6.18412	17.2018	7.97562	12.1944	11.0591	11.3302	11.6879	11.0802	7.22241	12.0989	5.24177	10.1734	12.4031	12.1391	11.1091	9.15923	10.3661	8.77527	7.63265	14.1063	9.26322	14.0548	13.5951	9.01054	12.1839	14.1186
232	TCGA-AR-A24Z-01	N0	LumB	Stage II	MES	-0.248891	408	-0.779098	-0.530207	11.2616	9.89049	9.41812	7.90954	12.5609	9.12397	8.93178	7.81151	9.78327	10.1245	11.8969	6.71637	8.93853	10.4359	6.18742	16.2406	9.34286	10.8153	11.9569	11.9502	10.1479	10.1901	8.87523	11.2597	8.50801	9.89605	11.6463	4.25429	11.832	9.50902	10.866	14.4064	8.24177	12.7328	1.10071	13.2456	13.1526	0.297368	10.7247	14.8079
233	TCGA-AR-A250-01	N0	LumB	Stage II	MES	-1.85978	100	-0.558273	1.30151	11.7138	9.88246	10.4616	9.40547	14.6856	10.9198	10.0925	9.38119	10.0061	11.0975	11.3884	6.50709	9.97713	9.75235	8.12202	18.1844	9.43904	11.1565	11.2041	11.5812	9.73843	9.76246	8.96946	11.8705	8.59118	9.57424	11.7239	5.35794	11.23	13.4414	10.9941	14.9941	7.37753	13.7897	9.70305	14.3406	14.1006	9.2096	12.0726	13.8744
234	TCGA-AR-A251-01	N2	Basal	Stage III	MES	-1.59233	131	-0.942725	0.649607	11.1259	10.7321	9.1341	8.6736	14.3127	9.14535	9.83282	8.38699	11.5079	11.677	12.7078	8.56072	9.51651	9.83606	6.66641	16.2472	8.28295	8.72022	9.86458	11.913	10.061	11.2131	10.1723	12.6937	9.54232	9.72201	11.1714	9.88377	11.3281	8.86152	10.1192	12.0071	8.31879	14.9211	12.5236	12.8817	11.5661	7.08187	13.317	14.0914
235	TCGA-AR-A252-01	N0	LumA	Stage I	MES	-3.07863	24	-1.98298	1.09565	11.1513	9.39573	10.4105	9.05518	14.5192	9.94224	11.1074	9.34733	10.3632	11.5375	11.0111	6.13614	9.60781	9.62198	6.02237	16.1002	8.5249	10.582	10.6806	10.678	10.4854	9.69549	8.33837	10.7005	7.33886	8.10368	10.7841	11.8594	10.829	9.22194	10.0376	14.7834	7.29053	11.7504	9.5768	11.4381	11.5963	8.56408	9.19448	11.9866
236	TCGA-AR-A254-01	N2	Her2	Stage III	MES	-1.96767	89	-0.680946	1.28673	11.2048	10.1092	9.95508	9.96398	14.4056	10.5152	10.6551	9.10255	10.1277	11.2698	11.7912	5.6304	10.0316	9.57891	7.9063	17.8098	7.91381	11.3104	11.2343	10.9903	11.7452	11.0998	9.03061	10.7402	7.40077	9.97568	10.6778	13.4407	11.4244	10.4414	9.84136	12.7469	7.11343	16.0381	8.47636	14.5123	13.637	7.03247	12.5069	15.6595
237	TCGA-AR-A255-01	N0	LumA	Stage I	MES	-1.11604	212	-0.244095	0.871948	11.4213	9.40296	10.4115	9.21383	13.9877	10.3541	9.92915	8.7046	9.66145	11.1473	10.7268	6.98172	9.76079	9.7721	6.82862	17.5378	8.45337	11.4579	11.0266	10.1134	11.0362	10.2865	9.15142	10.9625	6.45273	9.89476	11.1225	12.6437	11.3031	9.28805	10.2793	13.6918	8.00766	14.7402	10.4612	15.0589	14.0793	10.1771	11.5322	14.391
238	TCGA-AR-A256-01	N0	Basal	Stage II	MES	-1.02584	229	-0.937404	0.0884357	11.2889	9.56353	8.30752	8.25344	14.4044	9.01901	9.07548	8.46995	10.71	11.36	11.4308	8.26181	10.6489	10.1066	7.24697	15.9936	8.38366	13.3355	11.0959	12.3811	11.1602	11.0473	10.0234	12.3243	6.44462	7.62328	10.9978	9.32947	11.4759	9.60743	10.8435	13.5049	8.01024	13.3438	13.4192	12.5368	11.6374	11.8159	11.9779	12.9278
239	TCGA-BH-A203-01	0	Her2	0	MES	-0.588482	331	-0.276101	0.312381	11.0065	10.1923	9.17729	8.26279	13.97	10.1401	9.53874	8.6959	8.97099	11.4424	12.0696	8.14532	10.505	9.53735	6.80442	17.0074	9.76939	10.2281	12.2112	11.0198	10.9766	10.3536	6.92849	11.8985	8.37141	9.42823	11.2738	10.9341	13.0209	9.42146	10.1124	13.5952	7.36482	13.8942	9.51985	14.5043	14.2467	8.86738	13.4	13.5971
240	TCGA-C8-A278-01	N2	Her2	Stage IIIA	MES	-1.1678	202	-0.293015	0.874789	10.3302	10.1644	9.5267	9.5677	14.201	10.8398	9.93685	9.49317	9.78431	10.993	10.7044	6.83246	9.90321	10.1289	6.94566	17.2326	8.6536	12.0937	12.4167	10.2726	10.9918	10.2987	7.50313	11.1491	8.47511	9.01769	11.9585	4.41057	10.6592	7.95919	9.54927	13.227	7.78975	13.1048	8.07925	14.2989	13.8841	7.8962	14.0096	13.5802
241	TCGA-C8-A27A-01	N1	LumB	Stage IIB	MES	-1.02808	228	-1.29997	-0.27189	10.9136	9.71353	9.79882	8.54138	12.7997	8.41153	9.55074	7.42861	11.2902	9.58365	11.5771	6.1495	9.44725	9.11713	10.9051	16.0079	8.80782	8.83304	10.9496	10.8636	10.7365	11.0583	9.09111	11.615	8.5512	8.21795	10.568	8.6523	11.5644	10.0889	10.9131	13.6763	6.90817	13.6813	5.87705	13.1302	12.6497	5.14395	11.3704	14.7026
242	TCGA-C8-A27B-01	N0	Basal	Stage IIB	MES	-1.04549	224	-0.974358	0.0711339	11.0771	8.32182	8.3796	7.75895	14.3504	9.09971	9.65559	8.90842	10.2151	11.9972	11.4973	6.24632	10.2066	9.94982	5.25043	14.9708	9.18801	11.5923	10.9689	11.1491	11.2477	11.6301	10.6751	13.0416	9.04015	9.73153	11.2854	9.09145	10.9678	6.36985	9.97136	13.1607	6.5891	14.6532	4.34455	12.3248	12.489	4.05846	13.6419	12.7832
243	TCGA-E9-A1QZ-01	N0	LumA	Stage IIA	MES	-1.15173	205	-0.877067	0.274661	10.4543	10.8672	9.58301	8.5554	14.8454	9.9275	9.80153	9.33063	8.80119	10.8462	10.1269	6.6401	9.20852	9.4994	4.07025	15.7421	7.6386	10.5204	10.0916	10.2032	10.7714	10.3082	7.65259	11.7048	7.878	8.5888	10.7804	12.1234	10.4068	8.99662	9.43816	13.3489	7.42412	11.9506	12.1034	13.5387	13.1889	11.5196	10.339	14.3087
244	TCGA-E9-A1RH-01	0	Normal	0	MES	-1.3584	163	-0.891825	0.46657	10.8441	12.3639	9.29854	8.71097	14.2285	9.789	9.78226	8.80911	8.67224	11.6956	12.3653	8.63358	9.73901	10.5027	5.82036	17.3175	9.66198	11.3621	11.6245	8.68563	8.65645	9.95541	9.33502	11.4858	8.07836	9.78278	9.76396	11.449	10.8687	9.84964	11.4532	14.1976	6.50403	14.92	10.4798	16.343	15.5469	6.50906	14.2398	15.1083
245	TCGA-E9-A1RI-01	0	LumA	0	MES	-2.12669	76	-0.799474	1.32721	10.1507	10.3794	10.945	9.68935	14.3809	11.2763	10.0371	8.88162	9.65696	11.1317	10.7221	7.0035	9.6297	9.92372	8.61328	17.7739	7.79027	8.24107	10.6215	11.2707	10.7531	9.2532	8.99504	10.446	7.01789	8.64838	11.1571	10.982	10.6206	9.42969	10.3466	13.6634	7.64156	13.058	10.244	14.0931	13.7725	9.95349	12.861	15.7587
246	TCGA-E9-A243-01	N0	Basal	Stage IIA	MES	-3.67197	9	-2.33684	1.33513	10.0019	9.80695	9.96726	9.73292	14.3577	9.92767	11.1473	9.05317	10.8219	11.5064	11.5513	5.52484	9.83044	9.69076	5.41076	17.4656	7.68192	14.303	10.0149	10.6456	11.204	11.4028	7.25227	10.2292	3.55276	8.93088	10.7331	10.7025	10.0869	6.76268	9.41753	11.705	6.38164	12.6686	6.55278	11.0829	11.2516	2.67075	12.253	12.779
247	TCGA-E9-A244-01	N0	Basal	Stage IIA	MES	-0.242275	411	0.415892	0.658167	11.2697	10.1054	8.22063	7.83939	16.256	10.1817	8.17726	8.35763	10.5584	12.0971	9.9592	6.14795	9.44132	9.98222	10.6271	16.733	8.4642	10.7414	13.0459	12.9177	12.7473	12.061	10.9237	13.264	9.29594	6.54618	11.5138	10.6604	11.2976	7.74807	11.2993	13.9606	8.53073	13.3264	15.1766	14.1952	12.2542	16.5924	14.2764	14.359
248	TCGA-E9-A247-01	N0	LumA	Stage IB	EPI	1.21459	758	0.61213	-0.602459	10.1743	9.92173	8.21081	8.55997	13.3625	10.1078	7.55277	7.89905	7.51241	11.2892	10.0526	6.6144	9.26873	10.1515	7.05623	16.3678	7.5343	7.76805	10.5015	10.7701	11.3788	10.6811	10.2286	13.3169	7.82957	8.93726	11.8811	11.9024	11.0609	9.83065	10.3529	12.6397	8.04923	13.5069	11.5329	14.7426	14.5922	11.3209	10.3554	15.5136
249	TCGA-E9-A248-01	N0	Her2	Stage IIA	MES	-0.855998	267	-1.00875	-0.152756	10.7922	8.47626	9.12974	7.68595	13.4602	9.64729	10.0324	8.8497	9.58663	10.5242	11.0004	5.74867	9.09061	10.3234	6.01736	15.7006	8.09362	12.5727	11.8501	11.2028	10.8041	10.7631	9.22312	11.1321	6.99524	9.35092	10.4804	11.559	11.5984	9.78071	10.5759	13.2379	7.3389	15.2107	8.39951	14.0753	13.0638	7.06666	13.7874	14.3884
250	TCGA-E9-A249-01	N0	LumB	Stage IIA	EPI	1.37301	782	0.254792	-1.11822	10.585	7.76327	8.29149	7.6217	13.0613	9.37279	8.20357	8.31649	7.67107	10.2479	10.4565	6.57615	9.58235	9.48589	4.95723	15.6144	8.4312	12.5281	12.137	11.6235	12.1801	11.503	7.75449	11.5091	7.44737	11.07	12.5917	12.7031	11.1129	8.03539	10.1129	12.2174	8.2228	14.2595	0.840926	13.8972	13.7967	2.14682	12.1403	13.966
251	TCGA-E9-A24A-01	N1	LumA	Stage IIA	MES	-2.09837	79	-1.03689	1.06149	10.7846	10.4595	9.98586	9.36756	14.2104	10.7243	10.1664	8.49317	9.87945	11.3459	10.4935	5.81222	9.93929	9.32637	7.56501	17.5111	7.69118	11.1512	11.2621	10.0434	11.0698	10.8208	7.68971	9.8011	8.34268	9.43351	11.3016	11.3824	10.4539	8.404	9.84833	12.762	7.76525	14.5214	7.55584	13.1247	13.6066	7.26087	11.9889	13.7938
252	TCGA-A2-A259-01	N0	LumA	Stage IA	MES	-0.930014	247	-0.633108	0.296906	10.9187	10.7836	9.8115	8.27988	13.9855	9.72473	10.0785	9.05856	9.31749	11.359	10.3827	7.06078	10.3432	9.66739	7.28451	15.6138	7.71859	9.12034	11.0131	11.5418	9.76912	10.8129	10.5165	12.5017	8.79926	8.96108	10.3753	10.8929	11.1307	8.93013	9.11144	13.4401	8.0688	14.8118	12.0134	14.0323	13.6916	11.1864	12.4431	13.9521
253	TCGA-A2-A25A-01	N0	Normal	Stage IIA	MES	-1.88568	97	-0.665209	1.22047	10.9975	12.3175	11.0097	9.41013	15.1293	10.6731	10.5073	8.96997	9.77404	11.4743	10.5256	8.05253	9.74006	9.80176	6.15837	15.5326	7.51616	11.383	10.9655	10.4647	10.965	10.1106	9.69269	12.0253	7.93597	9.6788	11.1941	10.6591	10.3951	7.14593	9.3707	11.4143	7.52156	13.2534	12.3686	13.4463	13.1359	12.4535	12.7496	13.308
254	TCGA-A2-A25D-01	N3	LumA	Stage IIIC	EPI	0.55764	615	-0.0136219	-0.571262	11.752	11.3878	9.07334	7.62011	14.1375	9.73166	9.08856	9.45937	8.23945	10.2413	10.1128	7.74573	9.79425	10.1378	6.57076	14.872	7.41248	7.54561	11.6775	10.6172	11.3594	11.0124	11.9113	13.2062	7.69095	8.67137	10.5964	12.6967	10.2372	10.2161	10.8391	7.78611	7.26401	13.7858	9.82547	15.0974	13.8137	9.39636	8.94211	15.0165
255	TCGA-BH-A28Q-01	0	LumA	0	EPI	0.093557	507	0.054039	-0.039518	10.4947	10.5164	10.0284	8.46444	13.2651	9.71992	9.29853	7.89689	8.42259	10.9091	10.9167	5.99707	9.89425	9.62761	5.89058	16.5703	7.81506	9.90645	10.5703	10.7047	11.6598	11.2115	8.47369	11.6767	7.41936	10.2204	12.1022	12.6812	11.0664	8.44576	10.3152	8.22979	8.1474	15.0182	8.48797	14.1044	13.6775	8.75658	11.5844	14.3611
256	TCGA-C8-A26V-01	N2	LumB	Stage III	EPI	0.779953	668	0.19336	-0.586593	10.7932	9.02402	8.51576	8.04698	13.1631	9.56438	8.51846	8.77688	7.72124	11.135	10.2969	5.32104	9.7019	9.78365	5.77866	16.5667	8.56739	10.3645	11.8751	11.4243	11.0446	10.3665	8.91042	11.7382	6.97152	10.1846	11.7555	12.6245	10.4233	8.75758	10.3278	12.7561	8.88414	14.986	8.18365	14.5644	13.8791	8.10415	13.6997	14.4424
257	TCGA-C8-A26W-01	N1	LumB	Stage II	MES	-0.0249862	471	0.323166	0.348152	10.4679	9.94459	9.90088	9.02255	13.8164	10.3766	9.26764	9.05159	9.39178	10.8362	10.3274	7.1677	10.2116	9.59027	5.39887	16.2093	8.25541	9.584	10.9827	11.3081	11.1647	10.6095	10.9693	11.3996	8.12864	10.4317	12.274	12.0089	10.9402	7.97753	9.89358	13.0643	8.3975	13.7318	8.41408	15.1408	14.3374	8.74689	12.8612	14.5368
258	TCGA-C8-A26X-01	N1	Her2	Stage II	MES	-0.539722	341	0.0944862	0.634209	11.5746	11.3615	9.36266	8.88213	14.932	10.1844	9.8686	10.1884	9.32079	11.0099	11.1498	9.52258	9.34034	10.3934	6.67322	16.9527	8.07543	9.05281	12.3785	8.26606	10.6484	10.9207	5.40399	11.2027	7.95762	9.98303	13.1727	3.34866	11.9623	8.79081	10.144	13.5667	8.40353	12.5668	7.19587	14.2055	14.0729	7.13588	14.7425	14.3137
259	TCGA-C8-A26Y-01	N0	Her2	Stage II	EPI	1.59875	811	0.477731	-1.12101	11.9575	9.9263	8.25098	7.6139	13.4614	8.73976	8.60909	8.36453	7.99574	10.4997	11.2136	7.95006	10.0006	9.5589	5.52277	14.6005	9.47087	11.8034	12.826	10.8441	12.1391	11.0474	10.133	13.991	9.62859	10.5296	12.3826	11.9283	10.0388	10.7621	10.9781	13.4681	8.4926	13.6293	5.92994	13.0289	12.7827	2.12615	13.4937	14.7203
260	TCGA-C8-A26Z-01	N0	LumA	Stage IIA	EPI	0.725715	659	0.334843	-0.390872	10.0027	10.4704	9.50631	8.71729	13.4535	9.626	8.93684	7.66645	8.49101	9.68755	11.682	6.1453	9.04304	9.42067	7.09138	16.5563	9.49614	8.54406	10.5625	10.2782	11.3032	10.4714	11.3659	12.9454	9.20188	9.39202	12.0206	12.1797	11.8187	10.9368	10.9238	15.3623	6.81647	14.0663	7.45863	15.4507	14.6859	7.20409	6.53363	15.9167
261	TCGA-C8-A273-01	N1	LumA	Stage IIB	EPI	2.01803	871	1.75675	-0.261286	12.3975	11.7609	9.64999	8.62534	13.865	9.93452	8.94246	8.82234	7.91591	9.73049	9.29209	7.4935	8.84369	9.86226	6.52694	17.0911	9.14497	6.43701	12.2716	9.98174	12.313	12.6684	12.6232	14.046	9.4798	11.1629	12.4953	11.8571	11.1376	11.5456	11.2049	14.6996	9.02031	13.7922	10.7221	15.9417	14.9428	10.6508	9.3438	14.8815
262	TCGA-C8-A274-01	N0	LumB	Stage IIA	EPI	2.00465	870	0.720454	-1.2842	11.0336	7.77992	8.63655	7.06948	12.5302	9.69877	7.8525	7.21086	7.42103	9.89216	8.33639	6.58715	9.37379	9.78361	5.27112	16.2688	9.30544	12.6324	11.8012	11.3503	12.3313	12.1884	11.5171	12.7655	8.53771	10.8017	13.1474	12.5609	10.983	9.89211	10.5054	9.43098	8.34746	13.6166	3.37907	14.1192	13.4563	4.06742	14.0975	15.2519
263	TCGA-C8-A275-01	N1	Her2	Stage IIA	EPI	0.393436	582	0.385522	-0.0079141	11.933	9.8897	8.91823	8.25086	13.9195	9.34889	9.53833	8.86005	9.19156	11.0118	11.0365	6.10771	9.8717	9.74585	6.52675	16.5854	9.43582	11.6553	12.313	10.8682	11.1782	10.5862	9.96553	12.7075	8.8988	10.3723	11.2703	11.6717	11.564	11.6774	11.4326	13.7276	8.48684	13.8297	7.73752	14.9226	14.2599	6.76001	14.2614	13.8415
264	TCGA-D8-A27E-01	N0	LumA	Stage IA	EPI	0.513942	608	-0.983759	-1.4977	11.9466	10.5201	8.49218	6.35607	12.8299	8.84911	8.54652	8.21021	7.95123	9.78582	8.94157	5.15197	9.68394	9.05682	6.76032	15.0166	8.86112	11.1024	11.0226	11.6241	10.4226	10.7541	8.36439	10.5796	7.92583	9.11117	10.5851	8.52638	11.0786	9.1059	9.89892	13.9962	8.11152	13.2509	5.23152	13.2704	13.8683	5.09233	9.63514	14.256
265	TCGA-D8-A27F-01	N0	Basal	Stage IIA	MES	-1.36822	161	-0.798198	0.570022	11.9755	10.7696	8.46689	9.17824	15.2215	9.14689	9.60525	8.30326	9.91421	11.2946	12.2274	7.4807	9.80884	10.0423	8.57109	17.5414	9.1446	10.0843	11.4151	11.0241	10.9019	12.0536	11.1587	13.1081	8.50919	6.99369	10.8026	8.05418	11.0238	7.67289	11.1633	12.8999	7.74567	15.1654	12.3492	12.8504	12.0047	13.4556	13.2017	13.105
266	TCGA-D8-A27G-01	N0	LumA	Stage IIA	MES	-0.851811	268	-0.113907	0.737905	10.5915	11.5408	10.6711	8.58364	14.7551	10.6928	9.69484	8.82313	9.09318	10.6065	11.5576	6.46609	10.1951	9.94086	6.01013	17.2348	7.8821	10.6329	10.2006	12.3733	10.9737	10.6238	8.85273	11.4946	7.59224	10.3132	11.8015	12.6342	10.6872	10.7141	10.6755	8.37439	8.27988	14.224	1.70757	14.6604	13.4774	1.9685	13.2209	15.5687
267	TCGA-D8-A27H-01	N0	Basal	Stage IIA	MES	-2.12699	75	-0.625497	1.50149	12.1554	9.78509	10.1306	10.5264	14.5313	10.9735	9.41867	8.38724	10.2031	12.1243	11.8719	8.23325	10.6591	9.93693	7.7435	17.826	8.26298	8.5357	13.655	13.5856	10.1291	10.6289	10.9762	13.5026	9.03949	6.46444	11.5706	11.4931	11.1818	8.98691	11.2991	13.7823	8.29903	12.6149	11.5196	12.88	11.7132	15.4297	13.0265	14.7869
268	TCGA-D8-A27I-01	N2	LumA	Stage IIIA	MES	-1.24643	182	-0.0377627	1.20866	11.1627	11.6262	10.5217	9.6384	14.9889	10.9726	10.6041	8.96404	9.31903	11.2299	10.2758	7.1884	10.054	9.79238	4.94152	16.4054	7.62059	10.431	10.4824	10.7453	10.8601	10.9016	9.71244	12.5008	5.7869	9.33474	12.1095	11.8758	10.9413	9.37836	9.70339	10.8669	7.67964	13.6146	11.5143	14.2815	13.7568	11.1121	11.3987	14.2609
269	TCGA-D8-A27K-01	N1	LumA	Stage IIB	MES	-0.54085	340	-0.208758	0.332092	11.3961	9.79284	10.0125	9.15449	13.3945	10.1536	9.53742	8.00895	8.97568	11.0628	11.549	6.66702	9.85148	9.41201	5.921	16.523	8.2145	11.3018	11.2966	11.3117	11.4751	10.7353	8.88717	12.2492	6.70804	10.0498	12.5157	11.4744	10.8606	9.03778	9.9817	11.9823	7.69434	14.3769	10.5776	13.4471	12.8478	10.6458	11.9099	13.7688
270	TCGA-D8-A27L-01	N2	LumA	Stage IIB	MES	-1.3025	172	-0.238964	1.06354	11.1674	10.6664	10.5607	8.88562	14.2691	10.6883	10.3012	8.95101	10.1636	10.9813	10.7484	6.46258	10.154	9.95153	7.23075	17.4684	8.07673	12.2462	11.7636	11.7596	10.2194	11.2092	10.6942	12.2749	8.42092	10.3466	11.5839	11.5009	11.1166	8.36355	10.4724	13.0783	7.82376	14.4422	10.7097	14.7803	13.6641	10.6676	13.5405	14.846
271	TCGA-D8-A27M-01	N0	Basal	Stage IIA	MES	-2.24725	61	-1.10949	1.13776	12.3055	10.6904	9.84156	9.00284	14.8746	10.4761	10.3153	9.06635	9.85851	11.5503	11.189	6.25609	10.3926	9.59923	7.73142	17.6137	8.78769	11.6127	12.3525	13.471	10.5801	10.7643	10.5437	13.3864	7.46598	7.99262	10.5269	11.0798	11.321	7.78678	10.9203	12.7062	7.11502	11.7804	11.2259	13.2973	11.3153	13.8629	13.1674	13.4759
272	TCGA-D8-A27N-01	N2	LumB	Stage IIIA	MES	-0.9265	249	0.000605551	0.927105	11.8363	10.4457	9.61151	9.24195	14.6799	11.3404	9.76101	9.97591	9.15162	10.7993	11.7922	6.73162	9.6109	10.1453	6.7226	17.8529	9.44601	10.3629	11.4786	11.718	11.2574	10.0709	8.77798	11.549	8.46986	10.1258	11.0684	11.8341	11.0711	11.7585	12.9596	14.1671	7.94817	13.041	8.55614	14.9608	14.5665	8.22211	14.1626	14.3582
273	TCGA-D8-A27P-01	N0	LumA	Stage IIA	EPI	0.118562	517	-0.106734	-0.225296	10.8996	8.74713	9.03632	8.78112	13.7729	10.0739	8.57895	8.19651	8.65142	10.3245	10.3241	5.68463	9.73948	9.17844	8.15124	16.3583	8.87714	12.8407	11.9619	11.7279	11.003	11.0429	9.97063	11.3453	9.20853	10.653	12.0597	11.2175	11.3041	9.43071	10.1011	13.419	8.48371	15.4563	12.2676	14.1411	13.6036	12.3452	12.861	14.6971
274	TCGA-D8-A27R-01	N3	LumB	Stage IIIC	EPI	1.52522	803	1.04943	-0.475789	11.9316	9.52452	9.44236	8.3281	13.6443	10.2453	8.83664	8.56974	7.9121	9.86036	10.4421	7.79247	8.9726	9.6972	5.34711	15.7022	8.95524	9.56315	11.0293	9.72454	11.092	11.5079	11.8429	13.3397	9.13388	10.6523	12.5304	12.6324	11.7256	11.5698	11.0538	14.4763	7.85694	13.108	8.21167	16.1191	15.2716	8.78385	11.6967	16.5021
275	TCGA-D8-A27T-01	N3	LumA	Stage IIIC	MES	-0.879585	262	0.1315	1.01108	11.0608	9.78711	10.5268	9.23904	14.4989	11.1505	10.0628	9.25949	9.28809	10.8374	10.2386	6.3736	9.94106	9.97236	6.09433	17.2778	7.61165	10.999	11.1367	11.1599	11.1131	10.3627	9.82506	12.2068	7.82561	10.0561	11.8117	10.7409	10.4095	7.96809	9.30785	8.88752	8.20541	14.7313	4.91576	14.6752	13.7662	3.45278	12.1911	14.6475
276	TCGA-D8-A27W-01	N0	LumB	Stage IIIB	MES	-0.0458789	466	-0.28069	-0.234811	11.6035	10.2673	9.76295	7.76122	13.7048	9.59254	9.52398	8.50563	9.11599	10.0101	10.5509	5.52837	9.28158	10.9165	7.33531	16.129	9.49076	6.21673	10.8794	10.5962	10.9692	11.3332	10.3335	11.6685	7.25646	8.64392	10.8686	13.2033	11.5843	11.2389	11.5412	15.3921	8.35266	13.1707	7.70804	13.6721	14.3266	7.62079	6.53573	15.7423
277	TCGA-E9-A1R0-01	N1	LumA	Stage IIA	MES	-0.76016	296	-0.386146	0.374014	10.731	9.19216	9.47289	8.55281	16.8549	10.0737	9.42911	9.44073	8.06237	10.2913	8.85741	6.27705	9.93623	10.2654	5.97464	15.9115	7.80803	6.91485	11.4277	11.3987	10.7694	9.95425	9.8986	11.1901	8.99811	9.59094	11.7603	10.8985	11.1785	9.34953	10.2075	13.0113	8.11674	9.55032	10.0323	14.07	13.6203	10.1635	12.4254	14.7995
278	TCGA-E9-A245-01	N1	LumA	Stage IIB	EPI	1.34053	779	-0.159702	-1.50023	11.5719	9.97534	8.37496	7.62859	13.5489	9.05255	8.19558	8.42024	7.6841	8.80189	8.58042	6.39702	9.33229	9.91966	5.48396	14.7627	9.19668	8.17811	11.9164	11.038	11.2684	11.6314	9.6875	11.193	7.66416	9.0904	11.1715	11.0959	10.968	9.89421	10.6922	13.8292	8.85783	11.2614	9.49634	13.9955	13.7264	9.08103	8.71492	14.0264
279	TCGA-E9-A295-01	0	LumA	0	EPI	0.642281	634	0.819907	0.177626	10.632	10.8883	9.32855	9.00929	14.7355	10.4542	9.56001	9.36143	8.17643	10.4502	9.81331	6.74472	9.93218	10.0079	5.34338	15.8932	8.65484	9.83712	10.6294	9.65121	10.9357	10.8466	11.665	12.3328	9.48519	9.43373	13.013	11.5865	11.4544	10.5016	10.3772	13.8773	9.04402	14.1922	14.915	14.907	14.4974	14.9491	9.11735	15.4912
280	TCGA-GI-A2C8-01	0	LumA	0	MES	-1.17307	200	-0.269896	0.903179	11.361	11.4883	10.5	9.1956	14.2563	10.5791	10.1316	8.85021	9.40808	11.0999	11.4264	6.77832	9.90916	10.0295	6.29726	17.048	7.49482	10.5992	11.3256	10.1902	9.91567	10.6439	9.56929	13.1428	8.05923	10.2091	12.7324	10.2694	11.3741	9.00765	9.73313	12.3819	8.45285	13.9418	8.04833	12.7905	12.7754	7.59322	6.40374	12.6858
281	TCGA-AC-A2B8-01	0	LumA	0	MES	-1.37826	158	-0.35347	1.02479	11.5046	11.3616	10.5047	8.53867	14.6551	10.5889	10.4275	9.27271	9.625	11.176	10.2574	6.59231	10.184	9.83975	6.35981	17.3971	7.45309	9.3127	10.699	11.4724	10.7153	11.0151	9.44114	11.3523	7.90448	10.1036	11.3091	11.078	10.8626	9.07257	10.5294	12.4321	8.33874	14.5979	8.39597	14.2191	13.6607	8.22064	12.7202	13.606
282	TCGA-AC-A2FB-01	0	LumA	0	MES	-1.09019	216	-0.536526	0.553659	10.7751	10.4066	10.1527	9.2391	14.261	9.97154	9.99052	9.26669	9.68721	11.0546	11.0852	5.99752	9.90383	9.87673	3.66338	15.4563	7.47526	11.1776	10.7975	11.9799	11.0932	11.1764	8.03321	11.0816	7.22686	10.0679	11.6617	12.1202	10.2395	7.82829	9.56904	11.5147	7.53493	14.4026	11.664	14.1143	13.513	11.6287	12.9132	14.1847
283	TCGA-AC-A2FF-01	0	LumA	0	MES	-2.90074	29	-1.53433	1.36641	10.7976	8.30808	11.0118	9.51966	15.296	10.5828	11.1073	9.19045	9.76901	11.53	10.7233	7.17632	9.67948	10.1249	6.53084	15.526	7.98173	11.1006	10.9322	10.9711	10.4359	9.81099	7.78979	10.139	5.88193	8.13707	10.0303	11.2084	10.1153	7.9202	9.20391	10.1732	7.59207	13.1137	11.0256	13.3542	12.9208	10.7144	11.6074	13.1463
284	TCGA-AC-A2FG-01	0	0	0	EPI	0.557759	616	0.0401694	-0.51759	11.3988	10.0372	9.55166	7.97043	14.2198	9.51471	9.24275	8.29716	8.55645	10.4219	9.47954	7.17811	9.78896	9.47901	4.00268	13.5129	8.51293	10.805	10.7173	10.5991	11.2771	11.0415	9.39377	11.8743	8.98093	9.84451	13.0943	9.95108	11.1786	9.2046	10.3773	11.8193	8.3289	13.617	13.3853	13.332	13.3292	14.0778	12.9272	14.5126
285	TCGA-D8-A27V-01	N0	LumA	Stage IIA	EPI	0.267036	558	0.2808	0.0137643	10.646	10.0532	10.0421	8.88921	13.6064	9.47231	10.0325	7.88587	8.88153	10.896	10.9386	4.85271	10.2331	9.98793	3.6954	14.69	8.77395	11.5296	9.7991	11.2593	11.4509	11.4124	8.01313	12.1137	9.52378	10.314	12.731	11.6019	10.9213	10.5999	9.10459	12.5275	7.5276	14.8276	12.9274	14.4902	14.3894	12.8239	11.7266	13.8604
286	TCGA-EW-A2FS-01	0	LumA	0	EPI	0.903142	693	0.600729	-0.302414	11.1726	10.9316	9.51561	7.92992	14.546	10.1726	8.88571	9.21403	8.84325	10.0026	9.49397	7.95385	9.60873	9.62169	4.77218	14.7198	9.13475	5.10309	10.0182	10.984	11.4111	10.8093	11.9097	12.1785	8.13222	8.93791	12.5545	9.34071	11.2109	10.1503	11.8762	14.2084	8.46754	12.931	11.5478	14.6589	14.5812	12.2549	10.7642	15.6873
287	TCGA-EW-A2FV-01	0	LumA	0	EPI	1.09084	736	1.30534	0.214497	12.2658	11.7936	9.78008	8.73575	14.1393	9.75132	9.78569	8.46992	8.82991	11.0798	10.4007	7.35359	9.48231	9.84226	6.30381	15.6944	9.30524	10.3297	12.4095	10.3961	11.3546	11.7466	11.8872	12.7091	9.74893	10.4408	12.2803	12.6604	10.8036	11.7022	10.9602	14.4028	8.30571	13.5757	10.9949	16.7316	15.9197	10.726	13.6977	15.3195
288	TCGA-EW-A2FW-01	0	LumB	0	EPI	1.34724	781	0.464052	-0.883187	10.5405	10.489	8.8872	8.46379	13.7205	9.31436	8.67162	8.08514	7.60656	9.47916	9.70309	8.33004	8.67294	10.0841	6.23711	15.6298	9.54406	5.19879	12.7441	10.5816	11.2646	12.2735	10.2984	11.7545	9.64727	10.2678	11.3563	13.1472	11.305	9.41532	10.3404	14.3365	8.79763	12.6074	6.5088	15.0565	14.9572	6.4486	6.68612	15.3121
289	TCGA-AC-A2FK-01	0	Normal	0	MES	-1.2485	181	-1.01253	0.235971	11.2528	6.99184	9.5387	9.55629	14.3941	9.92628	9.84839	8.02609	9.75274	11.4854	10.4984	7.29934	9.98253	9.44841	4.1616	12.4049	8.77348	12.6922	11.9195	11.5967	10.2476	10.7722	9.90168	12.0035	7.3474	8.98585	10.9209	10.1064	10.7962	8.11669	10.0133	13.709	7.58977	14.1808	13.0182	13.0723	12.9105	13.2139	13.6841	13.3818
290	TCGA-AC-A2FO-01	0	LumA	0	MES	-0.876074	264	-0.343001	0.533074	10.7945	12.6228	10.1509	9.50302	14.5718	10.2138	10.1561	8.70598	9.03631	10.837	10.7722	7.53937	9.48517	9.94582	3.5202	15.0927	8.2288	8.33172	9.96331	11.3012	10.9659	10.4401	9.67101	11.7289	7.90656	10.3383	12.4163	8.74694	10.6069	9.75088	10.3218	12.718	7.81012	13.8701	10.8113	13.3929	13.4065	11.0043	12.311	15.3815
291	TCGA-AR-A2LE-01	0	LumA	0	EPI	0.301846	563	0.0249602	-0.276886	12.5625	9.37866	9.84339	7.88587	13.5951	9.64368	9.16705	7.60076	8.47691	10.6762	9.43175	5.80452	10.4794	8.89799	4.9041	15.7385	8.51916	12.6358	11.016	12.1685	11.0524	10.3436	9.55459	13.4717	10.212	10.9618	11.4432	9.72078	10.4155	9.92786	10.7157	9.8889	7.98297	15.6095	7.32805	13.6924	13.5585	7.81411	12.3544	14.0854
292	TCGA-AR-A2LK-01	0	LumB	0	MES	-0.876211	263	-0.64271	0.233501	11.4952	8.97841	9.42996	7.98991	13.6925	9.80941	9.46041	8.17861	9.20535	11.5841	9.66634	5.6922	10.2516	9.50148	6.39038	16.8908	7.42514	9.77082	10.9955	11.0174	10.469	10.5873	10.1623	11.4178	8.64696	9.83217	10.3204	10.9684	11.9705	9.79024	10.7697	12.8855	8.28074	14.894	7.35792	14.2124	13.6008	7.12673	8.34141	14.4476
293	TCGA-AR-A2LL-01	0	LumB	0	EPI	0.682275	648	0.397515	-0.28476	10.5642	9.43156	8.65073	7.12917	13.7996	9.7642	9.2697	8.60395	9.69488	10.7702	10.4615	4.86586	9.60343	9.78442	3.64988	15.7256	7.74921	9.94732	11.3896	10.8674	11.5916	11.0612	11.3488	12.5424	7.65364	10.9761	11.7482	11.5815	11.5618	10.6145	11.5945	9.47173	8.82791	15.8176	7.12171	14.4168	13.516	7.28089	11.2902	16.3042
294	TCGA-AR-A2LM-01	0	LumA	0	MES	-1.11965	211	-0.0885587	1.03109	11.0963	9.89954	10.9059	9.1559	14.2308	10.7983	9.88429	8.4948	9.42862	11.342	11.2838	6.291	9.97608	9.84711	6.6249	17.2007	7.93642	11.7106	10.7405	11.6575	11.2971	9.74028	9.08572	11.874	7.6086	10.165	12.377	10.4119	10.7829	8.43363	9.96865	9.95013	8.12028	14.3408	10.6304	14.0151	13.0441	10.541	12.8719	14.2758
295	TCGA-E9-A2JS-01	0	LumB	0	EPI	0.578061	620	-0.0638808	-0.641942	11.4913	8.86529	9.02464	7.91239	13.5241	9.7999	8.59132	8.58744	8.57836	9.35516	10.5959	5.61219	9.78307	9.74764	6.63788	16.7176	7.75653	9.85571	11.5769	10.5611	10.4578	10.9046	11.103	12.2957	7.65303	9.89123	11.5631	12.4769	11.3649	11.5985	11.6912	13.1695	7.9631	13.6952	8.47594	14.5911	14.2097	8.663	8.35052	15.7872
296	TCGA-GM-A2DD-01	0	Normal	0	EPI	0.185169	536	0.90338	0.71821	10.8775	11.4416	9.78818	9.9934	14.9962	10.7189	9.58578	10.2357	9.25854	10.6822	9.83457	8.29857	9.51285	10.5259	5.12698	15.8069	9.2897	9.94454	11.7206	9.40287	11.112	10.8493	7.33426	12.6726	7.03744	9.21262	11.5531	10.2792	10.9402	7.5766	10.2769	12.3249	8.91178	12.2992	14.6634	15.6773	15.2401	11.2675	15.5903	16.5511
297	TCGA-GM-A2DF-01	0	Basal	0	EPI	0.143114	525	0.488982	0.345869	11.3632	11.1228	8.55569	8.60568	15.3555	10.9607	9.59917	10.0972	9.1757	10.517	10.7814	8.39378	10.0344	10.2146	6.25363	15.5063	8.14239	6.76728	12.5787	11.6936	11.3677	11.1048	12.5282	13.6003	8.35449	9.18444	12.4795	13.6887	10.0051	9.17695	10.4115	13.0339	8.30497	13.945	5.17555	14.337	13.0943	8.07185	14.5324	14.783
298	TCGA-GM-A2DH-01	0	Her2	0	EPI	0.116592	516	-0.268504	-0.385096	11.4532	10.7127	8.76995	7.25266	13.4291	9.64941	9.39216	8.63616	8.75586	10.7571	12.1663	6.50303	9.81267	10.0959	7.21517	16.4288	8.7264	13.0668	12.5682	10.5855	10.9092	10.6306	11.4205	12.3994	8.1226	9.46795	11.8224	10.9334	11.395	9.42919	10.8452	13.5833	8.09809	14.2622	8.96076	13.6239	13.0428	8.70988	12.8729	12.0666
299	TCGA-GM-A2DK-01	0	LumA	0	EPI	0.869044	688	1.13876	0.269717	11.3574	12.4077	9.8488	7.83465	15.1581	10.8716	9.36207	9.74833	8.66026	10.4629	10.4199	8.37362	9.71109	10.3028	6.12127	15.7627	9.27593	4.83973	11.82	10.6034	11.2234	11.1185	11.1769	12.4128	9.15941	10.559	12.9017	12.113	10.1327	9.65762	11.5992	14.3753	9.25701	13.0693	11.1209	15.2469	15.0739	11.2938	11.0701	16.3434
300	TCGA-GM-A2DM-01	0	LumA	0	EPI	0.855587	681	-0.215909	-1.0715	11.4533	11.749	7.46238	6.55314	13.3733	9.06604	8.71107	8.88298	8.56683	10.4149	10.3607	5.4198	9.68784	9.44345	7.62681	16.2243	8.82479	10.8065	11.5567	10.4464	10.5885	11.0101	9.07124	11.9258	4.04302	10.1862	11.2276	12.5891	10.7333	7.94728	10.3232	12.8087	8.36988	12.8402	5.49602	13.884	14.2033	5.13198	10.4691	13.6504
301	TCGA-GM-A2DN-01	0	LumA	0	MES	-0.0565417	463	0.0865535	0.143095	11.0592	11.294	9.22788	8.50127	14.451	10.2078	9.29035	9.41213	9.12482	10.8523	10.2985	6.76796	9.3272	9.93349	6.77813	15.6263	8.59307	11.5344	11.67	10.336	11.7172	10.0556	10.9282	12.6384	7.91676	10.4143	12.5382	12.5923	10.7203	9.42271	10.5874	12.5451	7.75876	14.4974	13.2171	13.6763	13.1964	12.6163	13.1947	14.3444
302	TCGA-AC-A2QH-01	0	Basal	0	MES	-13.5332	2	-10.9307	2.60251	11.9959	9.64209	10.252	10.7977	15.6527	11.7846	9.61353	9.46156	12.344	12.6793	10.578	6.3245	10.3234	10.0094	11.1069	19.2634	3.54955	0	8.9093	4.25829	0	3.90831	3.07375	3.82684	0	0	2.10353	1.79627	3.07375	2.35671	4.48765	3.82684	0	10.4848	2.35671	9.08845	10.6981	0.867422	1.40534	4.19475
303	TCGA-AR-A2LH-01	0	Normal	0	EPI	0.953503	706	0.874542	-0.0789614	11.3606	11.019	9.25351	8.41878	14.393	9.84637	9.64887	9.45932	8.74297	10.8084	10.7987	7.59173	9.10852	9.9581	4.6545	14.6052	8.48345	10.8452	12.732	12.1311	11.9482	12.1444	11.8084	13.6634	8.42762	10.5242	12.5971	11.0487	10.5768	8.71796	10.8093	10.6299	8.29625	13.5525	13.2855	14.7199	13.6938	12.9409	14.6099	14.5763
304	TCGA-AR-A2LN-01	0	LumA	0	MES	-1.32751	170	-0.216416	1.1111	11.2961	11.7813	10.658	9.07088	14.7222	10.6856	10.3123	9.01303	9.6079	11.2587	10.3072	7.04132	9.96019	9.61303	8.01737	17.0154	8.25572	11.742	11.2019	10.3323	10.5826	10.462	9.03001	12.8726	8.5901	10.0829	11.1421	10.7494	10.2425	9.13223	10.1558	11.0662	7.77878	13.5859	12.2763	14.1423	13.8057	10.0378	12.7338	14.0969
305	TCGA-AR-A2LO-01	0	LumA	0	MES	-0.374384	378	0.0104721	0.384856	11.5936	11.8944	10.1053	8.86521	14.1221	10.4555	9.72608	8.6028	9.11416	10.8044	9.91906	6.04938	10.3073	9.72695	4.6519	15.6069	7.26543	10.6612	11.1391	11.5348	10.9129	11.0597	10.3084	12.6536	6.96325	9.65249	11.605	12.0489	10.9179	9.28898	10.6005	11.0285	7.94247	13.9322	12.7579	14.5245	13.6555	12.4154	12.3085	14.0414
306	TCGA-AR-A2LQ-01	0	Normal	0	MES	-2.17736	69	-0.383312	1.79405	11.6895	12.7538	11.0627	10.6356	15.1898	10.5982	10.9772	8.99494	9.93679	11.6194	11.3862	7.31037	10.0728	9.99021	6.50558	17.535	7.42686	11.0752	11.5492	11.0818	10.582	10.2057	9.62158	12.1522	7.62621	9.72414	12.4392	9.95731	10.0809	7.32308	9.66548	11.2036	8.15527	13.6154	13.5312	13.4978	12.5696	11.6969	13.9342	13.9727
307	TCGA-AR-A2LR-01	0	Basal	0	MES	-5.27214	5	-4.01953	1.25261	11.1637	11.7305	9.34459	10.6658	15.3008	9.73982	9.90892	9.28745	10.6069	11.9225	11.7336	7.42136	9.99518	9.81484	10.0364	16.5742	7.89981	9.64064	11.4472	8.89579	7.12781	5.2441	3.42093	9.739	4.54434	4.45136	8.28864	9.17562	10.4191	7.90321	9.49195	11.4155	6.40929	13.4521	12.9975	12.2921	9.92381	14.2824	11.083	10.7008
308	TCGA-B6-A2IU-01	0	LumA	0	EPI	2.56742	916	0.941272	-1.62615	10.1505	8.05678	8.65674	6.85829	13.2839	9.36841	7.80646	8.05678	7.24081	9.15395	8.47047	5.09042	8.96556	9.76036	3.80119	14.7211	8.33465	7.989	11.8437	11.9674	11.7621	11.6322	10.7305	12.7784	9.9474	10.7059	12.6107	12.6476	11.2943	9.99798	11.5995	9.71171	8.61238	14.1077	10.2063	15.2302	14.2818	9.94003	12.7425	15.4567
309	TCGA-BH-A2L8-01	0	LumA	0	MES	-0.829287	275	-0.517648	0.311639	10.699	10.8485	9.78615	8.69399	14.3336	10.9285	9.42856	9.55304	8.57003	10.5535	10.195	6.09765	9.67018	10.2488	6.624	16.1334	7.10268	9.37107	11.4542	11.4869	11.4803	10.6597	9.26565	11.4159	7.61667	10.2833	10.4074	11.4373	10.3178	8.86589	10.3793	11.6261	7.989	13.6916	10.1968	14.2206	13.2927	10.0589	11.8614	14.4843
310	TCGA-E9-A2JT-01	0	LumA	0	MES	-2.79741	33	-2.22898	0.568439	11.6008	8.67572	10.374	8.03525	15.0098	9.98447	10.9371	10.1229	9.79275	11.2072	10.183	6.75409	10.4698	10.1865	6.41409	13.8489	6.85763	10.0563	10.5305	9.75659	9.68517	8.56677	6.57278	9.47583	7.0828	9.10108	10.3974	10.2151	9.17187	7.18393	8.93148	11.7249	6.84577	12.6713	7.62851	12.8516	12.4171	7.69904	11.5108	12.3478
311	TCGA-GM-A2D9-01	0	LumA	0	EPI	1.50643	800	1.49481	-0.0116175	11.7159	12.0131	9.588	8.23743	14.5254	10.7401	9.02081	9.29771	8.4522	9.93455	9.80177	7.17882	9.41543	9.92707	5.56304	16.1891	8.46667	9.7076	10.6637	10.7732	11.8446	11.1032	11.4631	11.7968	8.47876	10.9434	12.9605	13.5826	10.3511	9.89347	9.56063	12.7047	8.69051	12.8129	9.54116	16.7326	16.0221	9.89237	14.3938	16.1334
312	TCGA-GM-A2DA-01	0	LumA	0	MES	-1.2719	176	-0.267299	1.0046	10.8351	11.6694	10.5493	9.14088	15.2651	11.4099	9.66547	10.3654	9.55735	10.738	10.5501	7.932	9.68273	10.2785	5.7603	16.1159	7.81347	9.8414	11.1002	10.033	10.4729	9.70354	9.86006	12.3793	7.50175	10.0772	11.8943	11.5663	10.1874	7.6338	10.214	11.7228	7.31762	11.5286	10.9244	14.0918	14.1898	10.6951	12.2072	13.6255
313	TCGA-GM-A2DB-01	0	Her2	0	EPI	1.93741	860	0.982667	-0.954739	11.726	9.43365	8.33605	7.88658	13.8144	9.34213	8.6083	9.86017	9.0286	9.59814	10.9267	8.02105	8.81113	10.2163	5.25873	14.2839	9.08888	10.8571	13.4879	11.2603	11.0597	11.1735	14.3607	13.8761	7.53867	9.40537	11.5053	11.1604	10.6517	10.6782	11.2851	13.8993	9.52263	12.307	10.3819	14.6888	14.4669	10.3435	15.4744	15.5338
314	TCGA-GM-A2DC-01	0	LumA	0	EPI	2.55827	915	1.1866	-1.37167	10.6018	7.48232	8.79293	7.92379	13.2012	9.63855	8.03931	7.92053	7.78395	9.00618	8.3119	5.79992	9.48729	9.13531	3.76382	14.2037	7.06608	5.46671	11.3283	11.5252	12.5796	10.554	12.7455	14.2983	8.71832	10.483	12.701	13.3101	10.9734	11.2197	11.6302	13.4813	7.34341	9.05745	6.78691	15.1837	14.5123	6.92972	12.1681	16.0991
315	TCGA-GM-A2DI-01	0	LumA	0	MES	-0.604072	325	0.320972	0.925044	11.3116	12.9621	10.3131	8.82002	14.6761	10.2312	10.4279	9.37326	9.97858	11.0931	10.5532	7.16395	10.176	10.0088	5.57523	16.7031	7.71866	10.7188	11.1625	11.5739	10.7733	10.1042	8.19441	11.493	8.27031	10.288	12.6395	11.2846	10.0896	7.74023	9.59903	13.5329	8.19831	13.7586	12.0498	15.4231	14.324	11.63	12.6598	14.667
316	TCGA-GM-A2DL-01	0	LumA	0	MES	-0.839595	271	0.309499	1.14909	11.3907	11.4895	10.1656	8.37618	15.2697	11.7925	9.81466	10.1719	9.15181	10.9667	9.79872	7.43063	10.2934	10.2594	7.8777	18.0373	7.71639	10.3434	11.4762	9.84232	11.0158	10.7709	10.6598	12.4005	7.31158	9.80709	11.3444	13.3834	10.2808	8.83945	11.3872	11.8184	8.68944	13.4911	2.38981	14.8604	14.1337	2.38981	13.3942	14.4074
317	TCGA-GM-A2DO-01	0	LumB	0	MES	-1.04539	225	-1.00065	0.0447408	10.89	9.32143	9.03513	7.84756	14.352	10.0633	9.77964	10.2392	9.96723	10.6654	9.49283	4.67843	9.48294	9.95154	5.64998	14.8002	7.54571	6.29932	10.0499	10.646	10.0606	9.9211	8.465	10.4417	6.10671	9.55078	10.9056	11.657	10.3336	8.22662	10.7973	12.1163	7.50079	12.6389	8.132	14.602	13.6044	7.65669	11.0445	15.3151
318	TCGA-HN-A2NL-01	0	Basal	0	MES	-2.38543	51	-3.19237	-0.806942	10.7169	6.56488	6.89371	7.70351	15.0794	9.58001	7.73844	8.13616	9.78163	10.6462	9.40042	5.18687	10.1484	10.6023	11.8439	13.5991	7.69376	10.199	12.0492	8.86827	7.71291	10.2815	8.70004	10.3744	3.19772	7.87868	6.53869	3.80156	10.1142	5.50086	10.1191	10.9984	8.29323	13.2292	10.1288	11.8215	12.0808	5.61555	13.2727	9.59852
319	TCGA-AC-A2FE-01	0	0	0	MES	-0.16605	433	0.37395	0.54	11.5145	12.1775	9.99239	8.35512	14.8392	10.6909	9.98771	9.88758	9.04597	10.6592	9.81955	7.52014	10.0467	10.313	5.99581	16.1699	7.84376	10.3308	11.1249	10.6274	11.1785	11.5373	10.0973	11.7544	6.68807	10.5669	12.1472	12.7275	10.1696	9.70548	10.6708	11.7725	8.73524	13.6296	9.83723	14.8438	14.1027	10.0074	10.3929	15.1675
320	TCGA-AC-A2FM-01	0	0	0	EPI	1.93466	859	0.64466	-1.29	11.1844	10.8984	9.10578	7.30103	13.2062	9.0784	8.55539	7.02201	8.51643	9.22173	10.2354	5.90217	10.1193	10.2568	4.00316	14.0721	8.74463	4.8106	10.5279	9.63818	10.3113	11.5852	11.1868	12.4653	8.64962	9.93509	12.2896	6.79342	11.5664	10.3776	12.1397	13.7082	10.2018	13.1872	9.17412	14.3522	13.8972	9.78964	8.20139	15.7044
321	TCGA-AC-A2QI-01	0	0	0	MES	-0.162255	434	0.465653	0.627908	11.7585	10.2281	9.72796	9.37242	14.7908	11.5534	9.69681	9.0333	8.37942	10.5562	10.5079	7.15362	10.0152	10.2357	5.90151	16.0919	7.27104	11.2589	11.8237	11.6932	11.4419	11.1144	10.9418	12.2514	9.45963	10.9066	12.6806	10.1407	10.2407	10.0389	11.3174	11.1243	8.69025	13.2596	10.0459	14.3823	13.6263	10.495	13.3169	15.0782
322	TCGA-AC-A2QJ-01	0	0	0	MES	-4.13473	7	-2.82943	1.3053	12.1242	11.5971	7.80065	12.645	16.7741	12.4101	9.58143	13.0556	8.84976	10.1044	9.7033	8.16474	9.03557	11.7996	3.45712	15.952	6.68982	4.26327	11.0847	6.47703	9.12477	8.34749	7.99912	11.1666	6.58686	4.83786	10.3192	11.2806	5.71901	6.86639	8.21976	8.60849	6.0483	10.4197	14.2882	11.3908	10.9343	15.2262	11.7732	11.3986
323	TCGA-AC-A3BB-01	0	0	0	EPI	0.0268737	488	0.772229	0.745355	11.7556	11.7194	9.53514	8.84196	15.3989	11.4877	9.87417	9.9855	8.6303	10.5621	9.73404	7.21606	9.46889	10.5871	5.88052	16.5596	7.98241	10.3532	11.7345	9.83239	11.7435	10.9312	11.1421	12.6194	7.99898	10.8917	12.3881	12.0262	10.1126	9.18921	10.8543	11.7696	8.46428	12.3096	8.91193	15.0687	14.2712	9.37527	13.4082	14.8377
324	TCGA-AR-A2LJ-01	0	0	0	EPI	0.644814	637	0.881981	0.237167	11.3589	9.88885	8.81625	8.4131	15.4708	11.3329	9.20962	10.5332	8.75239	10.1833	9.33529	7.58133	9.53499	10.8581	5.27664	15.4598	7.99501	7.79485	12.2255	9.86607	11.6615	11.0026	10.1797	13.0435	7.89598	11.0869	12.4298	12.1102	10.1891	10.4135	10.6069	11.8978	8.64792	12.316	11.5522	14.9758	14.2042	11.9223	13.3798	16.6204
325	TCGA-BH-A0B6-01	0	0	0	EPI	0.935539	702	0.937769	0.00222955	11.5196	8.66699	8.97003	8.36173	14.6999	10.558	9.74491	10.2153	8.20536	10.55	10.2124	5.61763	9.09379	10.3602	6.13274	15.1138	8.98806	10.5214	12.3972	10.6626	10.9821	11.8213	12.2024	13.5549	8.13774	10.2036	12.9836	11.7267	10.0187	9.69873	10.2051	14.1226	9.66168	13.6696	9.16645	13.7605	13.8984	9.06624	11.1338	14.1743
326	TCGA-E2-A1LE-01	0	0	0	EPI	0.0559196	496	0.75574	0.699821	11.9843	11.3843	9.70732	8.8976	14.968	11.4011	9.61763	9.50948	8.5809	10.6283	10.1392	8.0533	9.52366	11.0923	5.54624	17.0125	8.89586	10.3639	12.8377	10.1457	11.3306	10.232	11.8765	12.5672	8.29028	9.33508	12.4217	10.8805	10.8514	9.94194	11.3303	14.2363	9.2045	12.6604	6.98589	14.4232	14.2999	6.58899	15.2525	14.7481
327	TCGA-E2-A2P5-01	0	0	0	EPI	1.553	807	1.00464	-0.548362	11.3269	10.9708	8.94441	7.83397	14.0195	10.3975	8.44476	8.50791	7.10434	10.524	9.80249	6.30965	9.79226	10.4797	6.29609	15.9525	8.81033	9.49632	11.7841	10.2993	11.8421	11.8565	11.9512	12.0433	8.79268	10.6152	12.8469	10.6258	11.6295	9.99635	10.3258	8.75599	8.95686	14.1403	9.98952	14.8558	14.9663	10.0402	12.7936	9.93968
328	TCGA-E2-A2P6-01	0	0	0	EPI	2.0359	876	1.38514	-0.650754	11.1256	9.56047	8.9493	7.7892	13.7985	10.8507	8.84863	8.73469	8.12212	9.69023	8.64039	5.57169	9.90247	10.0306	5.62383	14.3504	8.68171	4.20976	10.8567	10.4511	11.7742	9.83937	10.6383	12.8652	8.22022	11.3121	13.0671	12.5207	10.83	11.157	11.6924	9.73656	8.7962	13.1658	7.54335	15.8542	14.9638	8.22866	12.2708	15.4831
329	TCGA-A2-A3KC-01	0	LumA	0	EPI	0.125075	520	0.920791	0.795715	12.1469	10.8347	10.715	9.14346	14.4705	10.8873	10.0568	8.28223	9.3028	10.8803	10.3519	6.19131	9.39774	9.81547	6.69995	15.7584	7.9957	11.1094	11.1404	11.485	11.4978	11.7848	9.6073	12.4444	8.69446	10.5463	12.2686	12.1367	10.5872	10.0281	10.7614	10.5829	8.31316	14.0361	10.9565	15.8111	15.097	11.3148	13.2228	14.3897
330	TCGA-A2-A3KD-01	0	LumA	0	EPI	0.924502	699	0.473659	-0.450842	11.4692	9.55625	9.00767	8.47165	14.5517	9.01944	9.44466	7.74458	8.48364	10.197	9.67611	6.12479	10.0209	9.57487	6.68217	14.6549	9.13261	10.6389	11.3583	10.8642	11.1631	11.0682	10.2775	11.7614	9.2321	10.7726	11.8257	13.3046	10.8406	9.12433	10.4331	13.7425	8.88205	14.3723	10.8747	15.2124	14.3541	10.6955	13.9425	15.7223
331	TCGA-A7-A3IZ-01	0	LumA	0	EPI	0.507206	605	-0.839799	-1.34701	11.0408	9.57956	8.79506	6.8545	12.817	9.02926	8.57249	7.38508	8.14067	9.66503	10.9446	5.33111	10.1181	9.27837	5.87109	14.9015	9.72746	2.68136	10.4948	10.9902	10.5502	11.4963	8.41119	10.6411	9.94164	10.0283	10.7638	9.82483	10.9988	8.5916	10.6901	8.88594	8.57378	14.8999	3.68306	13.3527	13.4069	3.56427	10.9446	13.6925
332	TCGA-A7-A3J0-01	0	LumA	0	EPI	0.670291	643	-0.739767	-1.41006	11.5937	8.91604	7.69459	7.16256	13.3644	8.82616	8.19613	7.36141	8.8138	9.47327	10.449	5.84014	10.0069	10.194	8.33757	14.9089	8.7237	11.3314	12.6115	10.7672	10.4199	11.7102	9.77186	10.2927	9.22202	9.46539	9.88057	10.36	10.5526	9.29796	10.7646	13.793	9.30327	13.2131	11.0357	14.1666	13.5085	9.28786	9.35766	13.7798
333	TCGA-A7-A3J1-01	0	LumA	0	MES	-0.101094	446	0.226807	0.327901	11.4828	9.14184	10.1116	8.4302	14.1608	10.3569	10.1642	8.9471	9.16027	10.657	10.4387	6.32394	9.64834	9.81838	2.74554	15.355	8.20524	12.4691	11.2106	10.9204	11.1792	11.6684	9.53286	12.3439	8.14175	11.4905	12.2417	11.7881	10.5161	9.73784	10.9894	8.7945	8.49491	14.7605	9.82499	14.1766	13.6245	9.31399	13.0333	15.2985
334	TCGA-AC-A23G-01	0	LumA	0	MES	-1.72267	119	-0.185931	1.53674	11.9194	13.2902	10.4463	9.36667	16.0057	11.5205	10.2176	10.5984	9.37458	10.9935	10.427	8.99356	10.1333	10.331	8.30564	18.0216	7.29705	10.8537	11.4439	10.4032	10.9749	10.8135	10.9764	12.8853	6.73305	9.61283	11.7146	10.6032	9.67314	8.87575	10.3055	10.3334	8.34164	13.5932	13.4368	13.3229	12.8689	13.472	12.767	14.7328
335	TCGA-AC-A3HN-01	0	LumA	0	MES	-1.55418	135	-0.367755	1.18642	11.8588	10.3662	10.5023	8.96517	14.963	11.257	10.2533	9.47369	9.66133	10.987	10.3986	7.5665	9.96334	10.0799	6.39155	17.1758	7.90585	11.0281	11.0932	10.3616	10.9676	10.4582	8.67012	11.3982	6.81246	10.253	12.012	9.58027	9.95571	9.71611	10.3618	9.90073	8.13006	11.8807	11.2874	13.6295	13.3868	10.9753	11.1542	10.3359
336	TCGA-C8-A3M8-01	0	LumB	0	EPI	0.712787	656	0.587726	-0.125062	11.0336	10.7213	9.93409	8.19213	14.1367	9.6447	9.32598	8.51701	8.60264	9.95797	11.7025	7.61618	9.86821	10.147	6.61569	16.5821	9.02541	9.05727	11.0908	11.7784	11.639	11.3089	11.5222	11.7291	8.02643	9.71413	12.6233	6.24666	10.9471	10.4124	11.8472	14.55	8.88895	14.3807	7.99209	14.8667	13.8665	8.36894	6.51833	15.7234
337	TCGA-E2-A3DX-01	0	LumA	0	MES	-1.63535	125	-0.424139	1.21121	11.7018	12.6063	10.8223	9.37265	15.2959	10.7181	10.5138	9.43684	9.61386	10.9251	10.8086	6.39401	10.1869	9.92985	5.3155	16.627	8.58086	11.5217	11.3154	11.2062	10.4271	10.723	8.86587	10.9675	7.27318	10.6895	11.9198	11.3279	9.67346	8.81539	10.5088	10.8299	8.31867	13.7533	10.6569	14.1989	13.5244	9.95386	12.7381	14.5121
338	TCGA-E9-A3HO-01	0	LumB	0	EPI	1.11979	747	0.231409	-0.888381	11.2296	7.4979	8.66114	8.002	13.8584	9.67427	8.99087	8.46847	7.48781	10.0364	10.2712	6.11808	9.45439	10.8804	4.2203	14.3234	8.84932	10.4104	10.9522	8.22898	11.0185	10.5949	10.2345	11.8521	8.37301	10.6293	11.9265	10.6093	10.2319	9.07079	10.6764	7.35717	8.53042	12.6828	9.19073	14.4562	14.4058	9.35426	10.5811	12.698
339	TCGA-A7-A2KD-01	0	LumB	0	MES	-1.37526	159	-0.711254	0.664008	12.6757	10.0146	10.1416	8.84318	13.7098	10.8077	9.4951	8.84653	9.11586	11.4175	10.6982	6.54865	10.1903	10.5867	7.15707	17.163	7.84513	10.9872	11.2488	10.6426	9.95185	9.35865	10.4976	12.5094	8.196	10.0773	10.6877	12.4552	11.0855	10.1295	11.399	13.2309	7.0332	13.579	9.25596	14.7323	13.5466	9.398	12.6452	15.3612
340	TCGA-A7-A3IY-01	0	LumA	0	MES	-1.0198	231	-0.596373	0.423431	11.2209	11.8329	8.8256	8.181	15.1984	10.7797	9.57586	10.4457	9.33418	10.6001	9.94497	7.16505	9.3287	9.80945	8.32624	16.5537	9.0252	7.79284	12.3095	9.78167	10.5519	11.0705	9.22557	10.8887	6.96983	9.71847	10.7831	12.117	9.94241	7.41877	10.5792	12.9809	8.44668	12.817	12.3072	14.2815	13.5408	13.3747	11.7717	13.7017
341	TCGA-AC-A2BK-01	0	Basal	0	MES	-3.04831	25	-2.42671	0.621599	11.1342	6.78202	9.69899	4.52769	15.5773	10.6346	9.18028	7.61996	12.1043	12.1506	10.899	5.86402	10.2745	9.86258	2.61275	15.4273	8.33314	12.8156	9.9663	9.05664	9.48394	9.30149	8.70298	11.2312	5.34535	1.83123	10.8065	1.54538	10.419	6.10427	10.2406	10.5072	7.80875	13.4265	6.30433	8.81715	11.9052	3.944	12.2935	10.6194
342	TCGA-AC-A2BM-01	0	LumB	0	EPI	0.53579	611	-0.35917	-0.894959	10.4284	8.97536	8.776	7.47284	13.0037	9.27919	9.0316	8.5783	8.70298	9.959	9.52329	5.57216	9.0505	8.77178	5.72112	15.2415	6.89756	6.8694	11.7656	11.0245	11.0496	11.3904	8.89399	11.6277	6.73568	9.99992	11.2212	12.7444	10.6753	8.90234	10.4685	12.9777	8.30688	14.9691	6.83057	13.8456	13.4179	6.15048	7.00733	14.0336
343	TCGA-AC-A3OD-01	0	LumA	0	MES	-0.609965	324	-0.344423	0.265542	11.5016	9.78394	9.6741	8.09937	14.1426	9.80506	10.5005	9.09146	9.94573	11.0215	10.0784	5.21751	9.93132	10.217	4.20191	14.5634	8.99191	11.1412	11.2814	10.6569	11.3921	10.6631	8.23391	11.4289	6.59424	10.8131	11.814	10.8757	10.8898	8.9932	10.7688	10.8227	8.34458	14.2382	11.3656	13.4786	12.9921	10.5497	12.2718	14.9653
344	TCGA-B6-A0I1-01	0	Basal	0	EPI	3.2966	944	0.725499	-2.5711	11.6517	7.39084	6.14164	6.36021	11.7159	10.0167	6.21078	7.28416	6.95631	10.2251	10.6711	8.88086	9.58537	9.65934	2.62597	12.8207	9.30356	7.08556	12.5393	10.8351	11.2141	13.2446	12.0265	13.8448	9.06717	9.7159	11.6739	12.0979	11.2418	10.099	10.809	13.1365	8.15087	13.1927	10.8189	15.3187	14.2344	9.64484	14.2564	15.4042
345	TCGA-C8-A3M7-01	0	LumA	0	MES	-0.644748	320	-0.061682	0.583066	11.3504	10.3303	10.9798	8.70507	14.8189	9.28775	10.4892	8.84649	9.51887	11.6329	10.4338	6.86806	9.58137	9.62399	4.20073	14.0137	8.74129	10.8304	11.5766	9.69766	11.0993	10.5567	10.8454	12.5414	8.86691	9.99021	12.6787	12.3499	10.7087	8.18291	9.7309	10.0069	7.95256	12.6997	11.7163	13.5998	12.9948	11.5866	14.2763	14.2893
346	TCGA-E9-A3Q9-01	0	LumA	0	MES	-0.244336	410	-0.746183	-0.501847	10.9258	8.973	9.64477	6.87152	13.9512	9.6016	9.63745	8.37369	8.97188	10.7522	9.76931	5.72759	9.11808	9.32743	2.85882	13.4578	9.14796	9.09558	11.8352	9.91894	10.7881	10.7378	8.16359	10.8184	6.89065	10.1344	10.9144	12.7071	9.94034	8.66935	10.7325	12.7751	7.83108	12.9557	2.17568	13.6035	14.0308	3.42924	9.57523	12.8208
347	TCGA-EW-A1PC-01	0	LumB	0	EPI	1.22228	759	0.611239	-0.611038	11.0189	10.5328	8.46067	8.33629	13.2154	9.69045	8.12162	8.04404	9.08757	9.84527	10.9544	6.50152	9.62406	10.4754	6.21222	16.9277	7.97892	13.3628	13.2157	10.9261	11.7501	12.1711	11.4658	12.634	7.46885	10.4145	12.075	13.6791	11.3658	10.598	11.6234	13.6891	9.20605	13.4163	6.13708	14.4123	13.3753	6.12254	13.578	14.6006
348	TCGA-EW-A2FR-01	0	Her2	0	MES	-1.97154	88	0.155871	2.12741	12.0356	12.0355	11.3251	10.1932	15.3836	12.0108	10.611	9.8261	10.0294	11.2064	10.7957	7.53499	10.3151	10.3619	9.51265	19.0631	9.09225	6.04629	11.0688	9.87346	10.704	10.9506	9.37996	12.3264	7.04847	8.87408	12.3184	13.7344	9.69911	9.74774	10.6522	13.9796	7.25521	13.4687	7.91619	15.3905	14.377	7.23812	14.5174	14.7359
349	TCGA-GI-A2C9-01	0	Normal	0	MES	-1.36113	162	-0.672638	0.688495	11.8835	8.95004	8.66855	9.32457	15.5027	9.6668	9.01294	9.25688	11.1424	11.0947	11.8429	7.15238	9.77138	10.0967	8.86373	16.3951	9.28208	13.0972	13.1538	11.1192	10.7289	11.5032	10.7283	12.9722	6.09007	8.70424	10.8434	12.2546	10.639	8.5262	10.9534	13.2232	8.91353	12.8131	12.5446	12.6317	11.476	14.4852	13.8596	14.0642
350	TCGA-GM-A3NY-01	0	LumA	0	EPI	1.46336	795	1.21035	-0.253009	11.4008	9.69958	9.90282	9.08511	14.0092	10.5435	8.52926	9.2955	8.13122	9.89553	9.87278	6.56358	9.75965	9.81455	4.05293	15.0352	8.53529	9.60128	11.2417	10.3858	12.1132	11.3364	9.90756	12.0834	7.75193	10.6322	12.4141	12.5622	10.4643	8.76152	11.4913	9.65127	9.24612	12.8872	10.9918	15.2288	15.2502	11.6632	13.1526	15.8826
351	TCGA-A2-A0CK-01	0	0	0	EPI	0.818478	672	0.386693	-0.431785	11.1542	10.3661	9.31147	7.88357	14.6265	10.704	8.78463	9.12352	7.92493	10.0288	9.81312	7.08263	9.5353	10.2193	6.1962	14.2771	8.17535	9.01052	11.1775	9.6623	11.7533	11.1552	10.5689	12.435	9.14839	10.4347	12.3829	12.2833	10.1049	8.43614	10.9598	9.59832	8.30632	13.302	11.0647	14.1338	13.7613	11.9951	12.0418	14.8125
352	TCGA-A2-A0CO-01	0	0	0	MES	-0.410354	371	-0.130848	0.279506	12.0766	12.089	9.94143	8.39964	15.044	10.2045	9.98533	9.7104	8.66909	10.6738	10.1187	9.01031	9.81111	10.1942	5.54025	14.9793	7.9852	10.031	11.0948	10.3259	10.207	10.0769	10.324	13.2467	8.03855	10.1957	12.1342	10.1375	10.1073	8.91739	10.901	9.89643	8.48454	13.2319	12.8828	13.3117	13.0324	13.0316	12.0373	14.144
353	TCGA-A2-A0CR-01	0	0	0	EPI	0.795116	669	0.593114	-0.202001	11.6719	10.9269	8.97075	7.45033	15.3783	11.3067	9.17151	11.5341	8.4239	9.84403	9.22086	7.60702	8.92384	10.7213	3.80019	14.1374	7.25036	6.98063	11.7668	8.77467	11.2247	10.9871	10.7133	12.4385	6.76098	10.444	12.457	12.5612	9.38571	8.69153	10.3618	11.0427	8.69153	12.0144	12.5113	14.8405	14.0718	13.7762	14.3134	15.0645
354	TCGA-A7-A13H-01	0	0	0	EPI	0.192687	539	0.516258	0.323571	11.7941	10.5816	9.20286	8.89612	14.8452	10.5472	9.75093	9.35109	9.25275	10.3773	9.93863	6.02681	9.82566	10.2112	5.55934	15.5233	8.2958	10.9811	11.692	10.8891	11.692	10.7754	10.5777	12.4919	9.04002	10.9577	13.3112	11.4675	10.5783	9.51539	11.2754	10.0286	8.6504	14.3881	12.5196	13.7104	13.3615	12.6626	13.3718	15.4505
355	TCGA-A7-A3RF-01	0	0	0	EPI	2.48876	912	0.463545	-2.02521	12.9762	10.6394	7.76158	7.10587	13.4015	8.87365	8.03103	7.83435	6.49383	8.1342	7.32371	6.16499	9.5009	10.244	5.86165	15.4219	7.32621	8.62165	11.6583	11.3548	11.3395	11.714	10.3553	11.4101	7.85781	9.73717	12.1814	11.9506	11.3116	11.1352	10.9331	13.2467	9.18993	11.8006	2.02201	14.6197	14.2687	2.02201	11.078	15.5664
356	TCGA-AC-A3EH-01	0	0	0	EPI	2.04482	879	1.63941	-0.405414	11.3051	10.492	8.54255	8.20147	14.0906	11.1404	8.27894	8.79661	7.34619	9.89419	9.62989	6.26715	9.52418	10.7905	6.72853	16.9352	8.70952	10.3872	12.3971	10.3628	12.5159	11.4206	10.3081	13.7887	9.15422	11.9189	13.5804	12.7703	11.1422	10.802	11.2761	8.99919	8.91287	14.4428	10.3018	15.4078	13.9752	10.2318	14.3755	15.9914
357	TCGA-AC-A3TM-01	0	0	0	EPI	3.22086	942	2.00839	-1.21248	11.1941	10.0482	7.75619	8.32469	14.3699	11.1102	7.41612	10.31	6.86189	8.88617	8.61931	6.33813	8.93517	10.7461	5.23931	14.4639	7.75057	6.59684	12.6368	10.2041	12.7951	11.7444	11.6562	12.6413	8.11626	10.9205	13.394	13.5277	9.85313	9.97332	10.773	9.97593	9.66827	12.6272	11.7492	16.0353	15.2224	13.7336	13.8021	16.4484
358	TCGA-AC-A3TN-01	0	0	0	EPI	2.8743	926	1.48618	-1.38812	10.7429	9.63168	7.95692	7.85313	13.9623	10.8029	7.48766	9.41978	6.66516	8.54864	8.89046	5.6793	8.92426	9.93498	4.53121	15.259	8.88298	9.18995	12.3035	10.6632	11.9164	10.91	10.4477	12.7154	8.82637	11.3632	13.6946	9.6439	10.0855	10.5587	11.4468	8.43601	9.44794	13.1438	9.12265	14.9348	14.7779	10.1349	9.72092	16.524
359	TCGA-AC-A3W5-01	0	0	0	MES	-0.747738	299	0.528279	1.27602	11.7323	10.3512	10.1176	9.24439	15.1703	11.8088	10.0417	9.989	9.39037	10.7565	10.6534	7.54954	9.80885	10.7358	7.57777	17.9194	8.16202	9.90607	11.161	9.19056	11.1128	10.965	10.5491	12.8191	7.52719	10.8061	13.086	12.0003	10.1689	9.65541	10.7041	12.251	8.95139	12.5722	5.2172	14.0646	13.2022	4.95554	14.8896	15.9744
360	TCGA-AC-A3W6-01	0	0	0	MES	-0.908099	254	0.115112	1.02321	12.1625	11.3832	10.064	9.82467	15.4641	11.5978	10.0792	9.65976	8.60683	10.509	10.0629	7.76981	9.84451	10.6351	5.14258	16.4853	7.48802	10.6596	11.6539	9.91	10.784	10.4576	9.52363	11.8412	8.95595	10.4095	12.6171	11.7584	9.85106	8.57393	9.97024	8.36636	8.37548	13.1681	3.66907	14.4133	13.6866	3.92902	13.3105	14.6805
361	TCGA-AC-A3W7-01	0	0	0	EPI	0.861466	684	0.986194	0.124728	12.5064	10.5527	9.56008	8.95697	14.2757	10.8788	9.02743	8.64227	8.16282	10.2012	9.24539	6.41797	10.0115	10.1934	5.20791	16.4807	8.60523	11.9086	12.4547	10.3182	11.6479	11.0821	10.7058	12.6789	9.14664	11.5942	12.5586	11.3076	10.8542	9.28682	10.7604	10.8137	9.0116	13.4163	12.4592	15.0124	14.4509	13.0868	14.0951	15.0268
362	TCGA-AR-A1AM-01	0	0	0	EPI	0.682806	649	0.717303	0.0344968	11.0998	10.0424	9.61328	8.68416	14.3356	10.3394	9.38507	8.68044	8.67296	10.3473	10.5142	5.55293	9.44701	9.94598	5.49757	15.3456	8.08859	10.7721	11.819	11.0912	11.3152	11.2716	11.3958	12.3802	7.74465	11.4638	12.8374	11.7655	10.8284	9.71553	11.3266	12.8046	8.72209	13.3239	11.741	14.9432	14.089	12.3179	13.8574	15.7853
363	TCGA-BH-A28O-01	0	0	0	MES	-1.54226	136	-0.486541	1.05571	11.7087	11.5147	10.2051	11.2327	15.0526	10.7456	10.0171	8.71504	9.14523	11.09	9.91473	6.18409	9.95964	10.0723	5.51932	15.1386	8.30961	12.0774	11.5932	10.5461	10.5836	10.417	9.77093	12.0661	7.45982	9.52164	11.9073	10.0068	10.1915	9.01182	10.3384	12.4929	7.88483	13.4916	14.2364	13.6428	12.9633	13.7915	13.0207	14.8036
364	TCGA-E2-A14U-01	0	0	0	EPI	2.07464	882	0.611237	-1.4634	11.3843	9.56841	7.03683	9.6718	13.8867	9.91474	7.13564	7.73628	7.78602	10.0267	9.50547	5.27461	9.78672	9.91054	2.79104	11.4065	9.97565	11.8251	12.107	11.311	11.0654	11.472	11.6027	13.0678	9.39361	10.5872	12.4137	10.5433	10.8831	9.73426	11.0595	13.6062	8.70408	13.75	14.5587	14.4719	14.0293	14.8556	13.807	14.7758
365	TCGA-E9-A3QA-01	0	0	0	MES	-0.0081062	477	-0.194689	-0.186583	12.7124	9.34153	8.03154	7.37688	14.4677	9.9455	9.29361	9.85224	8.99182	11.3324	10.7163	7.54524	10.5138	9.61249	4.95071	15.5526	9.76028	9.4777	12.7252	10.1619	10.4302	11.321	11.3014	14.3325	8.49226	9.09246	12.8506	10.2309	10.2777	5.99927	10.7719	13.189	7.30476	12.9231	9.11372	13.2917	12.1774	9.43416	13.3928	13.3548
366	TCGA-EW-A3U0-01	0	0	0	MES	-2.43169	50	-1.76345	0.66824	12.2149	11.9785	8.9641	7.75102	15.4797	10.4989	10.2613	9.60872	10.1565	10.8783	11.8254	7.16128	9.8538	10.2437	9.58084	16.3883	7.68857	12.4823	12.3181	10.4597	9.91421	11.6148	11.1802	12.7857	6.92764	8.18053	10.438	8.21623	10.2077	6.13862	10.7153	11.9135	7.39036	14.391	9.60049	11.9022	10.7277	9.55397	12.9671	12.9435
367	TCGA-GM-A3NW-01	0	0	0	EPI	1.81668	844	0.435276	-1.3814	10.7736	12.0999	8.92992	7.66635	13.4212	9.48323	8.19448	7.96622	7.22813	9.5594	9.5867	6.43239	9.42081	9.82869	4.22793	13.6798	8.46649	6.98467	10.4061	11.0438	11.3124	11.8216	10.6988	11.7542	8.34799	9.90963	12.5292	12.3666	10.7227	9.73044	10.9069	9.48248	9.06737	14.0801	11.3983	13.9672	14.2361	11.4858	12.3676	15.7501
368	TCGA-A2-A0EP-01	0	0	0	MES	-2.75201	35	-1.03714	1.71487	12.2133	12.5219	10.1744	9.16764	16.1845	11.2204	11.3666	10.9387	10.4655	11.2278	10.4887	7.49773	10.0787	10.536	4.49791	16.7808	6.45556	10.2898	11.1354	9.11242	10.0259	10.0658	10.5606	12.1407	8.16012	9.80041	11.4563	9.82757	8.63907	7.35278	9.27907	7.81114	7.17845	10.9744	8.66055	13.2385	12.7745	7.00273	13.0747	13.5562
369	TCGA-A2-A3XS-01	0	0	0	EPI	1.10667	742	0.87986	-0.226811	11.6121	9.9879	8.71613	8.0478	13.9757	10.27	8.7876	8.76273	9.47659	10.6035	10.9667	7.54295	9.58046	10.3022	5.02311	15.1461	8.72565	11.5466	12.4219	11.6493	11.7827	12.9037	12.7602	14.445	9.50099	10.6264	13.2506	12.0011	10.6727	9.52304	11.222	12.6599	8.75069	13.1824	10.5599	14.0063	12.4033	11.5201	15.4156	15.2728
370	TCGA-A2-A3XT-01	0	0	0	MES	-0.623657	322	-0.82086	-0.197202	11.1964	10.3362	7.727	9.13752	14.2309	9.65568	9.55516	10.1359	8.99131	10.7129	11.2228	8.37011	9.62603	10.3322	4.73605	15.2281	7.11735	6.46091	12.9044	10.6316	10.7743	11.8162	12.1762	13.6889	9.17001	10.3704	10.3788	12.687	9.87682	10.0665	10.9683	11.2912	8.65587	13.1917	9.34826	12.054	11.3098	9.84255	12.2654	12.5237
371	TCGA-A2-A3XU-01	0	0	0	EPI	2.96503	930	0.813427	-2.15161	12.7008	6.80343	4.74358	10.1111	14.8785	9.15067	4.90513	7.83255	8.282	9.07522	10.0929	7.82752	10.0536	10.4727	2.87737	12.1665	8.97358	6.37038	13.1003	9.16371	12.2308	12.7967	10.5404	13.5256	6.37038	7.62204	11.984	15.4422	11.098	10.1724	10.2748	12.3167	8.47292	13.9412	14.3711	14.5456	13.7661	9.83157	14.7374	15.7208
372	TCGA-AC-A3QP-01	0	0	0	EPI	0.591848	628	0.888049	0.296201	11.7827	9.31393	9.11354	9.6732	14.4639	11.3	9.09954	9.84007	8.66549	10.3618	10.795	6.83424	9.3608	10.2526	5.60776	15.5205	8.55172	9.00399	12.3162	10.2137	11.5897	11.6656	10.9951	12.6222	6.95912	10.457	12.9072	13.3034	9.77361	8.50935	11.1292	9.09552	8.68303	11.7629	11.3081	14.9912	14.2415	12.4795	13.4576	15.3958
373	TCGA-AC-A3YJ-01	0	0	0	EPI	2.44352	906	0.764082	-1.67944	11.4013	7.14649	7.01877	6.69026	13.2445	10.3002	8.05025	8.83038	7.79664	9.36786	8.60699	5.13297	9.22469	9.95419	5.0725	13.6423	8.90899	6.30856	12.5801	10.1258	11.9977	11.981	10.3772	12.1627	8.79339	10.1077	12.3963	13.7886	9.97911	9.82192	10.7921	13.0315	9.26353	9.4244	6.10222	14.206	14.1444	5.52771	9.24081	14.9017
374	TCGA-E9-A3X8-01	0	0	0	EPI	1.94741	862	1.84972	-0.0976864	11.7444	9.90315	9.11575	8.45916	15.187	11.8015	8.61296	11.2089	7.40204	9.61202	10.1303	6.69545	9.01985	10.7539	5.74918	15.602	8.22935	7.82845	12.6858	9.44401	12.4137	12.1323	12.1787	12.8105	8.37671	10.8241	13.7172	13.318	9.06268	7.89794	10.5925	8.85755	9.58656	11.1882	11.2598	15.5205	15.0195	13.0587	15.117	16.4781
375	TCGA-GM-A3XL-01	0	0	0	EPI	2.97953	932	1.21545	-1.76408	11.8544	9.63301	6.35835	6.32672	13.2058	8.55675	7.87221	9.06552	9.09777	9.91542	9.83569	8.1766	10.011	9.92213	3.50896	14.7245	8.89724	8.54476	12.2316	9.96623	11.5948	12.2004	9.09777	14.1516	7.67128	10.6973	12.6479	13.2975	10.5429	9.83022	10.8812	12.6144	9.22422	13.1167	15.0156	15.2641	13.2922	11.04	14.4152	16.2325
376	TCGA-GM-A3XN-01	0	0	0	MES	-0.819863	278	0.0173472	0.837211	11.7792	11.3961	10.4479	9.45283	15.0186	11.0522	9.88407	9.32536	9.10971	10.57	9.5686	7.39352	9.75315	10.2993	5.08755	16.0144	6.88461	10.4678	11.4624	9.58002	11.7667	10.8165	9.95232	12.12	6.29856	10.4822	12.0007	11.2336	10.213	8.83716	10.4978	9.6248	7.89725	12.7819	12.215	14.0566	13.3738	11.6314	12.6582	15.1415
377	TCGA-JL-A3YX-01	0	0	0	EPI	3.21962	941	2.09097	-1.12864	11.4815	10.7776	8.23999	7.59715	13.7286	9.3765	8.13105	8.21615	7.26086	9.83601	9.96589	6.19296	9.70724	10.4842	5.71175	15.996	8.47414	11.0701	12.6476	11.234	12.197	12.3023	12.5337	13.5247	8.45386	11.7298	12.9861	13.7756	11.0901	10.4736	11.1685	12.872	9.16863	14.6833	11.1706	16.8376	15.6891	11.7779	13.4198	16.6452
378	TCGA-A2-A3XV-01	0	0	0	EPI	2.46257	909	0.481948	-1.98062	12.3162	9.51775	7.69064	7.25577	13.5725	10.3861	6.79022	8.94934	6.24486	8.49586	9.18079	6.54648	8.93926	10.5403	5.24752	14.3983	9.10292	7.961	13.2448	8.35324	11.8045	11.5415	12.5866	11.1671	5.92564	9.21565	9.8226	4.46436	10.5741	9.06508	11.4457	13.3568	9.5693	5.16345	4.15171	15.0543	15.5433	1.65558	16.0951	16.6867
379	TCGA-A2-A3XW-01	0	0	0	EPI	2.08475	885	1.24853	-0.836215	11.9782	9.85964	7.76317	8.31998	15.2132	10.374	8.51006	10.9339	7.12834	9.53727	9.55233	6.6161	10.9547	10.6841	4.45333	14.3584	8.00916	9.63759	12.5123	9.62599	12.0836	10.5656	11.3744	12.8476	10.6691	9.67997	12.5838	13.6869	10.7814	10.7242	11.3699	13.467	9.26136	15.0347	17.4036	15.2254	14.4007	17.5977	12.2051	15.2443
380	TCGA-A2-A3XX-01	0	0	0	EPI	1.1228	748	0.776101	-0.346698	12.0287	11.6375	7.74193	8.15023	14.2973	10.186	8.28156	8.60859	9.39466	10.7543	10.3616	7.97265	9.85331	10.2377	6.09117	15.4855	8.60513	8.723	12.9035	11.0678	11.9643	13.1925	13.1119	14.6142	9.78713	9.56231	13.0006	10.9447	10.3567	9.46141	10.8822	14.3343	7.73572	14.1182	9.66698	14.5686	12.6437	11.0078	15.1104	14.7256
381	TCGA-A2-A3XY-01	0	0	0	MES	-2.1526	73	-1.07797	1.07463	12.8976	13.1125	9.51633	10.0414	15.5682	10.2003	9.77281	9.6897	9.57686	11.4602	13.0323	8.75832	9.64154	10.337	6.02182	16.904	8.78956	9.15731	13.1128	10.4493	10.811	10.8125	9.92591	12.7097	8.26049	8.00062	11.1197	11.4743	10.6565	7.83085	10.7995	12.7524	7.59387	13.8246	12.958	13.1044	10.846	12.7552	13.0209	12.5741
382	TCGA-A2-A3XZ-01	0	0	0	EPI	1.42336	789	0.675289	-0.748072	11.5542	9.29735	8.16149	7.74581	13.9276	10.1027	8.9527	9.36299	8.11383	9.90636	8.75286	5.89676	9.88128	9.69411	4.95323	15.1108	9.85513	10.5059	12.7994	10.416	11.5404	10.5793	12.0009	13.3375	6.09159	10.1516	12.6609	12.6933	9.67539	14.201	12.7866	13.4402	7.97253	12.1864	11.0918	14.9977	13.7207	11.7781	13.9191	14.9998
383	TCGA-A2-A3Y0-01	0	0	0	EPI	1.54572	805	0.187713	-1.358	12.5445	10.6037	6.85044	7.66021	13.3628	9.5097	7.98773	8.98395	8.61738	10.4831	10.4049	8.57329	10.7545	10.9103	3.91831	13.3732	8.55939	7.91305	12.1488	9.89269	11.5305	9.38133	9.30699	13.2962	10.0058	8.90314	12.029	14.1774	9.7237	10.674	11.8884	13.343	8.08689	14.5399	15.1734	14.1099	12.7879	11.7943	13.4846	14.4408
384	TCGA-AC-A3YI-01	0	0	0	MES	-0.986835	241	-0.123789	0.863046	11.9733	12.8374	9.78178	9.17214	15.1707	11.0445	10.2788	10.5875	9.29259	10.5148	9.9544	9.13179	10.4326	9.98517	6.86265	16.508	7.61142	9.22705	12.1698	11.4705	10.7197	11.286	9.16091	12.1276	7.7438	8.4861	11.3875	10.5545	9.78176	8.55976	10.6115	11.6944	7.6469	14.2861	14.2443	15.0208	13.9992	13.6707	14.3261	15.1514
385	TCGA-B6-A3ZX-01	0	0	0	MES	-1.65414	124	-1.39335	0.260786	11.9026	8.68229	8.89944	9.86335	14.4755	10.3798	9.93853	9.51474	10.1519	10.4898	9.84639	6.43392	10.4901	10.1915	6.98915	13.3461	7.87225	12.4392	12.477	11.3965	10.4365	7.66718	8.99281	11.4696	6.51423	7.79271	10.9666	9.62253	10.4758	9.45563	10.8464	11.5141	7.3517	12.2081	14.567	12.8115	11.9937	11.6148	13.3366	14.1265
386	TCGA-B6-A400-01	0	0	0	MES	-1.97592	87	-1.02512	0.950801	12.6605	9.34322	8.3836	10.1521	15.3733	11.0949	9.12531	9.91196	10.672	11.1169	11.4547	7.67171	10.2238	10.0857	8.2439	16.1465	8.91051	8.15333	12.3508	11.2186	10.2941	11.0741	9.56129	12.208	7.7065	6.56515	10.3052	12.1909	10.6136	8.64262	11.1537	12.364	7.73454	15.3841	15.0579	13.7181	12.3453	12.9241	13.8409	14.1193
387	TCGA-B6-A401-01	0	0	0	EPI	1.18061	755	1.17482	-0.0057896	13.1558	10.2066	8.96183	8.04486	14.5579	10.5436	9.05518	9.95086	8.23706	10.165	9.33284	7.28836	9.26627	10.6915	5.91953	17.3723	9.99684	11.5695	12.0504	10.84	11.5763	12.2486	12.0046	13.0885	9.08457	12.0188	11.3015	13.1762	10.6843	9.55944	11.4488	13.8996	9.4426	13.4854	11.4875	15.7855	14.9032	11.7359	14.1241	16.3626
388	TCGA-B6-A402-01	0	0	0	EPI	0.97954	713	0.188592	-0.790948	11.2729	8.61694	7.77867	7.42067	14.6155	9.0966	8.40782	8.95214	7.36113	11.4414	11.1946	7.73678	9.77328	10.0427	4.88386	15.221	8.16531	9.63001	12.0545	11.083	12.1719	12.5579	12.3756	14.2468	8.80218	10.5638	10.5031	13.5163	10.8073	9.73204	11.1035	12.7089	7.58584	15.2655	12.9677	14.7108	12.6274	15.8327	15.0393	15.5283
389	TCGA-B6-A40B-01	0	0	0	EPI	2.1665	891	2.12945	-0.0370534	11.6711	11.9888	8.90069	8.30739	14.5886	11.1641	8.60282	9.92204	7.59702	10.4752	8.86087	8.24029	9.64371	10.0372	7.39793	16.7176	8.21051	11.1665	11.6309	10.8949	11.9634	12.2249	11.6549	14.5741	7.49835	11.5362	13.4875	13.2112	10.5965	10.1134	11.2913	9.29413	9.27935	13.5644	12.3134	15.7808	15.3334	12.9382	14.9014	16.2777
390	TCGA-B6-A40C-01	0	0	0	EPI	0.765703	666	0.647734	-0.117969	12.156	10.0202	9.33853	8.29622	14.5474	10.6845	9.18184	9.90232	7.93298	9.56298	9.27744	6.56742	9.87475	10.4612	6.37576	16.7466	6.70919	4.84363	11.7577	10.5704	11.8165	11.8285	11.9078	12.1601	7.68434	10.3384	12.6245	12.7309	10.0616	9.69396	11.4419	11.3244	8.82571	13.8955	9.24714	14.4103	13.9927	9.21486	12.7937	14.9
391	TCGA-D8-A3Z6-01	0	0	0	EPI	1.05963	732	0.843618	-0.21601	11.6559	9.39169	9.64697	8.53497	13.9394	10.4329	8.74895	8.3343	8.15852	9.93957	8.95063	6.7392	9.10625	10.0109	6.30942	16.2235	8.78012	11.3195	11.8796	10.3166	11.9711	11.7626	10.2794	12.6266	8.31365	11.349	13.2946	11.8557	11.0346	10.3254	11.869	9.30691	8.50014	13.0184	11.5145	14.6383	13.7648	11.8976	9.99899	16.421
392	TCGA-JL-A3YW-01	0	0	0	MES	-0.940767	245	0.445014	1.38578	12.4359	13.1622	9.77057	9.61431	15.6681	11.9497	10.2557	10.9323	9.22203	10.5262	10.0455	9.87172	10.0031	10.4491	6.86138	18.1433	8.74415	9.84371	12.7279	8.76513	10.3938	11.6026	11.8859	13.3707	8.38307	8.45888	11.6312	9.44121	10.2299	9.65742	10.3618	12.7722	8.55873	12.1847	13.517	14.9053	14.2888	6.71076	15.2119	15.5921
393	TCGA-A7-A425-01	0	0	0	EPI	1.44549	791	1.12723	-0.318254	12.1106	11.4323	8.62884	8.29737	14.5752	10.5166	9.08999	9.08714	7.97823	10.0613	9.42651	7.11295	9.40835	10.1327	4.82117	15.3879	8.8684	10.4783	11.8913	10.3659	11.6026	11.7622	11.3001	13.5093	9.47387	11.8948	13.2343	11.2423	10.4134	9.90757	11.2101	10.6795	8.61508	12.5438	12.4124	14.7422	14.3784	12.7562	12.2132	14.7276
394	TCGA-A7-A426-01	0	0	0	EPI	0.0849487	505	0.174199	0.0892503	11.6976	9.46736	9.5445	9.96723	14.9955	10.3194	9.30164	9.00494	8.22053	10.167	9.36853	6.3717	9.20597	10.136	4.91256	14.3273	8.24473	9.78741	11.7383	10.3381	11.1464	11.6874	10.9196	11.9679	8.70764	10.6696	12.4271	11.0343	10.5919	8.78468	11.3329	11.1835	8.45407	13.3167	12.5293	14.3031	13.5791	12.4402	13.3489	14.5045
395	TCGA-B6-A408-01	0	0	0	EPI	1.28466	766	1.14398	-0.140682	11.9244	8.95497	9.11866	7.63026	14.47	10.6875	8.81254	10.0545	8.40269	10.2711	10.4722	6.81429	9.48066	10.2282	6.47637	16.4136	8.05142	9.86729	11.2181	9.92725	10.5332	11.0347	12.4286	12.8694	9.72146	10.4597	14.1743	12.3695	10.5924	9.11502	10.6174	12.463	9.14035	14.5767	8.86341	15.1366	14.3746	9.775	8.6978	15.0365
396	TCGA-B6-A409-01	0	0	0	EPI	1.65376	816	1.35204	-0.301721	12.4678	8.76389	7.70287	9.19333	14.7147	10.7873	7.93593	9.72314	8.81978	10.4955	9.72856	8.23286	9.85233	10.1168	4.96378	14.6871	9.50742	8.19735	12.7509	10.3221	12.1941	13.1143	14.1743	15.412	10.4964	9.975	13.0297	13.7908	10.0199	8.86475	10.4958	13.2206	8.63251	14.1214	11.6406	14.5083	12.987	13.0249	15.3589	15.4942
397	TCGA-BH-A42T-01	0	0	0	EPI	1.48754	796	0.919321	-0.568222	11.796	11.7233	8.6545	7.80793	14.0872	10.4598	8.44189	8.84026	7.67701	10.3563	9.76767	7.5029	9.66096	10.3265	4.56241	15.544	7.40104	10.2021	12.4814	10.1856	11.9467	11.6047	11.0203	12.1817	7.67925	11.1168	11.4552	13.7112	11.0953	11.1591	11.2333	10.936	9.44642	16.0409	2.75202	15.3439	14.5207	4.41932	13.2445	15.9855
398	TCGA-BH-A42U-01	0	0	0	EPI	0.539652	612	0.510513	-0.0291383	11.6771	11.9949	8.86159	8.87051	15.3814	11.0442	8.81848	10.0978	8.14187	10.3356	9.63921	8.67576	9.5962	10.3651	5.78284	14.3198	8.71446	9.24848	12.049	9.24848	11.1314	11.2225	12.1	13.3262	8.06241	9.58338	11.8167	11.4577	10.5342	9.08578	10.6123	12.2992	8.61871	12.8257	15.3892	14.5236	13.8552	16.6355	14.6722	14.8091
399	TCGA-BH-A42V-01	0	0	0	MES	-0.325734	388	-0.106673	0.219061	11.7661	10.243	9.754	9.37963	14.7412	10.3011	9.48535	8.77353	8.80297	10.3308	9.38089	7.27323	9.54615	10.0173	5.31155	14.9649	9.09898	9.8084	11.4118	11.3838	10.9089	11.3318	10.3924	12.3342	8.11192	10.0238	11.2742	12.2624	10.6823	9.32485	10.84	12.9595	8.32727	13.7124	12.584	14.0177	13.7528	13.0548	13.3612	15.3616
400	TCGA-D8-A3Z5-01	0	0	0	EPI	1.96886	866	0.915864	-1.05299	11.8847	9.89181	8.85515	8.18457	14.2316	9.2988	8.97355	8.28232	7.72384	9.96232	9.07068	7.06138	9.75094	10.3274	2.89883	12.3706	8.51653	11.8497	11.9807	10.585	11.8324	11.7227	10.6187	13.3689	9.68753	11.2295	13.0943	11.5577	10.6246	9.23106	11.6501	11.5517	8.69816	14.3206	12.7959	14.226	13.7705	13.1526	12.2314	15.5625
401	TCGA-EW-A3E8-01	0	0	0	EPI	0.745115	663	0.516299	-0.228816	11.7595	10.4185	9.73157	7.58264	14.4289	10.3676	9.34974	9.62009	8.33185	10.0752	9.42993	6.74065	8.91574	10.3716	5.17115	15.218	7.94424	8.74482	11.4814	11.6016	10.9804	10.2477	11.0828	12.1597	7.80669	10.4953	12.3649	12.23	10.1502	9.77911	11.3473	12.5955	9.13964	13.5101	9.24885	14.6945	13.9131	9.38003	12.3515	15.6133
402	TCGA-EW-A423-01	0	0	0	EPI	2.88599	929	1.81192	-1.07407	12.1766	8.30458	8.13908	7.4954	13.7337	10.2677	8.21647	9.62166	7.97402	10.0199	8.90345	5.5036	8.91528	11.0968	3.91953	13.8243	9.56006	9.27117	11.8693	9.61079	12.4373	11.3606	13.6824	13.1798	9.42187	10.9883	13.8686	12.4586	10.5428	10.6707	11.698	12.7992	9.79819	13.5386	8.26505	14.7914	14.6487	8.88251	13.4644	16.6155
403	TCGA-GM-A3XG-01	0	0	0	EPI	0.946046	704	0.396643	-0.549403	11.0022	10.1028	8.01586	10.7168	15.0721	10.7734	7.39157	8.19737	7.60718	10.1267	9.61764	5.66171	9.4814	9.98475	4.88044	12.8387	8.80255	9.38286	12.1926	10.8204	11.3912	11.441	10.7283	12.0567	7.50063	9.67878	12.486	11.2964	10.0452	9.30822	10.4381	13.4856	8.06716	13.0042	14.9731	14.7868	14.2728	14.5204	14.2248	13.6318
404	TCGA-LL-A440-01	0	0	0	MES	-3.09533	22	-1.50859	1.58674	11.9674	13.8155	10.366	9.13797	16.025	10.922	11.1283	10.2193	10.466	11.1093	10.7413	8.03354	10.3183	10.2901	5.19651	16.8112	8.2876	10.3183	11.7278	9.76996	9.48192	9.90851	9.86791	11.966	6.60498	9.12079	10.7461	9.82931	9.994	8.41234	10.2993	11.6432	7.47044	12.8868	13.0342	12.7324	12.1723	13.0041	12.0942	13.6208
405	TCGA-LL-A441-01	0	0	0	MES	-1.62327	127	-0.654457	0.968815	12.9376	9.41317	9.14589	9.51603	15.6134	11.0651	9.80213	9.40314	10.169	11.5311	10.8496	6.66908	10.394	10.1611	4.97929	14.717	9.34678	10.9435	12.5696	8.94685	10.0382	8.21122	10.0308	12.9321	7.29919	7.81506	12.2239	7.85681	9.83831	9.21882	11.2338	13.173	7.80087	13.9377	10.8328	13.0679	12.1877	11.2012	14.157	10.8541
406	TCGA-A2-A4RW-01	0	0	0	EPI	0.0198171	487	0.357424	0.337607	13.3689	9.84151	9.76026	9.0858	14.3985	10.8316	9.87072	8.38601	8.35701	10.2762	10.6935	6.6907	9.77429	10.2048	7.73379	16.094	9.63211	10.2642	11.1682	11.9626	11.5063	10.8502	12.0476	12.6621	7.97154	10.768	12.4007	9.66343	10.677	11.0204	10.5229	9.05821	8.70551	14.2314	10.4424	14.0508	13.1503	10.2435	11.6343	15.0064
407	TCGA-A2-A4RX-01	0	0	0	MES	-3.13374	21	-1.52825	1.60549	12.1575	10.8238	9.8284	10.2912	15.8556	10.661	9.81104	9.32037	10.0058	11.7272	10.6839	8.2925	11.7358	10.2634	9.17067	18.273	8.22039	12.014	13.5116	13.1334	10.5294	10.9629	6.67877	10.6229	8.72513	7.68502	10.1073	10.3627	10.7074	7.64924	10.7566	12.7654	8.16211	15.4729	15.6262	13.4524	11.2804	17.113	13.4567	8.96957
408	TCGA-A2-A4RY-01	0	0	0	MES	-0.831479	274	-0.308309	0.52317	11.9323	10.5793	9.84595	9.91597	14.3503	10.6478	9.63355	8.38656	9.14957	10.8772	9.88176	6.31724	9.83433	10.0126	4.93204	15.0403	8.66254	11.3772	12.0817	10.4513	10.8517	10.3092	9.41176	11.9965	6.38676	10.1682	11.7163	11.243	10.525	9.01839	10.8647	12.4234	7.79098	13.6201	13.7506	14.2574	13.3018	13.445	13.1935	14.5803
409	TCGA-A2-A4S0-01	0	0	0	EPI	1.16174	753	-0.526116	-1.68786	10.5889	8.75294	8.16275	6.12653	12.4434	9.00958	8.27788	6.99158	8.75119	9.57103	7.88444	4.75946	9.61872	9.55711	8.37856	14.2152	9.18044	9.48856	11.6521	11.1247	10.4622	11.4445	9.1632	9.75301	7.68308	9.95533	11.4117	11.4742	10.7137	9.48542	10.5868	13.2631	8.91452	13.1127	4.89212	14.4415	13.8056	5.3636	10.7235	14.0997
410	TCGA-A2-A4S1-01	#N/A	#N/A	#N/A	MES	-13.7928	1	-12.1141	1.67862	12.0344	12.8856	7.28405	11.7088	16.4611	10.1465	11.5892	12.6203	10.3351	11.2291	10.5061	10.7206	10.2848	10.6897	10.6008	18.1738	2.21198	0.888149	8.49889	2.61001	0	6.39888	3.48674	4.98324	0	0.888149	2.39347	2.13862	1.43387	0	8.48867	3.24922	0	3.11397	2.96473	5.85815	6.53747	2.39347	5.60429	4.9439
411	TCGA-A2-A4S2-01	0	0	0	EPI	0.343107	573	0.263931	-0.0791759	12.2373	11.2032	9.49864	8.18508	13.749	10.1284	9.33227	8.99484	8.5422	10.6326	11.129	6.53281	9.38529	10.3123	6.0336	16.1598	8.95524	11.6074	10.8987	11.1941	11.3394	10.9603	9.20925	11.7131	6.42945	11.5421	12.6929	11.6185	10.621	8.71444	10.6037	13.0632	9.06151	13.981	10.6353	13.7504	13.4707	10.5742	9.8422	15.4346
412	TCGA-A2-A4S3-01	0	0	0	EPI	1.5436	804	0.762861	-0.780737	11.3601	8.57279	8.27505	6.99336	13.3705	9.80232	8.65595	8.20576	8.15766	10.1525	10.0457	6.83243	9.43511	10.5301	4.42231	16.9232	8.43127	11.0913	11.1852	9.65223	10.4006	10.7443	12.1452	12.7113	9.31232	10.1688	12.3186	12.1714	11.5259	11.9383	12.3464	13.1648	9.48794	14.0227	7.78446	14.9741	14.4587	7.97848	13.5727	16.1567
413	TCGA-A7-A4SA-01	0	0	0	EPI	0.0628242	499	0.566404	0.50358	11.8674	10.8765	9.97219	9.07818	14.3294	10.7679	9.89739	8.86089	9.06338	10.6872	9.63749	6.39744	9.75267	10.5847	3.65359	15.692	8.34324	11.5062	11.2132	10.1125	10.2838	11.363	10.9223	12.3203	8.50773	10.5852	12.6668	11.5704	10.3771	10.1246	11.9415	10.1799	8.53159	12.6518	10.6195	15.6045	14.4803	9.91892	11.2189	16.171
414	TCGA-A7-A4SB-01	0	0	0	EPI	1.25248	764	0.623779	-0.628698	12.186	10.2575	9.41236	8.25022	13.8033	9.97046	8.73701	8.35252	7.40655	10.7045	10.6674	6.05314	9.5468	9.98849	3.57291	14.0371	8.56173	7.17988	10.4842	10.7272	10.7738	10.4396	11.2004	12.7308	8.67154	10.1473	11.9764	10.0389	10.3812	10.6871	11.4217	10.8033	8.19198	13.1441	10.9021	15.2759	15.2253	10.3893	14.0809	16.7195
415	TCGA-A7-A4SD-01	0	0	0	EPI	0.112104	513	0.0804876	-0.0316163	13.5215	12.1303	8.45256	8.3722	13.6676	10.273	9.05351	8.92208	9.91391	10.4368	9.64566	7.45228	9.82016	10.1356	7.87548	16.5069	9.095	12.9404	13.2879	11.3465	10.9169	12.1535	11.649	13.4241	8.00964	9.18017	12.3734	11.9161	10.638	8.14258	10.9068	13.6401	7.19253	14.9693	15.5127	14.8108	13.1025	12.2474	14.6616	15.4617
416	TCGA-A7-A4SE-01	0	0	0	MES	-0.384285	375	0.245167	0.629453	11.6627	11.0376	9.07226	9.63733	14.8716	10.4293	9.44434	8.81478	8.60695	11.0663	10.6721	8.1243	10.4829	10.6789	9.46962	17.4731	8.93861	8.90758	10.5403	10.4894	11.1917	11.6418	9.16952	12.1451	6.55865	8.09674	11.4281	11.1801	11.0255	8.18952	10.4542	11.8724	7.69269	14.8828	16.7312	15.5819	14.5268	15.83	14.7643	14.8913
417	TCGA-A7-A4SF-01	0	0	0	EPI	2.81823	924	1.08553	-1.7327	11.9725	9.06071	7.64125	6.92395	12.6483	10.3671	7.88095	8.15373	7.08072	8.79339	8.20914	5.4933	9.54923	9.77533	3.72964	15.1592	10.1373	10.4442	10.6216	10.9149	11.3647	11.912	12.358	13.19	7.3753	10.1884	13.2277	13.0961	10.5239	11.0583	12.7429	14.7452	8.76408	13.6897	5.84074	15.2463	14.1218	5.40114	12.1716	15.1761
418	TCGA-AQ-A54N-01	0	0	0	EPI	3.58149	949	0.703386	-2.87811	11.21	6.14416	4.78971	3.5774	13.8373	10.9607	6.07269	7.06194	8.14976	9.1968	6.63569	9.59261	9.11912	10.6905	1.90084	11.2356	10.1918	9.14722	11.7482	10.4932	11.9773	11.568	11.923	12.0273	7.4425	8.88052	12.3655	12.26	10.3771	8.6642	10.2354	11.9897	8.51583	12.1781	14.6887	14.727	14.6189	6.32725	15.3482	15.6516
419	TCGA-AQ-A54O-01	0	0	0	EPI	2.51889	914	0.940313	-1.57858	11.1502	8.5133	7.69187	7.01257	13.5842	10.4988	7.2307	9.99101	7.78913	8.38035	8.35857	5.77608	9.06966	10.1181	5.63829	15.3715	8.88694	6.95569	11.0762	10.1939	11.9291	10.9923	11.6376	11.4779	8.58798	10.202	12.2242	12.9705	10.7208	9.60638	11.8476	13.8074	9.47918	10.3207	5.98	15.1913	14.7553	5.92838	10.5332	15.3856
420	TCGA-D8-A4Z1-01	0	0	0	MES	-0.747969	298	-0.553904	0.194066	12.1216	11.0179	9.83541	8.76733	14.5663	9.9439	9.84511	8.39083	9.16959	10.7009	10.0413	6.3041	10.0122	9.93182	4.59079	14.6004	8.62313	12.027	11.6646	11.0168	10.3676	10.9371	10.0413	12.0124	8.45131	10.0328	11.1671	10.0186	11.0553	9.62522	10.6621	13.097	8.23734	13.4776	13.7509	13.6126	13.2553	14.3117	13.4155	14.2849
421	TCGA-E9-A54X-01	0	0	0	EPI	3.90725	957	1.07192	-2.83533	11.0315	8.06946	5.45107	4.19994	14.1729	9.19697	5.52931	7.74153	7.15993	10.4152	9.71446	4.66276	9.39616	9.73142	10.0158	12.1973	9.37828	8.24736	12.1953	10.531	11.1927	11.3425	11.0092	13.1385	9.0721	9.97151	12.4277	12.5952	10.7762	9.01905	11.0701	13.8942	8.99418	14.1089	2.4512	15.4057	14.6683	4.84827	12.8192	16.1334
422	TCGA-E9-A54Y-01	#N/A	#N/A	#N/A	EPI	6.52324	960	2.78097	-3.74227	10.8063	7.54704	6.08626	4.40205	12.097	8.16857	6.04802	9.31841	6.97048	7.76702	6.92197	4.03587	9.00239	10.3166	1.75262	12.867	9.22882	8.44604	12.1515	9.40037	12.5326	11.2161	13.0703	12.4662	10.051	10.7895	13.7794	13.0968	10.3853	11.1333	12.3802	12.6332	9.70482	12.6415	7.13153	17.8756	17.2123	7.57868	14.2234	17.8944
423	TCGA-GM-A4E0-01	0	0	0	MES	-1.84387	105	-0.556662	1.28721	11.8754	11.624	10.6177	8.74763	15.8123	11.2057	10.6652	10.0019	9.5351	11.6159	10.4972	7.66486	9.74472	10.5183	4.52539	15.3247	7.4735	8.08334	11.1794	8.96673	10.6993	8.89955	8.72528	12.3564	7.48732	9.66083	11.4581	11.6951	8.93027	8.43208	9.83448	8.96461	7.39593	10.8354	11.3855	13.4617	13.5011	11.3676	12.1524	14.8194
424	TCGA-LL-A50Y-01	0	0	0	EPI	3.14853	936	1.56005	-1.58848	10.5797	8.12824	7.05856	7.03087	13.7457	10.7904	7.31429	9.59152	7.07493	9.1348	8.61779	5.95021	8.6122	10.1059	5.12774	14.7832	8.16932	8.63445	12.4551	10.4575	12.2853	12.1135	10.6071	12.0425	9.14646	11.0113	13.5501	10.966	9.85819	10.4622	11.2341	11.7017	9.48941	12.2778	6.68493	15.4773	15.0052	8.0992	13.3687	15.9302
425	TCGA-LQ-A4E4-01	0	0	0	EPI	1.68628	827	0.589465	-1.09681	11.581	9.41416	8.43926	7.35388	13.3902	9.22513	8.57374	7.9241	7.81331	10.4786	8.09698	5.87901	9.63746	10.511	2.99677	14.5277	8.48005	11.1429	11.592	9.97072	10.9789	10.9628	12.6229	12.6495	6.46395	11.0259	13.3717	11.4616	11.4014	10.949	11.471	8.89113	8.8133	14.1159	6.21552	13.9766	13.8481	6.88508	11.3489	14.2181
426	TCGA-MS-A51U-01	0	0	0	MES	-0.485018	351	0.212811	0.697829	11.9433	10.1245	10.4269	9.09583	14.3373	10.8164	9.6385	8.64219	8.8812	10.7424	10.1191	7.11598	8.99767	9.78815	6.21005	17.1185	8.6953	11.5364	11.334	11.5635	11.4154	11.2866	9.27537	12.1381	8.70846	10.2416	11.9783	11.3055	10.0138	9.305	10.6451	11.3073	8.45114	13.0195	12.0866	14.3006	13.7162	12.0044	13.0258	16.1442
427	TCGA-A7-A56D-01	0	0	0	EPI	3.80948	953	2.94734	-0.862144	12.4572	11.1561	7.73663	7.91481	15.2193	11.2449	7.14827	11.9531	7.02797	8.92772	9.36167	7.50176	9.20894	10.5978	6.88862	16.4784	7.55671	5.63609	12.7502	9.77286	12.4626	12.1281	12.4766	13.5027	8.43516	9.52221	14.6686	13.6139	8.46817	8.92574	10.9091	12.4767	10.3925	12.2454	7.39137	16.8	16.0761	7.81997	14.9918	16.3075
428	TCGA-AR-A5QM-01	0	0	0	EPI	1.19361	757	1.28615	0.0925432	12.1711	12.1995	9.46931	8.14591	14.7698	10.4119	9.60251	9.2798	8.99265	10.1387	9.9061	7.40704	9.81919	10.1923	3.60045	15.5529	9.04514	11.0034	11.5032	9.47744	11.5007	10.5991	10.7114	13.9838	8.80149	11.5832	13.2977	8.93869	10.4624	9.02857	10.5447	10.0243	9.15128	12.6771	10.0686	14.4299	14.2056	10.8625	12.4914	15.0918
429	TCGA-BH-A5IZ-01	0	0	0	EPI	1.56427	808	0.790272	-0.773999	11.5177	8.85653	7.23351	7.42717	14.9111	10.0295	8.23043	8.47791	8.16287	10.5955	10.81	8.50462	10.6443	10.4987	7.77579	14.8169	8.6727	11.1112	14.6327	12.7012	11.2429	12.1997	12.898	14.361	7.94863	9.10798	12.7428	13.4674	10.2915	8.85337	12.7715	12.9712	9.12959	13.7179	13.8156	14.2336	12.4816	11.5092	14.4035	14.8423
430	TCGA-BH-A5J0-01	0	0	0	EPI	0.71149	655	0.992599	0.281109	11.6004	10.8569	8.93492	8.70434	15.3973	11.2904	8.87352	10.7522	8.63372	9.8366	9.67261	7.31303	9.19198	10.7097	9.29561	16.7693	8.96022	8.30215	12.0805	9.37931	11.5755	11.1486	11.9821	11.9695	8.5254	10.644	12.8551	11.6392	10.1659	9.61731	10.675	12.9598	8.87352	12.1514	9.56287	15.3092	14.9779	10.5777	14.3381	15.339
431	TCGA-E9-A5FK-01	0	0	0	EPI	1.79416	838	1.36589	-0.428273	11.1841	10.6576	8.63378	8.09105	15.3377	11.0204	8.46598	10.9497	7.79591	9.6946	9.01116	7.6787	9.20217	10.6674	4.06735	14.5461	8.49417	8.67146	12.5927	9.57843	11.9805	11.1099	10.6604	12.482	8.70998	11.3956	13.4887	7.47645	10.2087	8.88855	10.2951	10.4154	9.42145	12.4905	11.9028	15.0274	14.5415	12.3713	12.7782	15.3949
432	TCGA-E9-A5FL-01	0	0	0	EPI	0.709844	654	0.795821	0.0859776	11.7086	10.7058	8.68716	10.1669	14.9141	10.9407	8.94428	10.1357	8.55583	9.84791	9.79748	7.9186	10.672	11.2939	5.21629	14.9154	9.63299	9.66828	12.1769	8.24165	11.896	9.84993	8.07539	12.3964	8.6769	7.8756	11.7929	13.715	11.0866	11.1382	11.0249	13.4871	8.69725	11.9315	16.6164	15.5768	14.2313	11.1995	14.734	16.2453
433	TCGA-HN-A2OB-01	0	0	0	MES	-1.46422	144	-0.197108	1.26711	11.3661	10.2133	10.7918	10.5655	14.769	11.4046	10.1547	8.54072	9.04188	10.9207	10.6238	6.10634	10.1155	10.2659	4.73495	16.5801	8.91222	11.0739	11.3914	10.7598	10.9903	10.3443	9.39106	11.5062	7.35553	10.3408	11.7169	11.7035	10.4044	9.29209	10.7277	10.5757	8.06897	13.8564	12.5461	14.4993	13.5921	12.8907	13.1	15.0635
434	TCGA-OK-A5Q2-01	0	0	0	EPI	1.02374	724	1.01061	-0.0131283	11.0477	10.1141	9.17878	9.00917	14.9881	10.1386	9.4365	9.05425	8.22319	10.1071	9.64826	6.65875	9.79013	10.2131	5.09138	15.3849	7.29055	9.90677	10.7414	10.816	11.5583	11.7426	10.7168	13.6603	8.75349	10.5442	12.5032	13.4214	10.1264	10.0028	11.0124	13.1469	8.21213	14.2701	11.5881	15.3911	14.3865	11.7471	13.7953	15.6587
435	TCGA-OL-A5D6-01	0	0	0	EPI	0.09731	508	0.415529	0.318219	12.3333	12.2622	9.85932	8.96793	14.6684	10.972	9.09642	8.79726	8.35986	9.99285	9.83826	8.09635	9.63286	10.3633	7.14405	16.9509	8.47946	10.1975	13.5206	9.013	11.3734	11.4523	13.0779	12.4485	7.16482	10.023	11.7332	7.73606	11.0269	9.98704	11.8357	13.3274	9.29194	11.965	11.6758	14.1842	13.5579	10.5181	15.4989	15.4475
436	TCGA-OL-A5D7-01	0	0	0	EPI	1.893	852	-0.11171	-2.00471	11.7229	9.63945	6.26635	5.83054	13.5151	9.10088	7.89487	9.18501	7.67301	9.84156	9.78095	9.98791	9.52994	10.5581	1.95121	14.0837	9.25512	8.50463	12.2325	9.92193	11.0171	12.028	13.5439	13.4921	9.35991	10.3504	11.2418	9.15025	11.0044	9.82189	10.9963	12.0812	8.45048	13.3303	8.91915	13.3662	12.7749	7.63882	13.4665	13.3902
437	TCGA-OL-A5D8-01	0	0	0	EPI	2.47904	911	1.15861	-1.32043	11.7903	8.86755	8.94781	7.23959	13.1979	9.68287	8.09778	7.99862	7.2277	9.16749	10.0878	6.56802	9.41917	10.7061	5.56436	15.5814	8.62301	10.475	10.913	10.2406	11.9926	10.6377	8.5739	12.4962	9.13602	11.7012	13.5474	11.483	11.5993	10.3104	11.2336	12.8402	9.47892	15.218	7.58857	14.8647	13.5201	8.56762	10.5297	15.0552
438	TCGA-OL-A5DA-01	0	0	0	EPI	1.2931	767	0.394062	-0.899039	10.5698	9.42255	8.82889	7.7277	13.8537	10.716	7.69916	8.12753	7.35208	9.50896	9.75276	5.5319	9.69539	10.1623	5.47915	15.6816	8.63354	6.3277	10.6796	11.1022	11.475	10.1764	10.2157	12.4199	8.29522	9.76659	12.6387	11.6013	11.0441	10.122	10.9237	9.7069	8.4574	13.8917	10.9454	14.0562	13.7492	11.6258	13.1314	15.3099
439	TCGA-PE-A5DC-01	0	0	0	EPI	1.88802	851	1.05715	-0.830871	11.8193	11.1457	8.84501	7.61692	14.2116	10.1777	8.107	8.32928	8.29617	9.33665	8.41705	7.43206	9.76163	10.4643	5.70261	15.183	8.22063	6.53691	11.1322	9.50462	10.3084	9.90674	12.5539	12.9216	7.9852	9.99434	12.329	10.4761	11.0493	9.95433	12.3471	13.6325	9.11335	14.5696	10.7446	16.1668	15.1004	11.4995	13.372	15.637
440	TCGA-PE-A5DD-01	0	0	0	EPI	1.275	765	1.30321	0.0282037	12.3055	11.2087	9.50969	8.54981	14.838	10.8478	9.36534	9.03168	8.26052	9.75459	8.34454	7.04128	9.4166	10.3772	5.29537	15.6478	9.12458	11.0901	11.0296	10.0729	11.4047	11.1223	12.5217	12.5509	8.94413	11.788	13.8449	9.91099	10.4462	9.54405	10.7227	9.27563	9.50017	13.4167	3.63592	14.6763	14.73	5.87416	13.7333	14.973
441	TCGA-PE-A5DE-01	0	0	0	EPI	0.447341	594	0.3615	-0.0858415	11.5073	10.8015	9.21769	8.31947	14.2954	10.5127	9.67558	9.66457	8.58108	10.341	9.72261	6.30688	9.27749	10.31	5.41785	14.8058	8.53737	9.7994	11.5618	10.016	11.5133	10.9449	9.82152	12.142	8.59771	11.2968	12.2135	11.8756	9.90007	8.53863	10.6114	12.7211	8.68282	13.2193	10.6281	14.3905	13.6464	10.255	12.0732	14.075
442	TCGA-A7-A5ZV-01	0	0	0	MES	-2.8255	32	-2.13479	0.690704	12.9826	9.88743	6.3484	13.1229	15.4712	9.73162	8.22019	8.99578	11.3831	10.9615	11.7136	6.56666	9.65204	10.5084	8.56247	15.6058	8.85695	6.73059	10.2212	9.12093	8.77565	4.32275	4.41134	11.2617	7.05325	4.88348	11.7667	11.7782	10.0472	11.0836	10.1941	12.3492	6.90855	12.8961	15.6978	13.9846	9.29393	17.7138	12.7913	14.1588
443	TCGA-AC-A5EH-01	0	0	0	EPI	0.626981	632	1.15177	0.524786	12.2412	11.2175	9.60743	8.66222	15.0249	11.1267	8.94773	9.86439	8.47092	10.3493	10.1348	7.86776	10.5332	10.475	6.88403	17.9857	8.3659	10.4313	13.2458	10.7386	10.9419	11.3206	11.8056	12.8432	8.36483	10.7611	12.9541	12.2527	9.85736	9.48872	12.1445	13.5575	9.05229	12.7018	9.92685	15.4755	15.0011	6.20925	15.3868	11.7799
444	TCGA-AC-A5XU-01	0	0	0	MES	-0.0942644	451	-0.186653	-0.0923886	12.0811	10.5158	8.95354	8.69317	14.4408	10.3387	8.76842	9.0765	9.24219	9.50869	8.59939	7.58423	9.62974	10.3408	7.32561	16.6599	7.63821	7.56954	11.0622	10.3225	11.2323	11.048	10.3889	11.9837	7.75753	10.413	11.741	11.2385	9.73486	8.28128	12.5679	13.7804	7.22797	14.1327	9.41976	14.6326	13.853	9.57122	12.3932	14.1609
445	TCGA-AR-A5QN-01	0	0	0	EPI	0.677153	645	0.46818	-0.208972	12.1821	13.6886	9.62352	8.55473	14.57	9.89608	9.37467	8.57091	8.2068	10.0777	10.0516	7.82071	9.51985	9.90066	4.65736	14.974	8.13904	10.1422	11.7582	11.0274	11.4082	10.5513	10.1402	12.646	9.93544	10.6008	11.3331	11.3533	10.0034	9.7418	11.3563	9.99018	9.13764	13.3121	11.1392	14.4479	13.9209	11.075	12.5647	13.9717
446	TCGA-AR-A5QP-01	0	0	0	EPI	0.64686	638	0.83265	0.185791	11.1442	9.99923	9.3798	9.16484	14.391	10.9806	9.05928	8.80112	8.34063	10.4287	10.0305	6.35745	9.92441	10.1154	4.28128	15.9102	8.30751	9.78253	11.6053	10.846	11.6375	10.3805	11.6116	14.1105	8.54804	10.0837	12.1145	12.8568	10.7037	9.96054	10.8359	10.8972	8.51995	13.555	12.5862	14.5217	13.7369	12.3708	13.1506	15.2502
447	TCGA-AR-A5QQ-01	0	0	0	MES	-2.23461	62	-1.64218	0.592423	12.1759	15.574	7.94779	12.0149	15.4235	9.89755	9.05541	11.1187	9.4925	10.3488	10.9438	7.18547	11.5426	10.6846	8.16561	16.3438	7.63391	8.95067	12.2526	8.3216	9.84631	8.51424	6.04608	11.2743	8.80926	5.23883	9.88093	13.4076	9.35371	10.1024	8.85331	11.9647	7.05142	14.6902	18.0686	13.5994	12.5077	18.7069	12.9995	15.755
448	TCGA-E9-A5UO-01	0	0	0	EPI	2.27386	898	0.364967	-1.90889	12.1239	8.22772	7.71521	7.66858	12.848	7.59128	8.35961	6.87	8.83611	8.52579	10.0712	4.66525	8.42047	10.1749	3.21031	14.4141	9.57385	6.66172	11.6544	11.4347	10.7867	11.7572	11.5655	12.7321	9.59229	10.3931	12.5343	12.303	10.8877	9.99141	12.932	14.3484	9.44383	2.70126	2.78593	13.6673	13.1691	0.478299	5.12136	15.5928
449	TCGA-E9-A5UP-01	0	0	0	EPI	4.89614	959	1.75629	-3.13985	11.3063	6.7659	5.74845	4.47028	12.0062	8.1444	7.50074	8.35964	6.75527	9.89342	9.30193	4.08529	9.50905	9.60466	3.45733	12.6509	8.9536	1.58342	11.9276	11.4882	11.9255	11.4854	13.0442	13.9877	9.02947	11.7024	13.2253	14.4504	10.8055	11.6874	12.2403	13.016	9.65269	15.0297	1.13626	15.46	14.2915	0.484808	12.8704	17.0914
450	TCGA-GM-A5PV-01	0	0	0	EPI	2.43264	905	0.797156	-1.63548	10.2881	9.21226	7.84116	7.74307	13.5854	9.61361	7.54298	8.6656	7.65219	9.81938	9.42269	4.60792	9.13402	10.0719	4.72064	12.3171	8.72223	10.5153	12.078	11.0278	11.279	11.6965	11.8546	11.9597	8.8038	10.6509	12.6587	11.8278	10.8962	9.76849	10.5269	10.6583	9.07904	13.1512	13.0396	15.2005	14.4186	13.3079	13.9917	16.2232
451	TCGA-GM-A5PX-01	0	0	0	MES	-0.0979069	448	0.307746	0.405653	10.4945	11.1152	9.64129	9.46823	15.1992	11.6517	8.81879	9.64903	7.85767	10.2566	9.77084	6.43597	9.51752	9.81969	6.78171	15.9627	7.92806	7.84546	10.9563	10.3878	11.5542	11.0555	9.89386	11.7257	8.12331	10.0023	13.1566	12.1107	9.84505	8.83617	10.5311	8.12533	8.42833	12.6355	8.52333	13.944	13.6421	9.03734	13.7805	14.3553
452	TCGA-LL-A5YM-01	0	0	0	EPI	3.58537	950	1.46994	-2.11543	11.3132	9.38903	7.18681	6.76834	14.1706	9.8843	7.14067	9.85285	6.33056	8.09042	7.66723	7.51883	7.84399	11.0908	4.31115	14.5779	7.9224	1.01364	11.9606	8.82148	12.1525	13.0134	11.4381	11.5127	1.82676	10.0674	12.5317	14.8618	8.96665	9.96447	12.2058	13.4051	10.4005	6.24593	6.97527	15.1217	15.4398	3.11142	7.24611	16.8395
453	TCGA-LL-A5YN-01	0	0	0	EPI	1.96333	864	0.885744	-1.07758	11.4471	8.21548	7.6888	7.52658	14.4081	10.8145	7.95493	10.5697	7.90234	9.01748	8.8298	6.85075	8.80473	10.9112	4.48679	14.7138	9.24725	8.87865	12.2722	9.01457	12.0017	12.2543	11.6446	13.0363	7.62532	10.1415	13.0202	12.4044	10.2029	10.011	11.3912	12.5819	8.68164	12.7486	10.8578	14.086	14.0386	11.4231	13.1658	15.5355
454	TCGA-LL-A5YO-01	0	0	0	MES	-0.148472	436	-0.135193	0.0132788	12.0758	8.582	8.49658	8.32137	14.8536	10.7559	9.34744	10.5247	9.21867	10.2998	10.832	7.08673	9.0758	10.416	6.41384	15.0043	8.07788	9.83711	11.884	9.50118	11.8012	11.8294	12.4216	12.5266	7.594	9.9706	10.7281	9.38596	11.1439	9.71952	10.1379	12.2191	8.31889	11.9379	9.0699	14.179	12.7187	9.25554	14.7781	15.5638
455	TCGA-LL-A5YP-01	0	0	0	MES	-1.18048	198	-0.14779	1.03269	11.9909	12.5082	8.94901	9.06923	15.5294	11.2943	9.63043	9.75417	10.3157	11.1218	11.653	8.79747	10.1471	10.1665	8.58633	16.6283	8.89022	11.2833	14.1888	9.99497	11.9604	12.2976	12.3439	13.2808	8.63963	7.30261	12.4906	11.0309	9.65167	8.47342	11.7096	12.4689	7.9819	12.5546	8.49347	12.5916	11.8325	8.86337	13.6643	13.8678
456	TCGA-OL-A5RU-01	0	0	0	EPI	1.76743	832	0.719695	-1.04774	11.6332	11.7055	8.66801	7.13911	14.0741	9.52142	8.81179	9.15784	7.95217	9.89837	9.12808	7.7177	8.95555	9.94717	4.77346	13.9084	9.87764	11.0582	11.9407	11.0254	11.8798	11.5994	11.2193	13.267	8.71575	11.1175	12.8943	8.32876	10.7473	10.0168	11.401	14.1857	8.5072	13.2918	10.9113	13.8258	13.7581	11.3429	12.7203	15.3923
457	TCGA-OL-A5RV-01	0	0	0	EPI	1.52267	802	0.989903	-0.532763	11.8064	11.6371	8.96087	9.11969	13.8355	9.66242	8.25134	7.39486	8.1617	9.98221	9.61716	6.16	9.54567	9.90396	5.69761	15.8106	9.34441	11.9214	12.2566	11.0998	11.5042	11.7224	10.6311	12.9946	8.43298	10.9238	12.7216	12.6211	10.515	9.82951	11.3246	13.249	8.68629	14.0978	13.0167	15.2578	14.3374	12.9752	14.0328	15.6542
458	TCGA-OL-A5RW-01	0	0	0	EPI	2.79938	922	0.806979	-1.9924	11.1039	9.67272	6.48217	7.16633	13.3593	9.95268	6.82023	9.28029	6.65749	9.22445	10.4918	7.65753	9.20125	10.5649	5.92526	15.0854	8.35745	7.67536	13.3124	10.8543	13.4255	12.5451	12.0618	13.6605	9.47512	8.87223	11.401	12.782	10.8688	9.83384	13.1507	10.4515	9.90283	12.5175	14.6808	13.2295	11.975	16.5363	14.7975	16.3526
459	TCGA-OL-A5RX-01	0	0	0	EPI	1.31379	772	0.852826	-0.460966	11.5029	11.1092	8.886	8.58675	14.1227	10.1239	8.53776	9.01054	8.18841	10.1451	10.7703	7.45064	9.305	9.76046	6.03569	15.2224	8.45522	11.3023	11.7434	11.182	11.8909	11.4274	11.3878	13.389	8.60528	10.9134	12.9724	12.1859	10.1728	9.0751	10.9196	12.6744	8.44137	13.5578	12.9538	14.4449	13.6475	12.9747	12.748	14.5618
460	TCGA-OL-A5RY-01	0	0	0	MES	-0.744966	300	0.0412352	0.786201	11.9121	11.603	9.1217	10.0255	15.3788	10.2791	9.81799	9.93153	9.03885	10.8225	10.05	6.83478	9.90109	10.4758	8.98907	17.0196	8.57685	10.0897	11.7201	10.9731	11.2845	11.2063	9.87392	11.8592	7.136	9.26364	11.7855	12.7593	9.29793	8.3741	11.7443	13.2484	8.6088	13.2749	12.1541	14.4012	13.2347	11.7905	14.5603	14.8904
461	TCGA-OL-A5RZ-01	0	0	0	EPI	3.16796	937	1.06929	-2.09867	13.2534	10.2337	7.4636	5.85244	12.6081	10.273	7.27579	7.35456	6.38999	9.42188	10.7616	5.89025	9.82965	9.81743	4.49079	14.5618	10.5175	10.9105	11.6107	11.5802	11.4187	9.11226	11.8219	13.4445	7.9956	8.06337	13.0202	12.0197	11.5441	11.0251	11.3793	14.2897	9.00143	14.6136	8.77254	14.6382	14.1664	8.85772	15.1363	15.4164
462	TCGA-OL-A5S0-01	0	0	0	EPI	0.238423	547	0.514806	0.276383	11.3705	12.232	7.95673	9.63448	16.2568	11.5179	8.29119	9.75363	8.68152	9.95935	10.6487	8.03094	9.51362	10.2534	5.55853	15.6675	7.94191	8.43759	12.5709	10.4694	11.5397	12.2658	12.8664	14.0813	8.32123	8.39477	12.5823	10.7302	9.62987	8.25574	10.1891	11.8422	8.47095	13.1954	9.84632	14.1706	12.2773	9.90165	14.6772	15.5679
463	TCGA-A7-A5ZW-01	0	0	0	MES	-1.26638	178	-0.130004	1.13637	10.52	9.48228	10.2373	10.5873	15.1415	11.3399	9.8047	9.63516	8.86278	10.9334	10.53	6.75759	9.85498	9.82189	7.22204	16.4366	8.24744	10.448	11.7892	10.9859	11.2868	11.0578	8.84607	11.633	8.0449	9.90356	12.1095	12.1912	10.5721	8.30743	10.259	12.5946	7.65505	13.3807	11.3407	14.5217	13.5748	12.5864	13.0833	15.1978
464	TCGA-A7-A5ZX-01	0	0	0	MES	-0.663325	311	0.0202602	0.683585	11.2154	9.25726	10.0666	11.0617	14.5619	10.8894	8.90498	8.22353	8.73111	10.7331	9.97795	5.61109	9.65081	9.91575	5.83444	15.7854	8.40697	10.368	12.0247	10.3373	11.2439	10.2532	10.0465	11.7059	7.57955	10.2734	12.2999	11.0977	10.5352	9.11735	10.6484	11.9128	8.1106	13.5914	13.3092	14.3477	13.5939	13.8846	13.2393	15.2932
465	TCGA-AC-A5XS-01	0	0	0	EPI	2.19399	894	1.67043	-0.523556	11.2516	12.3219	8.59286	7.88301	14.7174	10.3276	8.90952	10.0576	8.07667	10.204	10.5446	6.96617	9.19442	9.90383	4.75567	14.2191	8.67832	10.3218	12.4544	10.7177	11.81	12.8986	12.932	14.2249	8.41971	10.9992	13.5344	9.52065	9.79261	9.21578	11.3278	9.82178	8.84976	12.5579	9.2756	15.2992	14.7396	9.52975	13.4725	15.8765
466	TCGA-AC-A62X-01	0	0	0	EPI	2.77206	920	1.14381	-1.62825	10.7148	7.56374	6.82084	8.99731	13.5014	10.1418	6.74379	6.42523	5.5094	11.6211	11.3962	6.45976	9.06952	9.73549	5.5094	12.0296	9.55159	12.3078	14.479	10.137	12.0877	10.0134	11.2973	14.1075	7.99895	9.92784	14.3444	9.74672	11.7272	8.68133	10.0239	12.2327	8.40728	13.5003	12.3284	14.2311	12.8315	7.26105	13.6083	14.9079
467	TCGA-AC-A62Y-01	0	0	0	EPI	0.827332	677	0.731637	-0.0956955	11.8793	11.2482	8.83902	7.93618	14.3168	10.5142	9.37584	9.37316	8.82205	10.4721	9.91461	7.14888	9.08104	10.0237	4.51335	15.5388	9.03115	10.8272	12.6259	10.6267	11.3227	10.3797	10.1357	13.5919	9.84264	10.53	12.1443	11.9449	10.0836	7.41231	10.4106	14.5296	8.59493	7.03111	1.16098	14.3989	14.2097	0.867185	11.3308	14.5599
468	TCGA-E2-A56Z-01	0	0	0	EPI	2.74222	919	1.21159	-1.53063	10.4972	9.41795	7.77323	7.29459	13.4496	9.64452	7.69378	8.24567	7.48089	9.21948	9.84525	6.62037	8.45106	10.1506	5.52625	15.1134	8.76711	5.71143	9.82172	9.79268	11.1529	11.1608	11.6188	13.5316	8.90089	10.0246	13.2476	12.8632	10.2692	9.60414	11.4296	13.8045	9.34981	13.9909	6.65305	14.1599	14.8239	6.86876	6.87432	15.7604
469	TCGA-E2-A570-01	0	0	0	EPI	0.339519	572	0.823129	0.48361	10.3851	10.0613	9.80929	9.10177	14.8609	11.4295	8.72503	9.75583	8.13629	10.4486	9.96877	6.5724	9.45294	10.1482	7.51925	17.1616	7.65913	9.06044	10.9115	11.086	11.609	11.0091	10.5365	12.4032	8.22668	10.3247	12.6982	12.5853	10.5129	9.43074	10.4453	12.0404	8.36655	12.6856	8.41032	15.5282	14.2904	8.99387	13.3179	16.4197
470	TCGA-E2-A573-01	0	0	0	EPI	0.423698	590	0.506364	0.082666	11.7973	8.03652	7.71275	7.83584	15.4965	10.1768	9.06807	9.32079	10.0221	11.0745	10.6437	8.25739	9.25724	10.1645	5.33036	15.0908	8.51639	10.7485	14.0176	10.8614	12.2148	12.2072	11.3447	13.1449	9.53485	10.9919	12.5288	10.2322	10.4929	8.24042	10.5848	11.9153	7.90494	14.0739	11.9453	14.4611	13.0633	7.9975	14.426	15.0555
471	TCGA-E2-A574-01	0	0	0	EPI	2.87809	928	1.75706	-1.12102	11.4963	7.91396	5.79268	6.14128	16.4927	10.5651	6.12977	8.56692	9.3349	10.1176	11.3329	8.50364	9.82809	10.8424	4.94213	14.4894	8.34206	8.33086	13.7651	10.6983	12.5881	13.3032	13.7961	13.7277	5.91847	7.70869	12.0799	14.0104	9.80112	8.99905	11.5088	12.6221	9.82809	13.3746	14.9606	15.4948	14.6865	15.6553	15.3835	16.5164
472	TCGA-LL-A5YL-01	0	0	0	EPI	2.7847	921	2.08353	-0.701169	11.2291	8.06225	8.45934	7.91868	14.0937	11.2552	7.82735	9.8583	7.30518	9.83367	9.81631	6.63891	8.68727	10.3603	6.04536	15.5747	8.8507	7.40145	12.5041	9.40715	12.7273	12.4981	11.7763	13.9105	6.96047	10.4052	13.1705	15.0848	9.89713	10.3399	10.9698	10.128	9.38942	12.0396	9.4492	15.6338	15.2522	11.2371	14.8739	16.4402
473	TCGA-OL-A66H-01	0	0	0	EPI	0.243492	551	-0.4874	-0.730893	12.5729	11.361	8.14203	7.86332	14.1359	9.34124	9.29601	9.34956	8.54938	10.2106	9.67951	6.42045	8.73591	10.025	5.48499	14.4319	8.93159	9.90081	12.3207	9.65434	10.8171	11.751	10.0353	12.2791	2.85902	10.1334	10.5461	12.8049	9.60344	9.44501	11.3875	13.0557	8.17154	7.04377	8.21875	13.2868	13.7892	8.16107	7.13219	14.5881
474	TCGA-OL-A66I-01	0	0	0	MES	-2.19442	68	-1.4366	0.757825	11.5547	10.7885	8.59626	10.0986	15.3172	10.9801	9.14691	9.62522	9.86554	11.2521	11.0635	8.82853	10.0289	10.8602	6.44931	15.3991	8.56128	4.45061	12.15	9.62598	8.81255	10.7302	11.4559	13.3362	7.80906	9.13411	11.4957	11.7146	9.88477	7.02183	10.3248	12.3437	7.04024	13.981	14.0163	12.8987	11.4458	10.5888	12.6218	13.3106
475	TCGA-OL-A66J-01	0	0	0	EPI	0.888531	690	1.159	0.270468	11.3157	11.0226	9.48872	8.32627	15.0134	10.8901	9.57905	8.74675	8.48348	10.4681	10.2712	7.37842	9.49505	10.0283	5.80683	15.7097	8.0502	4.21533	10.2012	10.3679	10.7675	11.9044	10.4695	13.5205	8.03303	10.4219	12.5397	11.8685	9.91228	9.53794	11.3183	9.39333	8.80461	13.9513	10.3908	15.8541	14.8843	10.7794	9.18684	16.1379
476	TCGA-OL-A66K-01	0	0	0	EPI	1.02421	725	0.758247	-0.265964	11.793	9.75059	9.4379	8.33741	14.1689	10.2506	8.67537	8.95743	7.99941	10.2875	11.0895	7.31583	9.84007	9.90513	5.1457	15.9527	8.70754	8.71433	11.0771	10.978	11.6529	12.4495	11.8095	13.8894	7.32705	10.3401	13.4259	9.31655	10.1002	9.60609	11.5591	8.93928	8.72143	14.2403	8.63382	13.3336	13.1395	9.95899	11.7519	14.8835
477	TCGA-A2-A0CX-01	N0	Her2	Stage IIA	MES	-0.340348	384	-0.0450462	0.295302	11.7211	10.541	9.86119	8.44164	14.3519	10.3667	9.32984	9.25938	8.80012	10.0894	10.7875	7.65813	9.42524	9.98299	7.53482	17.8154	8.23127	10.6482	12.3616	11.3234	11.223	10.7898	9.20517	11.4621	8.33929	10.2182	13.6519	10.701	10.4058	10.3877	10.5173	14.2178	7.55663	13.8647	10.0921	14.1794	13.1392	9.86806	13.1545	14.4259
478	TCGA-A2-A0D0-01	N0	Basal	Stage IIA	MES	-0.205079	426	-0.978193	-0.773114	11.2053	7.34385	6.30841	6.64164	15.6237	9.60014	6.8362	9.1205	10.1794	10.8953	11.471	8.7081	9.37077	10.1149	7.95248	15.437	8.08471	8.58663	13.0307	9.42537	11.621	10.2601	9.62519	11.847	7.00761	7.10146	11.0369	10.4445	10.3977	7.73266	9.45784	11.7289	7.54178	13.7985	13.4175	12.4876	12.1047	9.62819	13.235	13.8606
479	TCGA-A2-A0D4-01	N1	LumB	Stage IIB	EPI	0.849948	680	-0.150785	-1.00073	10.7344	9.81397	8.95659	8.04759	13.2206	8.74526	8.25795	7.28991	10.5723	9.20181	10.551	5.77563	10.3974	10.1423	4.23562	14.0014	8.73158	8.99152	10.7753	11.4273	10.7398	10.9871	11.4322	12.2837	10.9052	9.98177	12.2941	10.8654	11.4699	10.86	12.2808	14.239	6.95117	14.1184	8.1485	14.4178	14.3251	8.78411	8.55513	15.6248
480	TCGA-A7-A0CD-01	N0	LumA	Stage IA	EPI	1.11	743	0.141616	-0.968381	11.193	8.94417	9.35612	7.77194	13.089	9.59425	8.54085	7.57914	7.46977	9.68269	8.45616	5.79161	9.4983	9.66264	5.18926	15.7033	7.58041	3.65932	11.8194	11.6608	10.8967	10.4635	8.6251	10.4244	7.09629	9.78849	11.1364	13.7159	10.8756	8.67009	11.58	13.7917	8.94672	8.87882	6.26522	15.3458	15.0895	6.38554	12.9669	14.6636
481	TCGA-A7-A0CE-01	0	0	0	EPI	0.579625	621	0.402376	-0.177248	12.4376	9.63844	7.97392	8.62546	13.9396	10.004	8.02615	7.81434	10.4618	10.3881	10.9317	7.30653	9.70792	10.5551	4.70525	16.4791	8.30709	10.3523	12.5928	11.1191	11.81	12.3507	10.2146	12.3237	8.05586	9.15961	12.394	11.129	10.6691	8.83489	10.8857	13.4075	8.81873	14.6587	15.6143	14.2733	13.0062	9.69677	15.5189	14.5664
482	TCGA-A7-A0CG-01	N0	LumA	Stage IIA	MES	-1.35065	164	-0.570754	0.779896	10.8213	10.7389	10.3435	9.24454	14.6532	10.0379	10.3698	8.73351	9.34198	11.0612	10.3991	6.04765	9.60305	9.49734	5.9775	16.2588	8.28512	11.788	11.5261	10.5622	11.4713	9.85859	6.47431	10.9094	8.26451	9.90303	11.9493	7.77359	10.7027	8.14958	8.66123	12.6419	7.43706	13.8223	11.5942	13.6352	13.4	11.4858	12.9861	12.0784
483	TCGA-A7-A0CH-01	0	0	0	EPI	0.186148	538	-0.0622807	-0.248428	10.4361	9.68569	9.24045	8.41991	13.4905	9.98974	8.63301	8.4436	8.4793	10.3823	10.1051	5.0563	9.1596	9.24192	7.04263	16.978	8.62621	11.5285	11.4817	11.9189	11.4673	10.6034	9.68569	11.5542	8.89861	9.81146	12.8166	10.5941	10.7941	9.18793	10.36	13.234	7.84255	14.2723	10.5211	13.6082	13.6789	11.0889	13.5698	14.8377
484	TCGA-A7-A0CJ-01	N0	LumB	Stage IIA	EPI	1.779	834	0.379402	-1.3996	11.0376	10.7278	7.63484	7.04803	12.9289	9.84008	8.03429	8.42806	7.99	9.33784	11.2527	5.73011	9.22227	10.2549	6.10708	15.7866	8.57353	11.3952	11.8207	8.24457	11.3224	10.6223	9.49927	11.2152	8.96445	11.4664	11.8208	12.3812	11.5638	9.26714	11.3604	13.3325	8.81893	14.9591	9.53787	15.2192	14.4153	9.09364	12.4737	14.4865
485	TCGA-A7-A0DB-01	0	Normal	0	MES	-0.0483475	464	0.31315	0.361497	10.6973	8.62257	9.50939	8.59138	14.7613	10.2172	9.37232	9.03353	9.15196	10.711	9.41505	5.45667	9.33429	10.2723	5.49395	16.573	7.7943	12.1488	12.0913	11.1171	11.8447	11.5722	10.9289	11.8269	8.02465	11.0752	13.2895	11.2145	10.5607	9.00153	9.88907	13.2899	8.63653	14.1462	11.1483	13.276	13.4248	10.5258	14.0452	15.5456
486	TCGA-A8-A06N-01	N0	LumB	Stage IIIB	EPI	3.03014	933	-0.155182	-3.18532	9.81633	6.51425	6.7292	4.85771	11.1045	7.2737	7.08422	6.29148	9.24558	8.83804	8.8674	3.83884	9.33184	9.82301	1.90827	12.6086	7.78221	1.90827	10.3537	11.3269	10.3478	11.2678	11.6313	12.4246	8.76535	10.559	11.8772	3.44187	11.6431	9.97403	11.5408	14.1702	8.27118	15.5112	0	13.4032	14.168	0.298072	1.90827	16.4008
487	TCGA-A8-A06O-01	N0	LumB	Stage I	MES	-0.000942823	479	-0.259721	-0.258778	11.4835	9.55247	9.55491	7.58784	13.6029	9.73963	9.39238	8.20312	8.67807	10.7619	10.9216	6.09396	9.69181	9.87949	3.93331	15.7171	8.43485	7.64285	10.4843	9.78759	11.2189	10.8329	9.85269	12.1252	7.66477	10.3282	10.7978	13.2823	12.2561	10.8769	10.4044	13.4413	8.21141	13.592	4.50816	13.7811	13.7671	3.99613	10.718	15.5127
488	TCGA-A8-A06P-01	N2	LumA	Stage IIIA	EPI	0.240457	550	1.14572	0.905261	11.7064	11.026	10.119	8.68455	14.8943	11.1436	9.98897	9.64697	9.18888	10.4145	9.84347	6.47954	9.88541	9.91139	6.29149	18.0475	7.73419	11.083	11.9403	11.1324	10.6547	12.1249	11.6524	12.4425	8.70068	10.2837	12.7812	12.9108	10.7427	9.03742	10.6072	13.5837	8.53448	13.3305	4.55286	16.4869	15.6997	4.72498	14.7644	15.8077
489	TCGA-A8-A06R-01	N1	LumB	Stage IIB	MES	-1.34261	165	-0.435612	0.907	11.5931	10.7277	10.0597	9.22683	14.4204	10.7035	9.8732	9.46533	9.42417	10.9152	12.4376	6.37583	9.76109	10.0704	7.29258	17.8436	7.6416	10.5982	11.2946	9.10239	9.11467	10.376	11.4592	12.4744	7.92577	10.1935	11.7084	10.7779	10.9334	8.48566	11.5076	13.4216	7.66049	13.7674	9.43325	14.6795	14.04	9.48511	13.1247	14.6449
490	TCGA-A8-A06T-01	N1	LumA	Stage IIIA	EPI	0.99798	715	0.0580848	-0.939896	9.95816	8.63587	9.01238	8.20059	13.0224	8.82867	8.92692	7.96807	8.13907	9.97947	11.9043	5.27239	9.46066	9.83764	4.44808	15.2147	7.77851	6.10482	11.0226	11.3469	10.7978	11.076	9.66665	12.4979	8.00902	9.86599	11.9127	11.1253	11.3707	10.2504	10.5595	13.1977	8.2771	6.93027	1.97717	13.6111	14.3167	0.341417	10.8146	16.2027
491	TCGA-A8-A06U-01	N1	LumA	Stage IIB	EPI	1.67359	821	0.632607	-1.04099	10.7067	8.8282	8.47837	7.63081	13.0623	9.71887	8.52119	7.96314	7.87744	9.58353	10.2858	6.70145	9.60603	10.1537	5.95572	15.9192	7.62656	11.8161	10.9668	9.39637	11.0215	11.5602	10.2984	12.5324	8.19909	11.08	12.4571	7.17516	11.4476	10.8081	11.1234	14.022	8.91794	13.8936	10.3001	14.5685	14.3509	10.2623	8.89691	15.6213
492	TCGA-A8-A06X-01	N0	LumB	Stage IIB	EPI	2.28998	901	1.43956	-0.850422	12.0036	10.0748	8.73243	7.76877	13.3249	9.51423	8.68242	8.19036	7.86721	10.2201	8.71519	5.87345	9.19646	10.2824	4.94515	15.5383	6.3364	8.10963	11.5894	11.6524	12.0776	10.8279	11.9636	12.8843	10.0775	11.1687	13.0768	11.8283	10.2813	10.205	13.0416	13.8084	9.07282	14.3328	0.581881	15.6267	14.6528	0.995304	4.9217	14.9858
493	TCGA-A8-A06Y-01	N0	LumA	Stage IIA	EPI	2.17835	893	0.54302	-1.63533	12.2913	9.24128	8.44308	6.54456	12.577	8.71171	7.77638	6.9101	7.17692	10.3109	8.35459	6.37497	8.96104	8.77445	4.64495	15.4899	8.49322	11.7582	11.3101	9.84604	11.783	11.206	11.6345	12.7089	8.18636	10.2435	13.0766	7.62117	11.007	10.4477	10.4201	14.634	8.66685	14.2627	7.34803	13.5085	13.5538	7.47099	9.88763	14.3133
494	TCGA-A8-A06Z-01	N0	LumB	Stage IIB	EPI	1.92868	857	0.103426	-1.82525	10.0985	6.8643	8.18928	7.016	12.6453	8.51477	8.20996	7.44092	7.70363	9.29971	11.2137	6.20358	9.6086	9.57641	2.87434	14.3994	7.91714	11.2762	11.9811	10.938	10.938	11.9008	10.5393	12.7707	8.13395	9.72717	12.6242	10.2577	11.6016	10.6226	10.7168	14.2068	7.78872	10.4658	2.65981	13.802	13.8243	3.37468	10.3352	16.2263
495	TCGA-A8-A076-01	N0	LumB	Stage IIA	EPI	0.173025	532	0.695074	0.522049	12.2934	9.74895	9.62063	8.97896	14.2079	10.5338	9.58336	8.99681	9.20119	10.4487	11.1042	6.84092	9.78607	9.59345	7.66855	17.7118	10.2648	12.4687	12.5598	10.5981	10.8121	10.2864	10.3746	12.0936	7.77086	10.3553	12.5959	9.15955	11.0838	12.6677	10.5053	14.7577	8.33837	13.6525	5.12068	15.694	14.9814	3.62803	14.0655	14.7483
496	TCGA-A8-A079-01	N3	LumB	Stage IIIB	EPI	1.32698	776	0.395484	-0.931497	11.0285	10.1797	8.17836	6.55736	13.2069	9.82451	8.32582	8.5274	10.7918	8.90215	9.26757	6.36912	10.1062	9.92347	3.68475	15.8712	7.90909	12.0343	12.0869	11.754	10.9242	11.452	11.1391	12.4055	9.6978	10.8989	11.0712	5.03786	12.3807	11.0374	11.3255	12.4134	8.78624	12.8955	7.59842	14.8634	14.8011	7.43289	11.8834	15.6002
497	TCGA-A8-A07B-01	N0	LumA	Stage IIA	MES	-0.497588	349	-0.731952	-0.234364	10.1749	9.01772	9.80492	8.13772	13.6453	9.75499	9.14165	8.26607	8.51638	10.0351	9.9088	5.28684	9.67071	9.36152	6.04633	16.7256	8.35621	12.5141	11.3464	11.0563	10.0831	10.6721	10.1871	11.821	7.64741	9.81444	10.7759	11.8146	12.0103	10.8484	10.7647	7.87225	7.82462	15.1965	3.68193	13.8007	13.772	5.01241	13.8175	13.8395
498	TCGA-A8-A07F-01	N1	LumA	Stage IIB	MES	-0.807452	284	-0.385385	0.422067	11.4585	9.294	9.86552	8.5276	13.4719	10.0746	9.64088	7.84474	9.27805	11.7723	11.5197	5.64005	10.6362	9.65824	5.86857	16.4096	8.88599	13.2049	11.9798	10.4157	10.7822	10.6972	10.8492	12.038	6.97808	9.64934	11.7829	12.4443	11.6257	8.43384	9.85386	9.3104	8.11134	15.0493	8.69649	13.786	12.9041	8.37158	12.7407	14.6653
499	TCGA-A8-A07I-01	N2	Her2	Stage IIIA	MES	-0.717163	306	-0.128609	0.588554	12.6847	9.88702	10.0475	9.61093	14.0563	10.1934	10.0235	8.44311	9.26403	10.0375	11.0083	7.25864	9.58217	9.84476	10.2844	17.7422	8.25807	9.36974	11.1444	11.83	9.80121	10.4704	8.36615	11.2159	9.26196	9.5579	11.2125	12.7945	10.9208	13.1002	12.0032	14.538	8.21163	14.3938	8.51964	15.5048	15.0325	8.2705	9.05985	14.4692
500	TCGA-A8-A07J-01	N1	LumA	Stage IIB	MES	-1.96713	90	-0.641351	1.32578	11.1266	8.96485	10.5019	8.73651	15.2869	11.1566	10.5165	9.68409	10.2175	10.842	10.1302	6.42805	9.68489	10.0679	6.10066	17.4395	6.06621	11.0229	11.8652	11.2255	10.7946	10.5174	10.093	11.3367	5.49708	9.36783	12.6996	9.98649	10.2636	8.97412	9.91611	12.8962	7.86615	12.9864	5.72748	12.9053	12.7254	5.39036	12.5796	14.3013
501	TCGA-A8-A07L-01	N1	LumB	Stage IIIA	EPI	1.37327	783	1.16706	-0.206216	10.9709	9.33684	9.67192	8.6072	13.5489	10.0711	8.81797	7.59436	8.95578	9.72644	10.6196	6.2489	9.64479	9.7976	6.22927	16.6204	9.13883	6.68825	10.8789	10.6784	10.6032	9.22314	10.1632	11.553	9.00761	9.68259	12.0771	8.75413	11.6867	10.9311	11.212	13.5012	7.98429	14.0001	6.35539	17.7614	17.1403	6.46579	5.4541	16.1792
502	TCGA-A8-A07O-01	N0	Basal	Stage IIA	MES	-1.46307	145	-1.63802	-0.174955	12.0946	8.01054	7.64315	9.19016	13.5997	9.08286	9.55955	9.16106	9.50537	11.3716	12.0772	8.82861	9.83365	9.00858	5.6102	15.4751	8.76443	7.85526	11.897	11.1404	9.32743	11.762	9.82844	12.757	8.57623	9.22229	11.2163	11.7342	10.8812	9.77084	9.93453	12.5935	6.09349	14.5062	1.88417	12.7418	12.3109	2.37479	11.878	11.979
503	TCGA-A8-A07P-01	N1	LumA	Stage IIB	EPI	1.98371	867	1.38753	-0.596185	10.8691	8.75568	8.69703	8.56351	13.4419	9.62421	8.80109	8.09792	7.52734	10.4979	10.3962	5.25997	8.67869	9.8392	5.84105	16.088	7.85533	10.9358	10.2046	10.1639	10.8587	11.3459	10.2159	12.9863	8.05919	9.62485	13.3071	12.3839	10.3839	10.8187	11.3958	13.5345	8.40636	13.2421	7.79088	16.5113	15.6153	7.66389	8.27894	16.761
504	TCGA-A8-A07W-01	N0	LumB	Stage IV	EPI	0.580786	622	0.549469	-0.0313175	11.4599	11.1519	9.28492	6.84258	14.0467	10.1652	9.52614	9.1886	9.59415	9.45018	11.2427	6.50675	9.731	9.75984	6.60892	18.5232	9.10073	9.42372	11.7555	10.2699	10.4774	10.6382	11.1207	12.3857	7.8778	9.70432	12.3472	11.4343	11.9979	10.2216	11.3921	14.7792	8.58949	14.6841	3.52193	15.3059	14.6334	4.02271	13.2227	15.0854
505	TCGA-A8-A07Z-01	N0	0	Stage IIA	EPI	3.18213	939	1.50146	-1.68067	11.2419	8.59866	7.24793	7.16964	13.563	9.28081	7.95209	10.7483	6.82042	9.54365	9.0924	6.19422	9.24855	9.72963	4.85822	15.0288	8.59749	8.44646	12.1206	10.8816	11.5795	12.4852	11.0943	13.1313	9.71957	11.2598	13.224	13.4007	10.4875	9.15466	11.2983	14.7931	9.32679	15.2905	8.65777	15.5715	14.8175	8.42187	10.2274	15.2996
506	TCGA-A8-A081-01	N0	LumB	Stage IIA	EPI	1.79788	840	0.160161	-1.63772	10.7291	9.0862	8.24046	6.40506	12.6117	8.11885	9.05479	7.8463	8.35375	9.37208	10.08	4.69864	9.59465	9.9661	4.35797	15.1509	8.86541	11.4869	11.2967	11.2822	10.4626	10.6859	9.03705	12.2549	8.87308	10.3369	11.8947	12.5666	10.7774	10.6049	10.3954	14.1026	8.34686	15.4604	6.90828	14.7014	14.3319	6.28509	8.01244	14.3668
507	TCGA-A8-A082-01	N1	LumB	Stage IIB	MES	-0.0201254	472	0.28975	0.309876	10.9077	10.5428	9.37497	8.60066	14.5514	9.77182	9.37895	9.23697	9.97413	10.2981	10.2372	7.66249	9.9867	9.88905	6.89966	17.0311	8.63523	6.36807	11.0543	11.4167	10.5308	12.0416	10.5494	12.304	7.43796	10.6559	11.1003	13.0864	10.8368	10.2193	10.5624	14.3228	8.18884	13.7185	0	15.7005	14.8802	0	12.2833	15.6655
508	TCGA-A8-A083-01	N0	LumA	Stage IIB	EPI	2.70868	918	0.381211	-2.32747	10.6789	6.98839	7.47388	6.15764	12.1976	8.98355	7.6285	7.75705	6.58594	9.7442	9.00194	4.22205	9.39268	9.05222	3.98233	13.6603	8.13213	11.1247	12.1046	11.0038	11.3245	11.2057	10.0096	11.8949	8.79648	10.637	12.6869	12.1937	10.6178	9.35675	10.3649	13.7028	8.25094	13.5813	2.69031	14.6645	14.1128	2.5047	6.85232	14.537
509	TCGA-A8-A084-01	N1	LumB	Stage IIB	EPI	1.17708	754	0.814063	-0.36302	11.8395	10.7695	9.33036	8.4361	13.3872	10.2631	8.28331	8.0358	7.61693	10.3149	9.56575	5.98332	9.21962	9.79658	6.77196	17.3691	9.04432	11.9425	12.4179	10.7263	11.9465	10.9374	9.24467	12.0786	9.48785	10.9992	13.1107	10.7014	11.0205	8.85154	10.6058	13.6048	8.43288	13.8757	8.59749	14.958	14.2486	8.57864	13.4225	14.6034
510	TCGA-A8-A085-01	N1	LumB	Stage IIB	MES	-0.397151	374	-0.59208	-0.194929	11.0421	9.76657	9.52516	8.87982	13.7553	10.3722	9.11819	7.75467	7.62637	9.80997	11.6495	6.11753	10.3837	11.4213	6.16692	16.9062	8.16263	6.3534	12.2295	12.0868	10.2434	10.9001	9.77775	11.5535	8.96605	7.86503	10.7245	11.6915	10.4736	9.89414	12.3067	14.6223	8.44393	8.57411	1.55311	13.8188	13.7053	0	11.6458	15.5033
511	TCGA-A8-A086-01	N1	LumA	Stage IIA	MES	-0.92	250	-0.0914355	0.828565	10.3492	9.73577	9.95633	9.19179	14.4701	10.648	9.4877	9.51938	9.15271	11.2368	10.4507	6.53733	9.86227	9.76249	7.53198	17.7118	7.18864	8.26044	10.5715	11.3974	10.2454	10.2387	9.9583	11.5775	7.61482	9.54133	11.2055	11.8041	11.1088	8.99817	10.6941	12.9756	8.33494	14.8311	10.5626	15.0954	14.4922	10.3143	9.34038	16.1081
512	TCGA-A8-A08A-01	N0	0	Stage I	EPI	0.690311	652	0.393695	-0.296617	12.6989	7.65424	8.79899	8.51455	13.935	10.4743	8.64675	9.6193	7.72996	10.1963	9.8278	5.36322	9.41884	9.78998	6.52066	16.8529	8.7402	11.6076	11.3216	11.4038	11.8965	11.6189	10.3394	11.0598	8.98943	10.49	13.0931	10.3232	10.422	9.30791	10.6057	12.8822	8.78807	13.826	3.042	13.9769	13.9188	2.7632	13.5413	15.2376
513	TCGA-A8-A08B-01	N0	Her2	Stage IIA	EPI	2.02065	873	0.152584	-1.86807	9.95618	8.06968	7.42202	6.59106	12.6664	9.10683	7.42202	7.87169	7.12611	8.89829	9.76676	5.75498	9.65106	9.7491	5.99369	17.2083	8.39512	12.8532	11.9225	9.43792	11.3858	10.7334	9.88739	11.903	8.10714	10.5295	11.5457	14.6815	11.4341	8.63533	9.61413	12.9053	7.8933	14.6834	8.05058	15.2034	14.0821	7.58355	13.5482	15.4679
514	TCGA-A8-A08C-01	N0	LumA	Stage IIA	EPI	0.275705	560	-0.456546	-0.732251	10.8907	7.30186	8.78317	7.8848	12.9407	9.6762	8.57475	8.65208	7.94948	10.4961	11.5988	5.69476	9.8672	9.34918	5.49259	16.1707	8.59327	12.6118	11.0749	10.3345	11.87	11.164	8.63252	9.98324	8.43634	10.3865	12.4419	12.0977	11.3322	7.55664	10.1529	11.5133	8.17752	7.973	2.0171	13.1299	13.4527	1.89107	11.614	12.7586
515	TCGA-A8-A08F-01	N3	LumB	Stage IIIC	MES	-0.483474	352	-0.0483135	0.435161	10.8525	9.63706	9.2009	9.09808	14.375	9.5901	10.2263	9.29445	9.60356	10.2196	9.83668	6.16954	9.48449	10.4757	6.83364	17.6375	8.43268	8.51276	10.6557	10.1506	10.6109	10.8522	10.6511	12.6334	9.34152	9.05953	11.6794	12.9732	11.0249	12.0018	10.6772	14.2927	8.2114	14.4079	1.99103	13.9336	13.8884	0	8.80916	14.6769
516	TCGA-A8-A08G-01	N0	LumB	Stage IIA	EPI	1.02167	723	0.70834	-0.313334	11.0658	9.05846	9.15992	8.29238	13.7338	9.80296	8.85743	8.92272	8.55976	10.2936	10.2969	6.94441	9.3883	9.78694	6.45551	16.3693	7.621	5.9927	11.6114	11.2693	10.8531	11.3862	11.9883	12.7738	9.46554	10.9428	13.1015	12.5253	11.623	11.205	11.3768	14.0506	8.3842	12.8309	6.2995	15.0054	14.3109	6.00579	12.4779	15.9428
517	TCGA-A8-A08H-01	N0	Normal	Stage IIA	MES	-5.69635	4	-3.10941	2.58693	11.4936	12.5405	10.7204	10.4001	16.7725	11.0356	11.7589	11.1858	11.5057	12.1472	11.5533	7.81998	10.2264	10.4464	6.69915	17.5134	5.42672	8.43009	11.8255	8.94229	8.25181	8.40945	8.2665	10.9712	5.15978	7.64801	9.59852	10.3349	8.76454	7.33427	8.60864	10.7961	5.73123	11.0554	11.935	11.7668	11.6992	11.579	11.7462	12.4457
518	TCGA-A8-A08I-01	N0	LumB	Stage IIA	MES	-2.26366	60	-2.71598	-0.452315	11.1003	8.81771	8.14404	6.2226	13.7635	9.61164	10.446	9.16902	10.3657	10.5176	11.7025	3.50688	9.94115	9.60757	8.6933	14.3154	9.39038	10.5098	10.3054	12.8012	9.80584	10.4274	7.96987	10.1592	6.76059	8.64085	6.39889	9.81717	10.6834	7.77861	9.68925	14.3929	7.30635	12.2631	7.00068	12.7393	12.7301	6.96292	7.61959	13.63
519	TCGA-A8-A08J-01	N3	Her2	Stage IV	EPI	1.31208	771	1.39878	0.0867038	11.1508	9.97916	9.34364	8.66128	14.118	10.5405	9.06321	8.9943	8.31905	10.1599	10.4456	6.12644	9.12469	9.83527	7.03056	17.4387	7.73308	9.00835	11.4835	11.7135	11.0578	11.8017	10.5939	12.8858	8.41779	10.0681	13.3333	12.8527	11.1982	11.7957	12.9975	13.9691	8.26703	12.7129	8.74084	16.4255	15.8002	8.79802	8.58209	15.2739
520	TCGA-A8-A08L-01	N2	Her2	Stage IIIA	EPI	0.251554	553	-0.0310407	-0.282595	10.4415	9.12522	8.88841	8.40598	13.8318	10.0696	9.38618	8.91752	8.51385	9.96585	10.2845	6.55879	9.97088	10.5599	6.58286	16.1342	10.1537	9.00476	11.6107	11.9967	11.0861	10.4487	9.96951	11.8273	9.69972	10.4868	11.865	11.7261	11.2029	11.5997	11.5898	14.8102	8.65452	14.3993	4.88525	14.3548	13.0605	0.964805	9.89983	13.4882
521	TCGA-A8-A08P-01	N2	LumB	Stage IIIA	EPI	0.0590191	498	0.344741	0.285722	11.1426	9.71797	9.25591	8.78295	14.2176	10.317	9.90021	9.70552	9.12385	10.2973	11.0441	6.7543	9.48689	9.59885	6.79143	16.7326	8.33362	10.7284	11.1362	10.3188	10.9849	11.0959	10.3675	12.8118	8.30671	10.2806	12.0638	13.4139	11.5049	11.0199	10.97	13.0959	7.97443	13.2798	8.12332	14.9257	14.0876	7.9323	12.955	15.2948
522	TCGA-A8-A08T-01	N1	LumA	Stage IV	EPI	0.303692	565	0.374904	0.0712121	11.3782	9.77129	9.86346	7.61477	13.8289	10.0032	9.04017	8.39991	9.03469	10.9974	9.8833	6.0493	10.1895	9.6037	5.7436	16.8478	7.86198	11.8588	11.4404	12.1831	11.1265	11.4191	11.5264	12.5105	8.27218	10.093	12.5554	13.1528	10.9291	9.02366	10.6998	13.4231	8.23442	15.4496	2.31999	14.4233	14.0212	0.998773	13.4492	15.1681
523	TCGA-A8-A08X-01	N3	Her2	Stage IIIC	MES	-0.730621	303	0.225424	0.956045	11.2987	9.50953	9.90113	9.13423	14.958	10.7873	10.1513	9.79446	9.19462	10.852	10.227	8.08029	9.72244	10.0064	7.79055	17.6203	8.29352	9.76389	11.9865	11.2884	11.9973	12.3274	9.26672	12.6065	8.40307	9.87233	11.4685	12.6315	11.3448	8.86367	10.5216	12.7803	7.7589	14.7779	13.8552	15.0466	13.3105	7.79835	14.7129	14.6135
524	TCGA-A8-A08Z-01	N3	LumA	Stage IIIB	MES	-2.07281	82	-0.397997	1.67481	11.8	10.8182	10.6656	9.03749	14.9287	11.1478	10.6607	9.68669	10.5913	11.5509	11.9367	6.45102	10.379	10.0158	7.36205	18.3014	6.19813	11.527	11.5555	10.5479	11.178	10.9582	10.481	11.7683	7.12963	9.47606	11.5011	11.0691	10.749	8.15948	9.83994	11.8916	7.60633	14.4625	6.73801	14.2841	13.1905	4.84506	9.89538	14.5399
525	TCGA-A8-A090-01	N0	LumA	Stage IIA	MES	-0.331954	385	-0.160854	0.1711	11.1476	9.92328	9.55056	8.20863	13.82	10.0624	9.65876	8.71067	9.27883	10.542	10.3465	6.11174	9.18395	9.70505	6.89765	16.8595	7.45876	9.51692	11.366	10.5096	11.0118	10.2091	8.55472	11.4856	8.47147	9.96953	11.1278	13.3397	11.314	9.79768	10.7032	12.5364	8.45453	14.5868	9.62613	14.2999	14.023	8.63753	10.8779	16.0671
526	TCGA-A8-A091-01	N0	LumA	Stage IIA	MES	-0.213127	423	-0.479176	-0.266049	10.5576	8.33717	9.81043	8.06912	13.4087	9.10671	9.68352	7.70113	8.83392	10.4738	10.181	6.56244	10.0912	9.09255	5.31027	15.9632	8.33187	6.40047	10.2972	12.7164	10.1641	10.6686	9.62881	12.1907	8.72629	10.0588	12.0076	10.799	11.9124	8.85237	10.5696	13.4126	8.33608	15.1624	7.99492	13.0367	13.2213	7.60644	6.32319	13.9583
527	TCGA-A8-A092-01	N2	LumB	Stage IIIA	EPI	0.409808	586	0.0385146	-0.371293	10.9198	7.28334	8.80486	8.10148	13.3527	9.92268	8.87121	8.22864	8.53021	10.6779	11.0452	5.72216	9.85003	10.2161	5.69783	16.289	8.38707	11.1359	12.0645	9.91127	11.2153	11.3467	10.8379	11.9959	6.36131	9.37366	10.9729	13.8352	12.0679	11.0887	10.6821	13.6896	7.82272	14.6391	9.14007	15.1427	14.3889	8.92373	13.3079	15.9488
528	TCGA-A8-A093-01	N0	LumA	Stage IIA	EPI	0.679631	646	0.84565	0.166019	11.0058	8.59666	9.55518	9.14829	13.9634	10.4801	8.97431	8.05201	8.05023	10.7013	10.878	5.76388	9.98364	9.94967	6.21526	17.0317	7.96614	10.4211	10.3283	10.695	11.9308	10.9336	11.4491	12.4496	8.58687	10.858	13.2366	11.5441	10.8805	10.043	10.3005	13.3293	8.6316	15.0153	7.85608	14.458	14.0781	7.66461	10.1395	16.2026
529	TCGA-A8-A094-01	N0	Her2	Stage IIA	EPI	0.329262	570	0.419768	0.0905068	12.282	10.3922	9.30092	8.60319	13.7771	9.73529	9.69563	8.97316	9.31905	10.4788	10.885	6.19878	9.292	10.0418	6.99063	16.6279	8.81308	12.647	11.2165	11.3873	10.636	12.007	11.1966	12.6903	8.91274	10.8256	12.4039	13.4206	10.9259	9.16193	10.4175	13.6928	8.457	13.3896	10.2618	14.936	13.9597	9.99133	13.7545	14.1206
530	TCGA-A8-A095-01	N0	LumB	Stage I	MES	-0.50061	348	-0.59413	-0.0935202	11.3811	8.90775	9.53799	8.72943	13.9775	9.88654	9.19343	8.47126	8.49474	10.1683	10.7506	6.67817	9.86709	9.75544	6.09783	16.4662	8.39634	12.3652	11.7539	11.6651	11.4899	11.0683	8.86704	10.7075	7.19912	10.4407	11.8232	11.0261	10.9852	8.6627	10.0921	13.3133	7.58621	14.2156	9.27308	13.7831	13.2636	9.14361	12.526	14.0847
531	TCGA-A8-A096-01	N0	LumB	Stage IIA	MES	-1.5578	134	-0.572486	0.985316	11.553	9.84306	10.1164	8.88791	14.7692	10.6421	10.3229	9.12992	9.74808	10.677	10.1947	6.50564	10.3573	9.99112	7.32039	17.7716	7.75579	10.7425	11.6979	10.4499	10.8974	10.5144	8.57736	10.473	5.22356	10.1452	11.1474	13.4312	10.1156	7.99152	10.2951	12.2529	8.05299	14.1385	6.38817	14.3408	13.8387	1.03203	11.3469	15.2734
532	TCGA-A8-A099-01	N3	LumA	Stage X	EPI	0.978168	712	0.0638184	-0.914349	10.3747	8.52896	8.91012	7.89254	12.8945	9.27266	8.84927	7.49929	7.68429	10.149	8.60193	5.63544	9.77638	9.38433	4.56221	15.814	8.44302	12.073	11.501	11.352	11.2103	10.8943	8.85343	11.2469	8.36277	10.3401	12.4895	11.9508	10.9298	10.5648	10.1662	13.6229	8.70858	15.1547	3.60634	13.7257	13.935	0.340505	11.3749	14.6206
533	TCGA-A8-A09A-01	N0	LumA	Stage X	EPI	0.0525483	493	0.879806	0.827258	11.4243	10.5506	10.7521	9.45709	14.0749	10.2034	10.023	8.1461	9.45802	10.5718	11.3988	6.76605	10.0614	9.28963	7.71031	17.726	8.74963	10.0404	10.9724	10.7615	10.5936	10.3378	10.1107	13.2789	8.18481	9.32675	12.4104	11.2497	11.2237	10.4978	11.1262	14.7935	8.17579	15.0974	11.6446	16.0018	14.9097	10.5423	12.71	16.0909
534	TCGA-A8-A09B-01	N1	LumA	Stage IIIB	EPI	1.07251	735	0.859496	-0.21301	11.1409	9.05761	9.7365	8.12564	13.5818	10.1059	9.04815	8.6419	8.189	10.4278	9.76143	6.60187	9.48605	10.3633	5.33479	16.3694	8.55644	7.47805	11.0185	11.0836	11.3389	11.6176	10.3939	12.5767	8.34704	10.3391	12.381	12.7284	11.5675	9.6884	10.579	13.5954	8.77174	14.668	7.98198	15.3723	14.502	8.15061	9.47621	14.8488
535	TCGA-A8-A09C-01	N0	LumB	Stage X	EPI	0.668301	642	0.341443	-0.326858	12.2723	8.76018	9.17923	8.27156	13.4824	9.81277	8.67077	8.22241	8.01113	10.8712	9.01531	5.53384	9.89457	9.41363	5.48868	16.5617	8.49461	10.0229	10.7961	10.8457	12.0162	10.7538	9.96992	12.1517	8.71433	10.2436	11.3811	12.1586	11.3467	9.94559	10.306	14.2806	8.09638	14.4998	6.50123	14.5224	14.5017	6.40121	10.5387	14.8368
536	TCGA-A8-A09D-01	N1	LumA	Stage IIB	MES	-0.992459	237	0.230106	1.22257	12.4089	10.6863	10.3243	8.91575	15.1037	10.9549	10.5424	9.39707	9.48768	11.0884	10.9737	6.26269	9.94334	10.3207	7.77296	17.6719	8.71948	8.25423	11.3782	9.89737	10.5003	11.5165	10.2845	12.6915	9.06037	10.3921	11.6094	10.1975	11.2612	11.4685	11.4591	14.5159	8.13993	13.3066	3.35362	15.0182	14.4046	3.70364	10.8694	15.1781
537	TCGA-A8-A09E-01	N1	0	Stage IIIB	EPI	3.29934	945	1.3884	-1.91094	10.9171	9.06863	7.69435	7.08184	13.0954	8.71661	7.99557	7.91447	6.72818	8.9684	8.12337	6.03818	8.68843	9.71755	4.6	15.4246	9.59996	10.5893	10.4816	10.0936	11.7178	12.4592	10.8168	13.1691	6.57241	11.2203	12.3999	13.34	11.1641	11.3689	11.2539	14.2878	9.4506	15.0217	7.49214	15.5206	14.7855	7.03997	9.38522	16.2678
538	TCGA-A8-A09G-01	N3	Her2	Stage IIIC	EPI	0.0536778	495	-0.301208	-0.354886	11.2217	8.14264	9.32288	8.03226	12.9882	9.06127	9.42984	7.66548	8.96911	11.0091	11.8094	6.65076	10.003	9.39484	4.70595	15.8286	8.81742	12.7635	12.5046	10.5589	10.4835	11.2012	11.2339	11.3038	8.65974	10.5245	12.8945	9.29995	11.844	8.85071	11.1077	13.0753	8.21724	13.7907	7.80234	13.7905	13.2066	7.38813	13.2666	13.8761
539	TCGA-A8-A09K-01	N1	LumA	Stage IIA	EPI	2.27747	900	0.361111	-1.91636	9.92506	7.83779	8.20663	6.49188	12.4897	7.933	8.66511	7.82174	9.39975	8.98272	8.14347	4.43753	9.90908	9.31248	3.23819	13.1702	7.69785	8.09977	9.45195	11.9596	11.4415	10.8151	10.4561	12.5397	9.51069	11.4305	13.0884	10.046	11.7911	10.0947	11.7981	13.4869	8.71664	14.0238	5.81396	13.4141	13.2916	5.34518	5.17033	14.7804
540	TCGA-A8-A09M-01	N3	LumB	Stage IIIC	EPI	1.09926	739	0.339771	-0.759485	11.8174	8.53756	8.61942	7.53868	13.3391	9.47057	8.79949	8.64528	8.77393	10.0266	9.41001	5.9746	9.49566	10.1018	4.61311	15.7701	7.89645	10.485	10.7137	10.1791	11.0195	11.0828	11.0394	12.8484	9.17548	9.87311	11.6546	11.8732	11.2343	10.992	11.6463	13.0645	8.69317	13.908	2.88786	14.2699	14.0245	1.64796	8.14482	14.7274
541	TCGA-A8-A09N-01	N3	LumB	Stage IIIC	EPI	1.90885	855	1.0737	-0.835154	11.0871	9.10096	9.27059	8.17285	13.1331	9.39363	8.83202	7.89723	7.60231	9.71457	9.5018	5.20102	10.2432	9.20703	4.93899	16.017	8.39123	11.9407	11.8988	10.1724	10.9964	11.3852	9.42511	13.7414	8.12404	9.97569	12.2311	12.997	11.3739	9.61516	9.4406	13.696	7.612	12.8467	7.18001	16.2282	15.6025	7.55288	13.717	15.2827
542	TCGA-A8-A09Q-01	N2	LumB	Stage IIIB	MES	-1.0193	232	-0.552905	0.466396	10.6143	10.1928	9.63816	7.98604	13.8059	9.4714	10.2617	8.58885	10.4843	10.8478	10.2793	5.19597	9.87525	9.97662	5.79776	17.4465	8.6478	12.1963	11.0154	10.5478	10.7952	11.1213	9.71322	12.2185	8.37381	9.55408	9.544	8.27519	11.4605	9.20331	10.2978	12.5131	8.03004	13.0375	4.4976	14.2471	13.8555	4.00427	11.4292	15.0813
543	TCGA-A8-A09R-01	N1	LumB	Stage IIB	MES	-0.412575	370	0.234669	0.647245	10.932	9.9295	9.90948	8.86926	14.2394	10.483	9.7317	8.71573	9.31756	10.431	10.5165	6.40059	9.88627	10.0247	7.39943	18.2164	6.95483	10.0235	11.227	11.961	11.151	11.2819	11.054	12.2276	8.03239	10.2316	12.0327	11.2891	11.4728	11.0514	11.1757	14.1438	8.36775	13.4845	7.91341	14.6386	13.7702	7.23272	12.8967	14.9905
544	TCGA-A8-A09T-01	N0	LumA	Stage X	EPI	0.308515	566	0.50334	0.194825	10.3893	8.35081	9.64481	8.10111	14.0314	10.3614	8.93198	9.2496	8.831	10.8342	10.5157	5.15345	9.68945	9.93167	5.96164	17.3613	7.65871	10.5017	11.445	11.1509	10.9146	12.1173	10.6844	11.9786	7.73117	10.1249	11.7218	12.719	10.8079	8.52718	9.50819	8.66489	8.42529	13.9176	7.60868	15.9025	14.6317	8.62523	13.9496	15.5477
545	TCGA-A8-A09W-01	N3	LumB	Stage IIIB	EPI	1.04529	730	0.885491	-0.159798	10.705	8.24079	10.1152	8.3356	13.5597	10.1408	9.15384	8.09131	8.288	10.1637	10.6532	5.8377	9.85755	9.42862	4.11719	16.2351	8.75073	12.6378	11.901	9.70861	11.178	12.017	8.9573	12.1635	8.05082	10.1067	12.1358	10.2145	11.0268	11.268	11.0964	7.23956	8.24079	12.1961	0	16.1204	15.5731	0.878686	13.7453	15.4496
546	TCGA-A8-A09X-01	N3	Her2	Stage IIIC	EPI	0.0107106	482	0.406636	0.395926	11.7317	8.55156	9.38591	8.73934	14.4174	10.207	9.9969	9.15423	9.00878	10.6319	10.5755	6.82775	10.2111	9.73975	6.42391	16.8036	8.26869	12.3104	12.2108	11.0535	11.8588	11.3613	11.6358	11.1727	7.40847	10.347	11.7682	13.4377	11.163	8.7793	11.537	8.18165	8.00229	13.5336	1.40915	15.4782	14.9121	1.61814	14.4732	14.527
547	TCGA-A8-A09Z-01	N0	0	Stage IIB	EPI	3.73073	952	2.05905	-1.67168	11.8891	10.5792	8.17094	6.30015	13.1898	8.90994	8.83525	9.32396	7.21676	9.54476	9.45151	6.73659	9.42329	9.96465	2.8922	14.3959	8.1099	2.82112	12.5821	11.5528	11.5137	12.3157	11.5412	14.6954	9.0689	10.9915	12.7104	13.5286	9.79362	9.46104	11.3492	11.9833	9.58487	12.6418	0.440314	16.1916	15.3622	1.05012	6.40716	14.9252
548	TCGA-A8-A0A1-01	N0	LumA	Stage IIA	MES	-0.895789	259	-0.161465	0.734324	11.259	10.1606	10.0275	8.18069	14.7845	10.4409	10.3423	8.92761	9.70968	10.6278	10.33	5.64952	9.9556	9.85987	5.97147	17.1223	7.78249	12.3994	10.5575	11.4981	10.7773	10.7986	8.85908	11.177	8.93651	10.8513	11.6631	11.393	10.2854	8.46315	10.2011	8.45285	7.74046	13.9882	6.17563	14.9864	14.4475	5.9482	11.4136	14.7724
549	TCGA-A8-A0A4-01	N0	LumA	Stage IIA	EPI	0.015257	484	-0.127242	-0.142499	10.7611	7.24408	10.3402	7.75787	14.6816	9.14896	9.87691	8.15591	9.23588	10.0674	10.7473	5.19732	10.0217	10.0964	4.66526	14.6058	8.70902	11.4969	10.9189	11.6317	10.9427	10.3133	10.0355	10.9558	7.89608	10.2615	11.7605	11.0381	11.1191	9.00484	10.3878	11.5136	8.4225	13.6331	13.0027	14.2773	14.2883	13.3506	13.2444	15.4351
550	TCGA-A8-A0A7-01	N1	Her2	Stage IIB	MES	-0.686755	308	0.269315	0.956069	11.1957	9.39733	9.79875	9.01045	14.4993	10.9488	10.3678	10.0981	9.35125	11.2363	11.3888	6.92987	9.47977	10.1393	5.67963	17.1204	8.04705	10.3194	11.9242	9.91068	9.48136	10.4875	10.7954	13.2035	8.02308	9.35817	11.7681	10.0736	10.3172	12.5434	9.69118	12.4815	7.48266	12.7326	9.41071	15.9082	15.1516	8.39695	14.7467	15.078
551	TCGA-A8-A0A9-01	N0	LumA	Stage IIA	EPI	0.706504	653	0.762749	0.0562449	11.6559	10.3378	9.36414	7.94349	14.0037	10.7937	9.1939	9.46958	8.79594	10.1375	10.3955	5.96605	9.53711	9.90335	6.70189	17.0501	8.06723	11.1381	10.7232	11.8497	11.5806	12.2249	9.87618	11.5944	9.29086	11.2405	12.4587	12.7945	11.2451	9.74198	10.811	9.02491	8.84547	13.7188	1.74127	15.1718	14.874	0	13.8275	15.4423
552	TCGA-AN-A03X-01	N0	LumA	Stage IIA	MES	-0.0146052	475	1.00735	1.02196	10.3687	11.294	10.3913	9.52943	15.1677	11.4949	9.43952	9.39647	8.38078	10.3482	10.0348	7.08308	9.27548	9.62809	6.78232	18.5792	7.24956	9.61641	9.56388	8.82616	10.8951	10.9561	10.0991	12.6287	5.53256	9.0265	12.89	13.5089	9.70397	10.4158	9.36751	12.5944	8.35009	14.0759	5.19849	16.2644	14.8926	0	7.12983	15.6606
553	TCGA-AN-A03Y-01	N0	LumB	Stage IIA	EPI	1.31161	770	0.171491	-1.14012	10.9846	8.03826	8.23516	7.14006	13.3384	9.91479	8.35555	8.11463	7.59404	9.82956	8.89641	6.05269	9.36042	9.97185	6.02129	15.4451	6.61459	9.27481	10.7468	11.052	11.5805	11.4973	8.17651	12.1758	8.63247	10.0772	10.8955	10.7315	11.9718	10.4565	10.0003	8.65182	8.65438	14.4061	6.3082	14.1604	14.2447	6.15026	10.0488	13.7844
554	TCGA-AN-A049-01	N0	LumA	Stage IIA	MES	-0.132741	440	-0.0941255	0.0386156	11.0362	10.9748	9.44683	8.4612	14.0518	10.2434	9.14843	8.69497	8.75901	9.98011	9.44772	6.03469	9.46876	10.0452	6.99974	17.3798	6.99675	11.477	11.6635	10.4812	10.9864	10.506	8.83931	10.5283	8.15854	11.0021	11.524	11.0942	11.0075	9.72418	11.3017	12.7223	8.56256	13.8772	10.3212	14.718	14.4901	7.85183	12.2665	14.4381
555	TCGA-AN-A0AJ-01	N0	LumB	Stage IIB	EPI	0.490754	602	0.21675	-0.274004	10.3454	10.1092	8.45863	8.18534	13.8852	9.54008	9.23391	9.06858	8.9497	10.781	11.1035	5.66235	9.61132	9.77489	12.4093	15.9764	8.08728	10.8832	11.0005	10.2374	11.1441	10.6767	10.2384	11.9734	8.91079	10.8337	11.5773	11.3513	11.7243	11.4564	10.9146	13.6018	8.1186	14.3596	3.27395	14.8415	14.6141	2.86402	7.94213	13.698
556	TCGA-AN-A0AK-01	N0	LumB	Stage IIA	EPI	2.47087	910	0.726198	-1.74468	12.1202	8.85424	7.60388	7.22511	12.8276	9.34437	8.33913	7.99191	7.22511	8.77072	9.41705	6.10874	9.38026	9.37388	4.53917	15.3238	8.12109	11.3608	11.7556	11.3429	11.9834	11.6131	9.03829	12.35	8.14525	10.8804	12.9814	12.9031	11.1831	11.8177	11.062	14.2681	8.18741	13.3758	4.40266	14.5439	14.367	3.35557	5.72947	14.4836
557	TCGA-AN-A0AL-01	N0	Basal	Stage IIIB	MES	-0.427378	364	0.283594	0.710972	12.2244	11.3781	9.53413	9.46417	14.8319	9.92901	9.71558	9.23662	9.61621	11.0234	10.4495	7.77608	9.6073	10.5009	6.56682	17.0141	7.38192	11.6182	14.4983	11.8435	11.3459	11.3557	12.2548	13.7902	8.05253	9.11411	12.2208	10.3373	10.2907	9.1966	10.8798	13.6763	7.99677	12.7713	6.83954	14.3259	12.6287	9.65203	13.8231	13.575
558	TCGA-AN-A0AR-01	N0	0	Stage IIA	EPI	1.19218	756	0.167371	-1.02481	10.0633	6.89401	6.31641	6.4038	15.3147	10.2203	7.39835	7.63137	10.4711	9.32454	10.1102	5.72612	10.0219	9.94483	4.07628	14.7818	9.31496	12.448	13.3677	12.3957	11.4128	12.5243	11.827	12.7088	5.69633	9.2062	12.7484	12.1274	10.8267	9.45021	12.0946	12.1628	8.16852	14.4101	14.0001	13.8497	12.8994	6.93286	12.8021	13.319
559	TCGA-AN-A0AS-01	N2	LumA	Stage IIIA	MES	-0.809912	282	0.210285	1.0202	12.7182	10.0379	9.30599	8.9896	15.1976	11.3402	9.99201	10.0913	9.08245	10.8912	10.0685	7.20828	10.1684	9.58381	6.57237	18.1281	7.6327	10.6596	12.338	10.1931	11.1922	11.6114	11.0169	11.9746	9.22396	10.0198	12.3864	11.8628	11.1587	7.53002	9.54431	13.1208	8.25962	13.5776	1.48656	14.5059	13.8111	1.48656	13.0491	14.4068
560	TCGA-AN-A0FJ-01	N2	Basal	Stage IV	MES	-0.590229	330	-0.427712	0.162517	10.1382	9.45302	8.19927	8.12986	15.6305	10.2342	8.46737	7.6372	11.2824	10.3804	8.61823	7.62409	9.56701	9.92063	12.8991	14.9403	9.15657	14.3983	11.987	11.6908	9.90175	9.40146	8.90506	12.4225	5.30069	8.87771	11.385	11.2253	10.9604	6.39974	10.6199	13.8485	7.27856	14.6416	14.8854	15.4018	13.3383	15.5542	15.3653	16.2499
561	TCGA-AN-A0FV-01	N0	Her2	Stage IIA	MES	-0.23836	414	0.0610401	0.2994	11.6426	9.60212	9.50415	8.82716	14.463	11.0435	9.15235	8.88573	8.21299	9.97564	10.5325	7.46679	9.95234	9.80094	7.58405	17.7738	8.57973	10.4585	11.0739	12.5443	10.9998	11.5923	10.0517	10.8995	7.18776	9.64635	13.0163	12.3809	11.0625	9.2017	11.7231	15.0311	7.98487	13.201	9.97454	14.6604	14.1389	9.19363	13.4359	14.0115
562	TCGA-AO-A03O-01	N0	LumB	Stage IIA	EPI	0.574924	619	-0.732397	-1.30732	9.9275	8.52283	8.15185	6.9251	12.9929	8.29308	8.78378	8.12498	7.8471	10.9175	11.1911	6.6768	8.96363	10.0575	3.98616	14.6887	8.38529	12.8489	10.0663	9.12239	11.2133	11.5445	7.9602	11.3941	8.36171	10.7037	11.1847	11.8248	12.0763	10.3136	10.2714	13.3941	7.43142	14.8073	7.36035	13.7702	13.044	6.78359	7.79132	14.5593
563	TCGA-AO-A03P-01	N1	LumB	Stage IIA	EPI	0.107233	511	-0.722982	-0.830216	10.5988	9.20872	8.80875	7.87903	13.3874	9.56667	8.50104	8.45236	8.18243	9.85427	10.3093	9.61601	9.29944	9.11626	5.51554	15.8061	7.65256	2.73911	10.1006	11.6612	11.0553	10.8688	8.20219	11.8252	7.44822	9.92089	10.5209	12.0843	11.2006	9.75968	10.6914	13.624	6.62699	6.59246	2.87664	14.0893	14.3223	1.87629	9.7696	15.9772
564	TCGA-BH-A0AY-01	0	Normal	0	MES	-0.253721	406	0.514903	0.768624	11.2579	11.0505	10.0584	8.80519	15.3054	10.8357	9.68747	9.37167	8.69604	10.6315	10.8843	6.77674	9.64346	9.86739	6.19264	17.4027	7.67696	11.1287	12.0156	9.66602	11.5174	11.2462	12.0284	13.0619	7.88865	9.28286	12.9215	9.00634	10.7517	9.29988	10.3913	12.2879	7.45345	13.3404	1.85104	15.1018	13.6572	0	13.1088	15.0571
565	TCGA-BH-A0B4-01	N2	LumA	Stage IIIA	EPI	0.105097	510	0.534554	0.429457	11.1962	10.9768	10.0253	9.10012	14.4118	11.1677	9.29075	9.50435	8.40636	10.0342	10.3798	7.24986	9.90321	10.2785	7.23152	17.1449	7.17712	9.91475	12.0953	10.5589	10.8776	11.2097	10.3686	11.9437	8.70988	10.0604	11.5609	9.79708	11.1801	10.1346	12.272	13.0695	8.68539	12.2974	10.6788	15.9513	14.6127	10.5724	12.7498	16.433
566	TCGA-BH-A0BV-01	0	Normal	0	MES	-0.261248	403	0.0035664	0.264815	11.7679	9.97385	9.83508	8.75465	14.1472	10.3327	9.7375	8.90195	8.89033	9.98755	9.5887	6.59891	8.89383	9.9777	6.04112	17.0464	9.45436	11.1722	11.1553	10.7914	11.2458	11.6429	10.3119	11.9961	8.00748	10.9167	11.4472	10.0326	10.3928	8.65517	11.3505	14.1195	8.50935	14.9291	7.85323	14.0179	13.8207	8.25589	8.1585	12.8917
567	TCGA-BH-A0DZ-01	0	0	0	MES	-0.326217	387	0.495196	0.821413	10.5175	11.1461	9.80038	9.29489	14.7569	11.364	9.05854	9.58327	9.0143	10.5509	10.6637	5.74261	9.25343	9.84891	12.3373	18.1676	7.70273	10.6333	12.2339	12.1415	11.2907	9.79213	9.409	11.904	6.96265	10.6386	11.4491	12.8603	10.3529	11.4952	9.31998	13.3543	8.38026	13.8703	10.7206	15.6107	14.8566	10.9456	13.4482	14.3269
568	TCGA-A2-A04P-01	N3	Basal	Stage IIIC	EPI	0.620151	631	0.611469	-0.00868194	11.8087	11.6331	8.7723	7.93837	14.6291	10.5225	9.08759	9.23022	9.33937	10.5602	10.4355	9.32194	10.1692	10.7376	7.98046	15.4233	9.84604	10.5641	12.2822	10.2762	12.3609	10.912	9.12426	13.218	6.82721	9.00844	11.9311	11.0581	11.1061	7.91862	11.1959	11.1115	8.44076	13.0405	7.19208	14.4795	13.1437	8.78748	14.0261	14.8778
569	TCGA-A2-A04Q-01	N0	Basal	Stage IA	MES	-1.61079	129	-0.944646	0.666145	10.9444	9.09766	9.02965	9.46268	15.0307	10.128	9.5484	10.2722	9.89134	11.141	9.8931	7.70378	8.98688	9.96723	5.97934	16.3224	8.90416	10.0308	12.272	9.03115	10.5935	10.245	9.49774	13.3533	4.80714	8.78095	12.2972	10.5751	11.1174	8.96031	9.7894	13.3027	6.64549	13.4489	13.0663	12.9579	11.3104	11.4526	12.6082	14.2011
570	TCGA-A2-A04T-01	N0	Basal	Stage IIA	MES	-0.00141621	478	-0.285352	-0.283936	12.0772	8.90115	7.60061	9.5025	13.1066	9.17118	8.46882	8.96879	11.0591	11.2535	10.9969	6.20993	10.1049	9.72154	8.93434	14.596	8.08233	11.1732	12.5505	12.2755	12.0022	10.817	9.6289	12.3245	9.61617	8.33851	12.6922	11.927	11.2246	7.4328	9.96032	14.3961	8.14473	14.6491	13.2878	13.1175	11.238	10.8454	13.4487	12.9806
571	TCGA-A2-A04V-01	N0	LumA	Stage IIA	MES	-0.568601	336	0.0196405	0.588241	10.5431	9.23054	9.41498	9.08227	14.7138	11.0598	9.24514	9.72239	8.74274	10.7892	9.00773	6.67872	9.98792	10.1216	5.49188	17.2162	7.7269	4.6693	9.85334	10.4869	11.1244	9.73348	8.88877	12.3651	8.24267	8.97189	10.8379	11.6246	10.6439	9.82381	10.6381	12.7787	7.89305	14.4746	2.55802	14.8914	14.2757	0.493032	12.4527	15.7992
572	TCGA-A2-A04X-01	N0	Her2	Stage IIA	EPI	0.197966	540	-0.577969	-0.775936	11.5099	10.2451	8.46568	8.24862	13.4657	10.1254	8.71126	9.01552	8.43746	9.7305	9.36298	6.06531	9.08131	10.065	9.82009	14.7721	9.76634	10.0732	10.9809	10.236	9.36929	11.1627	7.56346	11.492	5.54776	9.32538	10.8173	14.3233	10.1909	11.7849	10.4283	14.0973	8.17495	13.5677	8.34612	14.3193	14.7079	8.24004	12.1335	14.6498
573	TCGA-A2-A04Y-01	N1	LumB	Stage IIB	EPI	1.50036	797	1.26584	-0.23452	12.1427	10.0341	9.30371	7.96721	13.9645	9.91669	9.2429	9.35476	9.06057	10.5871	11.0018	7.93207	8.88691	9.56563	4.8631	14.9452	9.00296	10.5081	11.8606	10.6921	11.1335	10.7897	10.8828	12.452	8.96626	9.62978	12.0966	11.0606	11.0483	9.65754	10.7344	14.4064	8.25637	11.8324	9.13371	16.834	16.4537	9.3045	13.845	16.0203
574	TCGA-A2-A0CM-01	N0	Basal	Stage IIA	MES	-1.75082	115	-1.42114	0.329686	11.3684	9.81607	8.84549	8.08945	14.3701	9.71353	9.76418	9.83076	9.84387	11.5666	12.1589	9.6635	10.0413	9.84893	6.55099	16.1777	8.01168	6.41715	11.8017	11.4125	11.6769	11.7456	9.26511	12.5215	8.08945	4.97547	9.4724	12.0184	10.8097	7.11409	9.91111	13.0997	6.27822	14.8189	13.6237	13.3202	11.7272	13.7976	14.52	14.2883
575	TCGA-A2-A0CP-01	N0	LumA	Stage IA	EPI	0.0483497	492	0.889009	0.840659	11.0652	10.9742	9.94312	9.75534	15.1259	11.4491	9.10134	9.74185	8.59641	10.475	9.60824	7.50219	9.89289	10.3896	6.86148	17.4791	8.17945	9.1818	11.5869	10.2353	11.3444	10.9098	9.04021	11.8028	7.1335	9.69829	12.4606	12.7007	10.8414	9.27994	10.386	12.4228	8.21877	13.3303	12.5315	16.284	15.3297	12.7113	14.2072	15.3257
576	TCGA-A2-A0CQ-01	N0	LumA	Stage IA	EPI	2.23313	895	1.10743	-1.12571	9.97742	8.88241	7.93896	7.69214	13.5649	10.2264	8.02063	9.87211	8.22395	9.64694	9.03072	5.40759	9.29641	9.84602	4.61953	14.374	7.93963	9.43765	11.6003	10.5102	12.2915	10.8407	9.05805	12.3144	7.64913	10.5063	12.5183	14.2192	10.8967	9.7697	10.0557	12.9124	8.31417	12.745	9.0238	15.7571	14.973	9.3808	12.6677	14.4581
577	TCGA-A2-A0CU-01	N0	LumA	Stage IIA	EPI	0.882739	689	0.411465	-0.471274	10.3019	10.8328	9.42366	7.24259	13.8599	9.39858	9.27864	8.07577	9.48798	9.87344	9.57216	8.17631	9.80551	9.89327	4.48428	15.4605	8.87276	5.30613	11.391	10.3807	10.2461	10.7181	10.9373	13.3564	8.8537	10.6256	11.7297	7.14088	11.383	11.2286	10.8151	15.615	8.06141	15.1089	6.52757	15.3767	14.4665	6.82345	7.45214	16.8055
578	TCGA-A2-A0D1-01	N0	Her2	Stage IIA	EPI	1.65944	817	0.334707	-1.32474	10.0924	9.41535	8.30661	7.78721	13.0189	10.7304	7.81764	7.7624	6.8741	8.66346	8.37307	6.28079	9.58061	10.2561	6.55091	16.0249	8.90586	4.37687	12.9476	11.7526	11.624	10.9989	10.2814	12.2365	7.54319	7.43351	12.3857	11.6847	11.7167	12.136	10.8041	14.3209	9.0797	13.7571	4.96048	13.5823	13.3277	4.67158	14.4307	13.6677
579	TCGA-A2-A0D2-01	N0	Basal	Stage IIB	MES	-1.12463	210	-0.822602	0.302023	12.8602	11.1037	8.11043	8.3318	14.9075	10.3661	8.69558	8.88118	10.6193	10.8387	11.6268	7.5912	10.3734	10.7967	5.46745	16.5523	9.15924	12.0588	13.426	10.7964	10.2509	11.0659	9.55187	13.0531	7.14042	7.70546	11.8605	10.606	9.99022	8.47037	10.5222	12.8662	6.83419	14.0858	13.5588	13.2793	12.5308	8.74862	13.5219	13.3344
580	TCGA-A2-A0EM-01	N0	LumA	Stage IA	MES	-0.378493	377	-0.373591	0.00490174	10.1799	8.73134	9.53578	8.93138	14.0647	10.3681	8.9049	9.16261	8.07206	10.0556	9.24429	5.78076	9.11444	9.73205	6.86749	17.2848	8.56531	11.8815	11.4289	11.6637	11.6144	11.4354	7.95924	10.6187	8.97377	9.64898	12.6621	10.2274	10.3356	8.22178	9.90393	13.2947	7.8657	14.8696	11.2593	13.3392	13.4523	11.5083	12.5031	14.1047
581	TCGA-A2-A0EO-01	N0	LumA	Stage IA	MES	-0.808582	283	0.204394	1.01298	10.7477	10.8104	10.4799	9.28381	14.573	11.2856	9.61603	8.82431	9.00235	11.2151	10.7977	7.05911	9.64669	9.91887	8.43783	17.291	8.44378	11.1489	11.4585	11.1858	11.3528	10.2626	8.30014	12.5155	8.40919	9.15175	12.001	13.203	10.8381	9.25191	10.2028	13.6258	7.73214	13.4391	12.9201	14.854	13.7793	12.5674	13.7682	16.1209
582	TCGA-A2-A0EQ-01	N0	Her2	Stage IIA	MES	-0.416137	367	-0.318351	0.0977856	10.7095	8.91114	8.87181	7.78316	14.5376	10.545	9.72976	9.70131	8.63848	11.3714	9.59861	6.1508	10.0029	10.3132	7.90293	14.9767	9.65003	9.91955	10.6838	11.6566	10.4179	11.6266	7.45879	12.2399	7.47569	9.32325	11.501	12.0226	10.8531	9.39073	11.4721	13.4576	8.46488	13.9331	6.65079	13.8539	13.1619	3.91584	13.4453	13.6575
583	TCGA-A2-A0ER-01	N1	LumA	Stage IB	EPI	1.04607	731	0.0191276	-1.02694	11.0633	10.4803	8.57597	6.96414	12.8561	8.94137	8.81385	8.33875	8.41716	10.5907	11.2961	6.10445	9.93635	9.2492	5.66459	15.3652	9.22073	9.1699	10.2052	12.1937	10.37	11.6473	8.22129	11.9559	8.8651	9.65126	11.2942	12.5586	11.274	8.78062	9.83385	14.3121	8.44237	17.7211	8.3239	14.8531	14.4386	8.34545	12.735	16.1945
584	TCGA-A2-A0ET-01	N2	LumA	Stage IIIA	EPI	1.78755	836	-0.394441	-2.18199	10.7912	8.35363	8.24082	6.03858	12.0863	7.916	8.32711	7.31697	8.06643	9.47573	8.68326	5.10078	9.24918	9.79098	6.4088	13.4899	9.09975	10.372	10.8424	9.44017	10.9313	11.2479	7.31942	11.0639	5.82083	10.1657	10.793	9.77635	9.74345	7.52646	10.9663	13.9674	7.92407	13.9058	2.55469	14.4902	14.3919	2.95817	5.65237	14.9474
585	TCGA-A2-A0EV-01	N0	LumA	Stage IA	EPI	0.0665763	500	0.516926	0.45035	10.8871	10.8438	9.70467	8.07747	14.3615	10.5041	9.60723	9.31149	8.93183	10.8856	11.4666	6.67317	9.44676	9.87158	6.74572	17.4807	8.03618	10.4623	12.012	11.0431	11.0947	11.345	9.57242	12.5368	8.15766	10.1324	11.6364	12.7245	10.7473	9.75281	11.2174	13.1711	7.73423	13.487	9.4204	15.8562	14.9683	9.09253	8.19614	16.4147
586	TCGA-A2-A0EX-01	N0	LumA	Stage IIB	MES	-0.41381	369	-0.0115113	0.402299	10.52	8.84225	10.113	8.60494	14.4728	10.4168	9.65572	8.96235	8.49718	10.7094	10.8008	6.04955	9.75993	9.99597	6.48992	16.6869	7.86979	11.1652	11.2979	11.1968	11.4365	10.3109	8.0712	11.5169	7.52366	9.86797	11.54	12.5113	10.7714	9.53234	10.3526	9.27429	7.77215	13.9736	11.1383	14.8504	14.1972	11.9901	13.8985	15.48
587	TCGA-A2-A0EY-01	N1	LumB	Stage IIB	EPI	0.744044	662	0.550487	-0.193557	12.013	8.85185	9.05517	7.27653	13.3386	10.0221	9.37903	8.41793	8.68616	10.6175	10.6165	6.76254	10.3118	10.2765	6.49632	17.5125	9.99189	12.413	12.9466	10.3279	10.928	10.1516	7.14471	12.3327	6.93638	11.3788	12.6326	10.587	11.6124	9.68815	10.4908	14.2991	9.14918	13.9732	3.49124	14.7813	13.566	4.71408	13.3424	14.6561
588	TCGA-A8-A06Q-01	N2	LumB	Stage IIIA	EPI	2.80499	923	-0.35759	-3.16258	11.0377	8.47652	7.31692	4.90369	11.5395	7.32686	8.00249	6.27808	7.12521	8.5621	11.46	5.03074	8.89751	9.32879	4.10919	13.1951	8.4765	12.413	10.3992	11.3472	10.979	11.0605	8.86206	10.8565	8.20332	10.3277	13.0375	12.8752	11.401	8.61579	9.92041	13.5569	7.82453	13.3248	0.351176	13.388	13.6566	0	12.044	14.1851
589	TCGA-A8-A07E-01	N3	LumA	Stage X	MES	-1.84688	103	-0.672154	1.17473	11.3082	11.4464	10.3945	9.99382	15.2553	10.6378	10.5605	9.73423	9.38443	10.8044	11.1024	7.95248	10.1853	10.153	7.06865	16.7397	7.5592	12.3998	11.1079	10.6512	10.7774	10.6289	8.75757	11.6727	8.27157	10.0346	11.6241	12.2416	10.6044	8.75733	9.9635	13.0074	7.73494	14.0408	11.9001	13.3309	13.0961	12.2971	12.6446	13.5246
590	TCGA-A8-A07G-01	N1	LumA	Stage IIA	MES	-1.04896	222	-0.17486	0.874096	11.2187	8.79885	10.2722	9.2701	14.4619	10.9164	9.78493	9.54208	8.76281	10.6625	12.4014	6.93337	9.46985	9.74392	7.75928	18.2928	8.04187	12.4942	12.0708	10.8882	11.275	10.7623	8.49816	11.5706	7.96363	9.55201	11.6473	13.0305	11.0314	9.29397	10.2829	13.4759	7.59219	14.306	10.7416	14.5086	14.028	10.7118	12.7926	9.68495
591	TCGA-A8-A07R-01	N3	Basal	Stage IIIC	EPI	0.00278145	480	-0.830552	-0.833333	11.0711	11.0894	7.29183	8.5746	13.4544	9.29657	7.40657	7.87893	9.98869	10.2004	11.7313	7.5147	10.0274	9.68322	4.91225	15.765	8.20587	8.88505	12.9257	10.4233	11.244	12.2125	7.74002	11.4666	6.78455	8.21684	11.7938	12.5846	11.4695	9.26525	10.4007	12.5896	7.6372	14.9414	12.9589	13.3757	11.9083	9.00114	12.4124	15.6895
592	TCGA-A8-A07U-01	N2	Basal	Stage IIIA	MES	-1.19485	194	-0.945755	0.249093	12.6921	9.41716	9.43915	8.30989	13.9333	9.73275	9.95189	9.66329	9.27911	11.17	11.2825	7.91262	9.77089	9.81767	5.50436	16.3086	8.85846	11.2287	12.1447	10.773	11.4154	10.4034	9.18708	13.3112	7.89576	7.74793	11.2683	13.336	10.2011	8.87686	10.2891	14.1435	7.37998	14.4361	11.2243	11.9073	11.4079	7.00648	12.1525	13.7386
593	TCGA-A8-A08R-01	N1	Basal	Stage IIB	MES	-1.94954	91	-1.183	0.766542	11.6557	9.03833	9.20484	8.72441	15.4356	9.7486	9.95304	9.41976	10.1578	11.5769	12.9147	7.47217	9.99431	11.4895	5.8094	16.1262	7.59047	8.59682	12.4509	11.5528	7.98031	11.4099	10.2076	13.131	8.29197	8.55752	11.3154	6.18803	11.2518	7.15041	9.76746	13.2671	7.21125	15.7349	6.75621	14.2969	12.4808	10.6028	14.761	14.2156
594	TCGA-A8-A08S-01	N1	LumB	Stage IIA	EPI	1.15453	751	0.557144	-0.597386	10.2369	9.3572	9.07127	7.97709	13.0172	9.49837	8.39716	8.28525	7.87572	10.88	10.0734	5.44561	9.47109	9.41151	6.22011	16.6261	8.37038	12.0445	10.7748	11.7199	10.4812	10.8146	9.28219	11.773	7.75812	10.3343	12.3914	12.4565	11.3988	10.0287	9.90062	13.5467	7.86578	15.4822	5.85235	16.2603	15.4123	5.89989	12.2848	17.062
595	TCGA-A8-A097-01	N1	LumA	Stage IIB	MES	-1.93298	93	-0.949171	0.983806	10.7372	11.0074	10.2403	8.57402	14.5348	10.9103	9.87814	9.61974	10.1468	10.5845	11.4854	7.14153	10.1164	10.0665	7.9107	18.2065	8.34119	8.815	10.9277	10.0091	10.8471	10.6396	9.32992	11.9481	7.40703	8.91908	11.1527	7.53934	11.4833	10.6489	10.2124	13.1557	7.21461	13.0419	10.8159	13.3046	12.6143	11.0867	11.8254	14.59
596	TCGA-A8-A09I-01	N0	LumB	Stage IIA	EPI	0.301307	562	0.105555	-0.195752	12.4151	9.05158	8.88502	8.28157	13.4663	10.2073	9.05321	8.65708	8.78112	10.2192	10.32	6.60163	9.32861	9.4484	6.71321	17.0177	9.53504	12.219	11.1253	12.3052	11.4225	11.6301	9.71323	11.596	7.86839	10.9796	12.2558	12.9289	10.7696	12.2251	10.7986	13.971	7.62378	14.0331	7.51742	14.5363	14.4754	7.12687	12.8275	13.1902
597	TCGA-A8-A09V-01	N0	LumA	Stage IIA	MES	-1.05107	221	-0.831233	0.219833	11.1633	7.4918	10.2783	8.66144	13.4223	10.0745	9.41665	8.21892	8.80936	10.6973	9.3814	5.69672	10.0444	9.56908	5.00313	17.0306	8.69961	11.0782	10.8085	11.5148	10.9911	10.6096	8.10683	11.2589	9.55386	9.88235	11.8902	9.74488	10.9868	8.15807	10.4789	9.75914	7.51367	14.6115	6.69428	13.1328	12.7738	7.0962	11.8981	13.6369
598	TCGA-A8-A0A2-01	N0	LumA	Stage IIA	MES	-0.308721	395	-0.124498	0.184223	10.8113	8.93776	10.0427	8.41413	13.5668	10.363	9.38043	8.6517	8.7908	10.828	9.66571	5.59969	9.96297	9.59042	6.00948	16.4896	7.82084	8.26716	9.61776	11.2511	11.2269	10.2668	9.04316	11.7818	7.90829	9.55917	11.589	12.752	11.3719	9.67667	10.5009	12.9378	7.93636	13.5392	8.82967	14.3486	13.8142	8.73895	9.98161	15.0836
599	TCGA-A8-A0AB-01	N0	LumA	Stage IIA	EPI	0.823164	674	0.325121	-0.498044	10.421	8.61959	9.55619	7.95237	13.0602	9.59341	8.51062	7.2012	7.68419	10.9921	9.29379	4.84996	9.74671	9.69516	5.21288	16.5151	8.48908	6.95069	10.6387	11.4417	11.8115	10.8369	8.06775	12.2645	8.33634	10.2339	12.9994	12.2143	11.5101	9.87463	10.4025	8.80727	8.12348	15.28	8.55579	13.9621	13.3785	8.95171	12.964	14.6153
600	TCGA-AN-A041-01	N1	LumA	Stage IIB	MES	-1.38602	157	-0.234728	1.15129	11.6292	10.509	10.2447	9.38083	14.3815	10.6363	10.0245	8.84288	10.4921	10.8558	10.7042	7.12013	9.92202	9.43304	8.41352	18.088	7.95264	7.00178	11.2457	10.9646	9.78161	10.6034	9.46185	11.8555	8.73797	8.86564	12.5939	8.41211	11.3322	9.32666	11.7005	15.1454	7.12356	10.5389	8.29652	15.4612	13.9795	7.75803	12.7867	14.99
601	TCGA-AN-A046-01	N0	LumA	Stage IIA	EPI	0.404072	584	0.579964	0.175892	11.5094	12.4735	9.42279	8.60964	14.1455	10.4841	9.23158	9.23249	8.75581	10.3377	10.5328	7.41475	9.59231	9.66342	5.25199	17.0446	8.25808	12.078	12.0647	10.5689	11.1701	10.7539	10.2844	12.5291	10.5288	10.0587	12.7584	12.3267	11.1587	9.55938	9.6526	13.0176	8.41692	14.1183	8.3022	14.656	14.2371	8.13738	11.7857	14.4889
602	TCGA-AN-A04A-01	N2	LumA	Stage IIIA	MES	-1.32503	171	-0.248007	1.07703	11.6718	12.1544	10.2199	9.84787	14.82	11.2285	9.66645	9.3754	8.50539	10.7574	9.84017	6.70448	9.30687	9.9392	8.82235	18.5808	8.34001	9.78856	11.0854	10.5273	10.9652	11.165	9.64136	12.0639	7.41927	8.90581	11.5666	12.9583	10.8045	12.0299	9.87824	14.5124	7.69267	13.9523	12.6485	14.1366	13.7973	12.2958	11.3313	14.1561
603	TCGA-AN-A04C-01	N1	Her2	Stage IIB	EPI	2.03957	877	0.835055	-1.20452	10.8409	9.75948	8.31679	6.9755	13.2069	10.6212	8.32764	8.14086	7.62563	9.30935	10.812	6.70825	9.49808	9.57389	5.17443	15.0072	10.329	10.4825	12.4228	11.7847	11.6132	11.3229	10.2681	13.3085	9.89785	9.26679	13.0158	12.851	11.4558	12.1137	12.0336	14.0965	8.012	14.1995	9.47597	15.0038	14.0094	8.81497	15.4566	16.801
604	TCGA-AN-A04D-01	N1	Basal	Stage IIB	EPI	2.35875	903	0.232652	-2.12609	10.5139	7.00301	6.7802	7.62477	12.5674	8.67597	6.72138	7.70461	8.21571	9.42629	13.9891	6.80177	9.79509	10.2343	4.28006	14.055	9.17128	11.588	13.1017	10.0198	11.8571	10.1662	10.6925	13.6684	9.25331	11.1453	12.5728	9.33083	12.0812	11.2558	11.3721	12.483	8.51837	13.7889	9.26348	13.1805	11.919	7.57554	13.004	12.3138
605	TCGA-AN-A0AM-01	N0	LumB	Stage IIA	MES	-0.2524	407	-0.660766	-0.408366	11.731	9.50016	8.60149	7.81952	13.5095	10.0775	8.32211	9.07137	8.16273	9.92129	11.1841	7.8827	9.30403	10.0171	7.73232	18.7803	11.1273	11.0944	12.2156	10.1545	11.6782	11.8991	8.99258	10.6814	8.44988	10.3713	9.86414	14.296	10.6817	9.6814	11.0254	13.6765	8.3424	13.0683	9.68017	13.8303	13.6421	9.59167	10.6542	13.7228
606	TCGA-AN-A0AT-01	N0	Basal	Stage IIA	MES	-0.581568	334	-0.6714	-0.089832	12.2772	9.44774	7.08436	7.42094	14.2024	9.8639	8.54028	8.92184	11.0143	11.7785	11.4474	6.04764	10.0749	9.95219	8.44086	15.6681	8.85561	11.3271	12.0801	11.9978	11.0452	10.8886	10.4025	12.6002	8.23265	7.70427	11.689	10.9017	10.0783	7.33339	10.5225	12.883	7.91881	14.7945	12.7642	12.8848	11.8206	9.53834	13.3454	13.9709
607	TCGA-AN-A0FD-01	N0	LumA	Stage IIA	EPI	0.507844	606	0.886774	0.37893	12.0538	9.83602	9.75703	8.95232	14.2985	11.2369	8.78242	9.56033	7.95933	10.6559	10.9921	6.69404	9.65512	10.1581	7.56695	17.503	9.24034	10.5598	12.0876	11.1699	11.3194	11.2088	12.1017	13.1876	9.15637	10.5463	12.9139	8.8324	10.1904	9.96641	11.1589	14.3174	8.90498	13.889	9.89209	14.3342	14.248	9.9577	9.65512	14.2148
608	TCGA-AN-A0FF-01	N0	LumB	Stage IA	EPI	0.721544	657	0.708938	-0.0126066	11.7886	9.02442	9.3344	8.27188	14.0678	9.73536	9.69044	9.28495	9.27126	10.1397	9.84278	6.38921	9.07452	10.0189	9.13055	16.3963	9.3231	10.3336	11.8809	10.6976	12.0249	11.6546	10.3398	12.0588	7.97959	11.2008	12.2895	12.6671	10.6639	9.54447	10.769	13.8276	8.16862	14.9847	2.70516	15.3206	14.5379	4.2783	11.1942	15.6713
609	TCGA-AN-A0FK-01	N0	LumA	Stage IIIB	EPI	1.95018	863	0.9299	-1.02028	10.7447	9.86167	8.65307	8.07734	13.1704	9.63056	8.45936	8.02882	7.29417	9.81056	10.7887	5.78053	9.44349	10.0049	5.13923	15.7203	8.7571	11.3933	12.621	10.4681	11.6935	11.542	8.27577	11.694	9.8987	11.3939	13.838	8.82169	10.6266	8.86033	10.6116	14.5086	8.85222	14.1749	0.456491	14.4136	14.7453	0	9.18118	14.3554
610	TCGA-AN-A0FL-01	N0	Basal	Stage IIA	EPI	3.41705	948	1.76294	-1.65411	10.7223	8.93986	7.46725	7.10647	13.3247	8.65835	7.72453	7.99322	6.73446	10.7335	8.86488	5.67828	9.35349	10.1952	2.80488	14.6955	8.70286	12.1346	12.803	9.89857	12.2978	11.5795	11.803	14.3905	7.95891	9.42677	14.3073	7.67336	10.6015	8.91392	11.1906	13.4745	8.47068	11.8997	7.1539	14.911	14.5307	9.80806	13.6301	13.0658
611	TCGA-AN-A0FN-01	N0	LumA	Stage IB	MES	-4.39884	6	-2.01337	2.38546	10.7325	12.7174	11.5025	10.2087	15.8872	12.078	11.0861	10.4098	10.0838	11.7042	10.9815	8.46759	10.0726	10.1813	8.00126	18.3898	7.36467	9.40944	10.7548	10.4597	9.8493	9.9087	7.16944	10.1796	6.6934	8.62864	10.848	9.50022	9.08965	8.05529	9.17037	8.00505	6.55023	11.528	7.6578	12.7394	12.5268	7.14216	11.3455	14.1548
612	TCGA-AN-A0FS-01	N0	LumA	Stage IB	MES	-0.818522	279	-0.426889	0.391632	10.1119	11.3034	10.174	8.95295	14.9178	10.2798	9.74006	8.91863	8.28528	10.603	9.92129	5.7731	9.7375	9.74816	4.08355	15.9717	8.86098	9.1872	10.3362	11.204	11.5454	10.6734	7.64417	11.2843	8.77257	9.07448	11.5797	11.409	10.7209	9.75916	9.80562	12.1326	7.70672	13.3855	11.2954	13.7246	13.4865	11.2198	12.1896	14.8584
613	TCGA-AN-A0FT-01	N1	LumA	Stage IIB	EPI	1.90243	854	1.91791	0.0154867	11.6048	10.9456	8.96105	8.79434	14.6554	10.7646	8.95382	9.63744	7.94948	10.503	10.4717	8.23439	9.32365	9.86258	4.94914	15.9884	10.101	7.71019	11.556	11.0689	11.7979	12.7191	10.3027	13.0779	8.97302	10.1888	13.3871	14.0708	9.75993	10.0415	10.3686	14.2316	8.09458	12.6748	0.87208	17.2812	16.5362	0	15.1631	16.3655
614	TCGA-AN-A0FW-01	N2	LumA	Stage IIIA	EPI	0.917259	697	0.387422	-0.529837	12.0198	9.5288	8.9936	8.36799	14.003	9.64408	9.02762	8.22191	7.56764	10.1854	8.93596	6.50512	9.42527	9.61798	6.17849	15.7996	9.43423	10.8428	11.1751	10.7295	12.2764	10.561	8.3598	11.7397	9.91225	11.1012	12.4968	11.3674	11.0906	12.209	11.3031	14.4606	8.43714	13.2942	8.99801	13.9736	13.7731	8.74989	9.2866	13.7836
615	TCGA-AN-A0FX-01	N0	Basal	Stage IIA	MES	-1.9794	86	-1.34827	0.631128	12.0755	10.0808	9.22067	9.66449	14.9024	10.1662	9.03903	8.34183	9.28237	11.3829	11.584	7.55154	9.77682	10.126	8.86342	16.7632	9.00142	12.0108	12.6277	11.3182	10.8002	10.2693	6.21036	11.8068	7.93299	7.96649	9.72338	9.5568	11.5716	9.60664	9.56594	12.5247	7.84366	14.6311	12.7173	13.644	11.1346	16.18	13.0338	13.1713
616	TCGA-AN-A0FY-01	N0	LumB	Stage IB	MES	-0.650823	316	-0.171143	0.47968	12.6547	9.76074	9.18058	8.95429	14.0126	10.9091	9.04331	8.65254	8.32418	11.6553	8.97473	6.3593	10.2526	10.2296	7.11588	17.3603	8.86926	5.23801	12.5634	11.7245	10.6903	11.2064	9.98341	12.185	7.52477	9.12995	10.5407	9.92806	10.9643	9.14519	11.042	14.3041	7.02836	13.9998	7.30652	15.8443	14.6903	7.36247	6.67579	14.5648
617	TCGA-AN-A0FZ-01	N2	LumA	Stage IIIA	EPI	0.848962	679	0.823073	-0.0258893	12.1281	10.1788	9.66987	9.03988	13.7394	10.2856	8.85077	7.51895	8.35349	9.99399	10.8397	8.07528	9.81335	9.33452	7.26655	17.1771	8.39869	3.89124	10.8961	10.2897	11.1416	11.3856	11.404	12.3898	8.52982	10.1801	12.832	6.83251	11.6489	9.79671	11.6874	15.1453	8.43337	14.0873	8.16021	15.7845	14.3871	8.28299	12.4702	15.4644
618	TCGA-AO-A03R-01	N1	Normal	Stage IIB	EPI	1.71871	828	0.703992	-1.01472	10.8668	11.5617	8.29525	8.47383	14.2884	9.33084	8.36994	9.94517	8.23258	9.43052	8.63758	7.42001	9.62604	10.3162	5.38294	14.0876	9.07876	9.27906	10.9854	11.0197	11.2134	8.03006	10.1293	11.586	7.85391	10.291	10.505	10.5116	11.1248	10.636	10.3327	13.1444	8.20673	13.4412	13.2909	16.9419	16.2363	13.0737	10.7789	15.7347
619	TCGA-AO-A03T-01	N1	Normal	Stage IIB	EPI	1.00955	716	0.335939	-0.673615	10.212	10.2776	8.97107	9.09833	14.1222	9.99675	8.38902	9.75547	8.46447	9.5649	9.09562	6.46622	8.99889	10.8449	4.32377	13.8303	8.96641	7.36209	10.6901	11.341	11.3589	10.2425	10.6347	12.2576	8.68237	9.2498	11.2587	13.16	10.5911	10.7864	10.8189	14.147	8.10904	13.1482	12.2479	14.7632	15.0287	11.1058	13.959	16.6965
620	TCGA-AO-A0J2-01	N0	Her2	Stage IA	EPI	2.51242	913	1.1119	-1.40052	12.0421	10.0662	7.60585	7.37239	13.202	10.4858	7.76524	8.98194	6.9619	9.38442	9.75217	7.51181	9.72085	10.0489	7.6876	15.5796	9.0125	11.1602	12.9257	9.97807	11.8995	11.9165	11.3562	12.8475	8.74955	10.2425	12.6301	7.87087	10.542	9.38319	11.0823	13.6205	8.36305	12.5828	7.72111	15.5302	14.9041	1.09748	14.7916	15.2523
621	TCGA-AO-A0J3-01	N1	LumB	Stage IIB	EPI	1.79894	841	-0.778216	-2.57716	10.1325	8.03826	8.11327	6.03563	11.9911	7.79042	7.38132	6.79208	8.40475	8.45567	9.5873	4.84939	8.84365	10.1741	6.258	13.5398	7.75961	5.46703	10.88	10.3832	10.2063	10.9794	10.8901	12.2197	5.54588	8.39946	11.4213	9.21451	10.3387	8.25898	10.4797	13.4094	8.35745	13.2862	6.28123	12.8219	12.4756	6.53423	5.86777	14.3897
622	TCGA-AO-A0J4-01	N0	Basal	Stage IA	MES	-1.09647	215	-0.431465	0.665001	12.4497	11.1999	8.97913	8.54966	15.2127	9.89731	9.37072	9.16251	10.5054	11.342	11.299	7.23496	9.97684	9.98048	7.08321	16.7146	8.32283	12.4822	12.3572	12.5992	11.3965	11.0467	11.609	13.941	9.40041	8.35784	10.5509	11.0986	11.1177	8.27597	9.89693	13.501	7.90607	14.6053	9.21791	13.4103	11.6992	14.0912	13.8612	14.0244
623	TCGA-AO-A0J5-01	N1	LumA	Stage IV	MES	-0.7644	293	0.346173	1.11057	12.317	11.7166	10.9262	9.03609	14.7343	11.0649	10.0266	9.1678	9.29751	10.6678	10.1492	6.89853	9.87073	10.0134	5.81323	17.9774	8.76785	7.92612	11.2656	12.528	11.5321	11.0187	10.1697	12.7153	7.69387	9.36224	12.9054	12.4239	10.7014	10.1029	11.2311	14.2831	8.29014	14.549	4.88731	13.6921	13.4343	4.26473	6.31283	12.9311
624	TCGA-AO-A0J6-01	N0	Basal	Stage IIA	EPI	0.948779	705	-0.185964	-1.13474	11.5747	7.58477	6.94896	6.71305	14.6184	9.30176	7.62264	8.65323	8.81081	10.1004	11.389	8.21388	9.97576	10.1211	2.78077	15.689	9.18608	11.2737	12.311	11.4965	11.4244	11.6431	10.6464	14.0594	8.35555	8.77005	12.4673	11.6506	10.0883	10.2018	10.7098	13.4306	7.86626	13.7819	12.3208	12.474	11.7201	7.3921	13.5771	14.9011
625	TCGA-AO-A0J7-01	N1	LumB	Stage IIB	EPI	2.08543	886	0.378195	-1.70723	10.7261	9.51027	7.97985	7.82605	12.9583	9.73844	7.54275	8.18847	7.05654	8.39285	7.84864	6.08647	10.1012	10.5346	5.42258	15.6115	8.22695	11.9744	11.1511	10.0846	11.4792	12.1124	9.09447	11.6494	9.17174	10.942	12.2865	10.2929	11.2035	10.0231	11.1721	13.4516	9.00381	13.1173	9.00782	13.9513	14.2343	8.21827	12.1029	15.0798
626	TCGA-AO-A0J8-01	N0	LumA	Stage IIA	EPI	0.685553	650	0.328235	-0.357318	10.6048	9.47719	8.89715	7.87948	14.1007	10.4285	8.60567	9.35502	8.4428	9.55372	8.88102	6.47055	9.16474	9.97416	6.35609	17.1509	7.88031	11.6635	11.8596	11.1751	12.0417	10.8679	8.76784	11.9211	8.34948	11.1936	13.309	10.2956	10.8699	10.1199	10.6101	8.49982	8.31017	12.4845	4.98016	13.5346	13.3403	4.88552	13.8516	15.527
627	TCGA-AO-A0J9-01	N3	LumA	Stage IIIC	MES	-0.99569	236	0.344491	1.34018	11.136	9.66705	10.1515	8.89842	16.1038	11.3307	10.4615	10.8533	9.63639	11.3024	10.2215	7.20078	9.78622	10.3235	5.32452	16.2575	8.02597	8.53038	10.8338	10.4389	11.6505	10.3994	10.5199	10.9509	7.73778	9.89876	12.4588	13.1843	9.91527	8.31641	10.0978	9.27244	7.39818	12.5096	10.3642	15.2635	15.4856	10.3386	13.1683	14.8357
628	TCGA-AQ-A04J-01	N0	Basal	Stage IIA	MES	-2.7529	34	-1.89705	0.855851	11.4139	10.658	9.86552	9.60637	14.6174	10.0369	9.89212	9.01763	9.93578	11.4911	11.536	7.47644	9.75578	9.85305	6.85258	16.2218	9.51524	12.9453	12.1137	9.65886	10.7195	10.5743	8.75162	12.0501	7.31329	8.84319	11.7029	11.2473	11.0122	9.0726	9.12731	13.1029	5.87675	13.9887	11.256	11.8052	10.8942	11.1027	10.1752	13.4456
629	TCGA-B6-A0I2-01	N0	Basal	Stage IA	EPI	1.03591	727	-0.451604	-1.48752	11.3302	6.65337	6.86351	6.228	13.886	9.60195	8.05861	9.08734	8.75226	10.1133	9.38655	9.2932	9.87081	9.85051	3.11542	13.5398	7.89551	10.5315	12.0369	10.1737	11.0639	10.4677	10.4891	12.808	4.55753	9.69359	12.2947	11.9269	10.4723	8.15306	10.574	12.2236	7.29491	14.5892	16.2599	13.4921	12.2908	7.26984	15.6234	16.1769
630	TCGA-B6-A0I5-01	N1	LumA	Stage IIB	EPI	2.33739	902	1.80003	-0.537365	10.7665	9.64997	8.32339	8.53357	14.2747	10.7646	7.93414	9.95922	7.84208	9.87913	9.95841	7.44776	9.77233	9.95841	6.67736	15.9129	9.08526	8.96391	12.115	10.9422	13.1637	11.8846	9.94536	12.6811	8.55306	10.9778	12.9844	14.7856	10.2704	9.75996	10.64	12.1698	8.66675	13.7912	11.5722	16.0842	15.5324	12.171	13.4829	16.0956
631	TCGA-B6-A0I9-01	N0	Her2	Stage IV	EPI	1.8506	849	0.447301	-1.4033	11.8336	9.75057	8.33192	7.2271	12.8858	9.02888	8.32906	8.04388	7.52542	9.53139	9.94594	6.87817	9.3059	9.31748	5.60884	15.865	8.46865	9.62578	11.9009	11.2844	11.6018	10.4878	8.57432	11.7283	7.89345	10.1051	12.1855	9.69508	11.451	10.8796	11.1827	14.3757	7.97612	13.7539	10.1463	15.5186	14.3506	10.2462	11.3224	15.5612
632	TCGA-B6-A0IA-01	N0	LumA	Stage IIA	EPI	4.24595	958	1.11431	-3.13164	8.2725	8.75372	6.0135	7.09415	12.8128	9.03234	6.18284	10.6298	5.84101	7.42527	6.8715	6.0135	8.56521	9.58362	4.30553	14.0069	7.9643	9.43182	11.7402	10.4683	11.9995	11.7946	10.666	10.5354	8.55496	10.067	12.3171	13.604	10.5899	9.16713	9.98151	12.4112	9.9115	14.5268	8.50258	15.5501	15.518	8.97087	14.2656	15.9659
633	TCGA-B6-A0IB-01	N3	LumB	Stage IV	EPI	3.61981	951	1.40824	-2.21157	10.4438	7.94246	7.42082	6.33107	12.8907	9.28498	6.78032	7.77799	6.13933	9.74018	7.14562	6.9782	8.74675	9.96723	3.69584	14.7342	8.54697	10.955	10.951	10.8968	11.8516	12.2002	13.3032	14.1987	8.05719	10.6397	13.4048	12.4701	11.3867	9.9839	10.6391	13.1477	8.80003	14.2019	5.29051	14.736	14.2121	5.31414	10.6244	14.7648
634	TCGA-B6-A0IC-01	N0	LumA	0	EPI	2.87792	927	-0.0893037	-2.96722	10.0555	6.23315	5.93357	4.99943	11.6663	8.89524	6.92868	7.56106	6.63643	10.0322	6.89705	3.92339	9.82775	9.48742	2.75811	13.1904	8.42143	11.911	11.6126	11.6867	10.9463	10.9357	9.36031	11.3147	9.00453	10.1727	12.1445	11.3805	10.9726	9.78984	10.3747	13.1624	8.3604	14.1388	2.65184	14.021	14.0025	3.56188	10.4475	15.8788
635	TCGA-B6-A0IE-01	N1	LumA	0	EPI	2.08353	884	0.961479	-1.12205	11.6686	8.01723	8.95709	8.10271	13.7216	10.3108	7.84847	8.67527	7.31112	9.68476	10.7584	6.76383	9.86318	10.2278	3.47173	13.5762	11.0902	9.05334	11.7495	10.3867	12.0628	10.2834	11.2531	12.3103	9.05607	10.3608	11.9218	10.8862	11.6366	10.2327	11.4896	15.0504	9.0135	12.8003	11.2509	15.394	14.5239	11.1244	11.7958	15.9382
636	TCGA-B6-A0IG-01	N1	LumA	Stage IIB	EPI	1.84351	846	0.806321	-1.03719	11.2891	11.1734	8.20506	8.0159	13.0936	10.0389	7.84902	8.19753	6.97816	10.1965	9.51408	7.30132	9.45782	10.0557	6.90605	16.2727	10.8047	10.7867	11.7825	11.5254	11.8797	10.6056	10.7165	13.052	6.39715	11.1511	13.309	10.7107	10.8821	12.6154	10.1149	13.6897	8.8858	13.5634	11.2687	14.0285	13.2458	10.3545	12.5724	16.3815
637	TCGA-B6-A0IJ-01	N0	Basal	Stage IIB	MES	-0.584963	333	-0.874617	-0.289654	11.9929	8.06218	7.55489	7.31363	14.7219	9.2515	8.98242	9.31192	9.5223	11.1303	11.461	8.5654	8.89933	10.3964	5.81293	16.2703	8.42394	7.82421	12.3681	11.3632	11.5251	11.8394	10.6727	13.0667	6.74832	8.23855	10.378	13.1908	10.8516	8.04989	10.6421	12.0435	7.50387	14.7451	14.7403	12.9907	11.5666	10.1708	12.8728	13.3546
638	TCGA-B6-A0IM-01	N0	LumA	Stage IIB	EPI	0.125144	521	0.299162	0.174018	10.4401	9.34586	9.34245	8.98443	13.9652	9.86489	9.53417	8.05667	9.02478	10.3146	10.4831	6.78592	9.82609	9.41833	7.26661	17.2052	7.35606	8.03781	11.0086	12.3946	10.2112	10.6777	8.77433	13.1645	9.0554	9.52378	12.2809	10.415	11.353	9.30512	10.8102	13.0563	8.05667	14.4205	1.22052	15.0147	13.9768	1.04558	9.59747	14.3947
639	TCGA-B6-A0IN-01	N0	LumB	0	EPI	0.282427	561	0.506327	0.223901	10.8676	10.9622	9.74814	8.79825	15.0544	10.2851	9.75236	9.54033	8.51742	10.2335	10.3708	8.2172	9.39027	10.3693	6.47859	15.4616	9.44499	6.73637	11.2172	10.1658	11.8711	10.7499	10.0904	12.294	7.75186	8.60912	11.8002	5.08777	10.1527	11.3162	10.8061	13.8757	8.52667	12.1533	7.74236	14.7502	14.0344	8.62127	10.3486	15.7796
640	TCGA-B6-A0IO-01	N0	LumA	Stage IIA	EPI	2.26332	897	0.783877	-1.47945	12.1198	14.7083	7.82953	6.88002	12.7613	9.20343	7.36195	8.28637	8.14095	10.6505	10.3957	6.32702	9.3246	9.93426	4.83965	14.757	9.07586	8.34155	12.1904	10.3052	11.7426	10.0435	9.45947	12.8528	6.88002	10.1704	12.7666	12.9296	10.914	10.9122	10.7951	14.8371	8.45545	13.7924	8.78948	14.6671	14.081	9.01997	8.303	14.8366
641	TCGA-B6-A0IP-01	N0	LumA	Stage IA	EPI	1.44267	790	0.377137	-1.06553	10.9723	7.94306	8.52442	8.09711	13.4596	10.1344	7.98832	8.64137	7.44614	9.45785	10.9687	6.14459	9.031	9.8871	5.39834	15.3413	8.79762	11.5407	11.8973	11.4036	11.7134	11.2785	9.36346	11.7277	8.39235	10.2838	13.0502	11.0057	11.0214	9.0387	10.7381	9.66368	8.37906	13.7184	11.7236	14.0107	13.8975	11.7785	13.5796	15.1008
642	TCGA-B6-A0IQ-01	N1	Basal	Stage IIIA	MES	-0.347975	381	-0.64688	-0.298906	10.701	7.55586	7.24526	8.97558	15.2806	10.5644	7.1586	8.00311	9.89592	11.1249	9.51799	7.03866	9.39548	11.1464	11.6502	13.6231	8.33863	10.129	12.7053	9.74675	11.8609	8.20724	9.2324	11.8271	5.56959	7.6771	11.7298	8.88787	11.1216	8.71844	10.0463	12.0429	7.6515	13.9844	13.3244	13.123	11.9307	8.2247	11.7537	11.9919
643	TCGA-BH-A0BD-01	N1	LumB	Stage IIA	MES	-0.324148	390	-0.0726247	0.251524	11.8881	10.3358	9.57341	8.81269	14.0551	10.2266	9.75922	9.69521	8.70489	10.7797	9.90363	6.79705	9.53147	9.84841	5.50695	16.2712	8.65856	10.0922	11.2456	9.62645	11.8458	11.6605	7.61396	11.2754	5.37676	10.0722	11.0541	14.0498	10.8348	8.98272	9.90363	13.6917	7.8592	13.9356	10.1585	14.9071	13.9987	10.0519	12.4917	13.8958
644	TCGA-BH-A0E6-01	N0	Basal	Stage IA	EPI	1.92126	856	1.40481	-0.516446	11.0874	9.17168	7.78851	7.74203	15.3335	10.9992	8.09009	9.72746	7.25615	11.0935	10.8501	8.30995	9.72825	10.627	5.1718	14.0707	8.87891	7.11739	13.7834	10.6715	12.5125	11.6751	14.1328	14.2369	8.73233	8.48949	13.1367	13.2238	10.0045	9.51615	10.0768	12.3819	9.03185	13.5475	11.874	14.566	13.4557	11.9594	14.2428	14.3107
645	TCGA-BH-A0E7-01	N1	LumA	Stage IIB	EPI	0.504078	604	-0.115304	-0.619381	10.462	8.9919	8.90497	8.22166	13.2031	9.368	8.77784	7.9668	7.84028	10.5755	9.70188	5.40713	10.0307	9.60819	6.06992	16.3304	8.5854	10.8488	11.5656	11.6508	10.4336	11.517	8.74725	11.3341	8.7061	9.54235	11.991	11.8949	11.3949	9.08121	9.893	14.0501	7.92812	14.3566	3.86031	15.1679	14.1201	3.97033	13.4068	15.4182
646	TCGA-BH-A0EB-01	N0	LumA	Stage IA	MES	-0.841507	270	-0.00591762	0.83559	10.6017	8.76262	10.0508	8.99544	14.2931	11.034	9.69715	9.47353	9.1812	11.3419	10.3907	6.35176	9.31475	9.49475	6.61185	16.9971	7.91127	11.4775	11.7969	11.232	11.3823	11.3777	7.9327	10.9414	8.45404	9.55156	13.2571	11.6099	10.2479	9.01669	9.63757	13.8467	7.5848	14.0693	10.2128	14.126	14.1555	10.2892	10.7117	14.0526
647	TCGA-BH-A0EE-01	N0	Her2	Stage IIB	EPI	3.35933	947	0.473846	-2.88548	9.59703	7.13869	6.54512	6.0576	12.4717	7.05401	7.55802	7.60591	6.48708	10.4228	10.5752	6.33985	8.11974	9.30827	2.94385	12.1009	9.12969	10.0074	12.7023	11.6296	11.9556	11.9016	9.77255	12.3787	8.59222	10.5247	12.3085	13.0578	11.2045	10.6943	12.2389	12.8319	8.29756	12.5617	2.87967	14.3027	13.9234	1.589	14.3279	14.5264
648	TCGA-BH-A0HO-01	N1	LumA	Stage IIA	MES	-0.139218	437	-0.561524	-0.422306	10.4287	7.93366	8.95804	8.10201	13.2296	9.36061	9.56941	8.52166	9.12445	10.3963	9.6695	5.8958	9.29587	9.59021	4.56221	15.5049	8.30959	10.4698	12.1705	10.7959	11.2775	11.5204	8.10793	11.0499	7.73158	10.1162	11.0336	12.5614	10.5226	8.41812	10.3138	12.0843	7.84061	14.8971	7.50327	13.4881	14.041	7.59053	10.7223	14.0241
649	TCGA-BH-A0HQ-01	N0	LumA	Stage IIA	EPI	0.641156	633	0.954901	0.313745	11.4122	8.64723	9.93055	8.71057	14.0705	10.8592	9.25934	8.6178	8.66813	10.3092	9.12514	6.1805	9.63159	10.1612	6.4267	17.03	8.97349	11.1106	12.1282	11.353	11.995	12.189	11.2088	12.5987	8.68557	10.7215	13.3146	12.2903	11.1622	10.0044	10.8999	13.2171	8.5605	15.0965	12.0122	14.9231	13.9167	11.848	14.4684	15.9644
650	TCGA-BH-A0HU-01	N0	LumB	Stage IA	EPI	1.81624	843	0.582143	-1.23409	11.3636	8.51815	8.34409	7.40968	13.0758	9.90551	7.91253	8.1749	7.15118	10.1414	11.4917	5.73941	9.83984	10.8083	6.16805	15.2572	9.27421	10.9637	11.6918	9.51619	12.2709	11.5501	11.6093	12.5301	8.00791	10.0823	11.9483	8.52212	11.321	10.3283	11.0477	13.2115	8.07776	13.2326	7.76655	14.7387	14.1467	7.39823	13.6153	15.3181
651	TCGA-BH-A0HW-01	N0	LumB	Stage IA	EPI	2.03441	875	0.235549	-1.79887	9.93213	8.73863	8.17392	6.87447	12.2988	8.66986	7.87561	7.14031	8.32204	9.32914	9.52897	5.35979	9.17101	9.61721	5.13456	14.7113	9.71927	0.918615	10.5108	11.1867	10.0137	10.8462	11.4009	13.0916	9.53706	9.43993	10.9234	6.34738	11.4255	11.4123	11.3504	13.9227	8.61523	15.3201	1.7545	14.8313	14.7857	1.9883	10.3593	17.2981
652	TCGA-A2-A0CT-01	N0	LumA	Stage IIA	EPI	1.90032	853	0.799013	-1.10131	10.1212	9.77754	8.8783	7.58222	13.2205	9.69408	8.22639	7.44358	7.3017	9.91508	9.72648	5.34751	8.75635	9.64822	4.68176	15.34	8.3109	6.89858	10.1034	10.8478	10.8609	10.5237	10.9776	11.9311	7.16549	9.03915	12.9528	10.2393	11.1148	10.0393	10.9946	14.4149	9.13345	14.4344	13.2593	15.3229	14.4663	10.2961	7.16129	15.9124
653	TCGA-A2-A0EU-01	N0	LumA	Stage IA	EPI	0.96109	708	0.666864	-0.294226	10.3476	10.0246	9.05699	8.59992	13.6384	10.0508	8.87728	8.41915	8.27485	10.3721	9.36409	5.53281	9.73283	10.0035	6.40662	16.2107	8.10237	6.52961	11.2267	10.9043	9.87636	11.6348	10.9392	12.7909	8.33467	10.3215	11.8334	12.2977	11.0051	9.14652	10.8332	14.4906	8.95557	15.0239	13.4752	15.765	15.0263	9.48821	12.568	15.3536
654	TCGA-A7-A0D9-01	0	Normal	0	EPI	0.960511	707	0.7484	-0.212111	12.2815	12.0312	9.74695	8.3333	13.7752	9.33198	9.40739	7.61575	8.34247	10.0982	9.51765	6.72205	9.09188	9.59572	6.87156	16.9623	8.15528	5.16968	11.4947	11.7253	10.7872	10.1277	11.1601	11.805	9.35846	10.5527	12.0086	12.9935	11.1156	8.66717	10.0474	15.2122	8.22034	14.8244	12.1915	16.3304	15.7488	8.68892	11.2033	15.38
655	TCGA-A8-A08O-01	N3	LumA	Stage IV	MES	-0.599561	328	-0.204676	0.394885	10.9337	9.66755	10.194	9.47072	13.764	10.4986	9.27315	8.3593	8.66637	10.3348	11.5719	5.95956	9.81827	9.34237	7.77653	17.4028	8.1789	9.90982	10.5356	11.4192	10.7973	10.2961	9.5831	12.4233	8.73989	8.89815	11.2575	11.5085	11.2101	10.3936	10.136	13.4099	7.39972	14.4528	11.4334	14.6143	14.0693	11.4403	12.0955	15.7731
656	TCGA-A8-A0A6-01	N3	LumA	Stage IIIC	MES	-0.302	397	0.0454694	0.347469	10.4969	9.32653	9.64968	8.599	14.1667	10.0866	9.72688	8.66288	9.42918	10.9974	10.9333	5.68758	9.6592	9.76355	5.88231	15.9898	7.88534	11.638	10.9373	11.2177	11.1782	10.7911	8.65719	11.905	5.93344	10.0201	12.1787	13.2848	10.4248	9.8266	10.0901	12.0415	7.96253	13.8691	12.2234	14.3528	13.9035	11.5295	13.1511	13.994
657	TCGA-A8-A0AD-01	N0	LumA	Stage I	MES	-1.80105	112	-0.893178	0.907873	10.5321	9.69351	10.1787	9.06864	14.5925	10.5789	9.516	8.89465	9.32927	11.4298	10.4652	6.24689	10.2621	9.80453	7.76236	17.5357	8.29407	5.32969	11.0953	11.2944	10.3734	9.59291	9.2406	11.32	6.57164	9.1428	10.97	11.9044	10.4754	9.2406	10.3223	12.6661	7.83849	12.9452	3.46229	13.223	13.5606	2.42151	13.0742	13.5222
658	TCGA-AO-A03L-01	N2	LumA	Stage IIIA	EPI	0.943852	703	0.968798	0.0249458	11.2808	11.0889	10.1435	8.77111	13.727	10.2496	9.09978	8.57987	8.67516	9.79921	10.9527	7.14858	9.16441	10.3615	6.43722	16.9805	9.36432	10.3684	12.1656	11.269	11.256	11.7463	11.8327	11.946	9.07257	11.2733	12.3404	13.2921	10.8905	10.6334	12.1249	14.1847	8.78415	14.1548	11.0064	15.8079	15.448	10.6772	14.0203	14.8064
659	TCGA-AO-A0JA-01	N3	LumA	Stage IIIC	MES	-0.325398	389	0.689837	1.01523	11.2225	11.3908	10.6915	9.41741	14.3015	10.7879	9.86906	8.44896	9.06382	11.1372	10.5893	6.265	9.43958	9.85263	7.12667	17.8025	8.37662	10.7173	10.8843	10.6297	11.9109	10.6593	10.0861	12.5678	8.16651	10.5285	12.4276	11.6822	11.3387	10.5929	10.6087	13.6239	8.18062	14.8516	9.99419	14.822	14.3382	8.32897	13.5375	14.4573
660	TCGA-AO-A0JB-01	N1	0	Stage IIIA	EPI	1.02732	726	0.615433	-0.411889	11.3324	10.378	8.38711	9.78685	14.7037	10.7244	8.11548	9.48198	7.73497	10.2065	9.29356	7.09203	9.3092	10.4865	4.82578	13.962	8.83135	8.34524	12.6228	9.01709	11.3345	10.4906	11.093	11.9833	8.04997	10.0954	11.355	13.3139	10.9675	10.0503	11.3565	12.3396	8.79071	12.8376	13.2537	15.2097	15.2042	13.2493	14.3062	15.621
661	TCGA-AO-A0JC-01	N0	LumA	Stage IIA	MES	-3.40792	13	-2.72282	0.685095	11.1347	11.0913	10.4205	7.92292	15.3347	10.219	10.9646	10.6054	10.1384	11.1109	9.98354	6.43257	10.2934	10.6704	5.4707	13.6926	6.37262	6.37285	9.58839	9.00477	9.30657	8.3674	8.55543	9.54	6.78161	8.4582	8.62747	9.99473	8.43649	6.75735	9.42433	10.8631	6.69281	11.1965	12.9701	12.7823	12.5386	9.28345	9.65806	13.1768
662	TCGA-AO-A0JD-01	N1	LumB	Stage IIIA	EPI	2.0434	878	0.413071	-1.63033	11.0435	8.71864	7.86977	7.48963	12.7363	8.18721	8.31543	7.60843	7.87902	9.87442	10.9453	6.2739	9.42004	9.68034	3.66266	14.7853	7.45981	12.3737	11.6595	12.0609	11.9226	10.8477	9.45372	12.06	8.63645	10.6388	12.7453	9.99529	11.1039	9.57966	10.4281	13.0162	8.56372	12.744	13.4438	13.8818	13.615	10.2492	10.8122	14.0197
663	TCGA-AO-A0JE-01	N2	Her2	Stage IIIA	MES	-0.883875	261	0.0858223	0.969697	11.5047	10.5885	9.89797	9.68956	14.6552	11.1053	9.90754	9.49564	8.97391	10.5523	10.8087	8.11302	9.6376	10.3316	8.78649	18.1723	8.92341	10.9542	11.6987	11.3118	10.8939	10.3537	10.764	12.4588	6.78303	9.8389	11.6752	13.0848	10.7365	8.86641	10.0694	14.2955	7.98258	13.1058	12.3172	14.5304	14.132	8.74344	13.7435	14.1562
664	TCGA-AO-A0JF-01	N1	LumA	Stage IIA	MES	-2.10975	77	-0.702248	1.4075	11.448	9.6383	10.6686	9.62221	15.1438	10.7226	10.754	9.44423	9.75005	11.4835	11.0655	7.2914	9.75198	9.85196	6.20986	16.8072	8.34269	11.4127	11.0717	10.7176	10.4649	10.7107	9.17938	11.0679	7.35713	9.91993	11.8482	11.3261	9.97881	8.5827	9.7888	13.2967	7.89091	13.2884	12.2474	13.7876	13.1117	8.20083	10.3545	14.8725
665	TCGA-AO-A0JI-01	N1	LumA	Stage IIA	EPI	2.00424	869	0.445571	-1.55867	10.4187	9.31199	9.01668	6.8687	12.9077	8.71998	8.61662	7.36922	9.21972	9.06717	8.03904	4.01309	8.83091	9.5242	5.69316	12.8252	8.27634	9.57379	11.0799	10.6763	10.4902	11.5859	10.0961	13.1074	8.07392	10.322	11.6777	6.74684	11.1336	9.5419	10.313	13.2705	8.89886	15.0511	9.92233	14.4881	14.3531	9.71568	7.63135	15.374
666	TCGA-AO-A0JJ-01	N1	LumA	Stage IIB	MES	-1.25218	180	-0.541299	0.710883	10.622	10.3533	10.3987	8.57738	14.4996	10.6343	10.0558	9.0171	9.371	11.2173	10.3337	5.83733	9.31908	9.8595	3.32229	15.8439	7.8627	10.0626	10.817	10.44	10.8328	10.0197	9.13821	11.5294	7.55099	9.75576	11.457	12.3682	10.2186	8.83096	10.8881	10.0287	8.19673	13.4598	11.2704	13.3157	13.3528	10.9069	11.3674	13.713
667	TCGA-AO-A0JL-01	N2	Basal	Stage IIIA	MES	-0.0665748	460	0.324154	0.390729	11.2658	10.6407	8.81482	10.1785	14.7037	10.2286	9.07568	8.87617	9.70853	10.7651	10.8439	7.96821	9.64496	10.1163	6.33042	15.3643	9.60343	9.84041	11.6345	9.89515	12.0394	11.8887	13.4172	12.5942	7.95405	9.51237	12.9243	8.89296	11.5663	8.52491	10.2447	13.1545	9.14898	13.1684	5.69321	13.1072	12.1701	8.15925	13.6954	16.1146
668	TCGA-AO-A0JM-01	N1	LumB	Stage IIB	MES	-0.802654	285	-0.288037	0.514616	11.3531	11.7562	9.62998	9.29065	14.9431	10.9626	9.26533	9.79306	8.65839	9.84354	8.96553	7.15043	9.48629	9.79571	14.2962	17.6944	9.84767	9.79129	11.982	10.376	11.0117	10.8682	10.8212	11.2397	7.15595	9.15249	11.2303	12.2047	10.4099	11.3758	12.7971	14.1851	7.74854	13.7599	3.92231	14.5588	14.3385	3.69851	12.9678	13.2977
669	TCGA-B6-A0IK-01	N1	Her2	Stage IIIB	EPI	1.68042	823	1.09146	-0.588954	12.754	9.31871	8.54848	7.94641	13.3658	10.506	8.61592	8.04443	8.05387	10.187	9.18755	7.20205	10.421	10.3569	8.29332	15.9299	9.39109	10.5971	12.0317	11.9016	11.9401	11.2339	11.0921	12.7638	8.56838	10.0863	11.9924	13.329	11.3229	10.628	11.1999	14.602	8.75753	13.6023	12.9424	15.7918	14.6852	10.4118	14.839	15.2371
670	TCGA-B6-A0RE-01	N0	Basal	0	EPI	0.251655	554	0.202565	-0.0490898	11.4886	10.4357	7.7151	8.59127	15.5726	9.9707	7.95159	8.17796	9.42097	10.9371	10.9484	8.21402	10.2525	10.2047	8.11108	15.9286	8.83827	10.92	13.1117	11.3664	11.981	11.2725	11.1734	13.3772	8.02394	8.75998	11.7319	11.9772	10.0889	9.60878	11.0105	13.1519	8.92137	15.3864	13.9498	13.1297	12.3004	10.6947	14.4137	14.7544
671	TCGA-B6-A0RG-01	N0	LumA	Stage IIB	EPI	2.44489	907	1.8787	-0.566185	10.6579	11.0728	9.50229	8.75287	13.3456	9.83385	7.99188	8.34516	8.20562	9.79311	10.4975	6.83045	8.84821	9.97529	5.95366	16.4404	7.24783	6.75101	10.9204	11.461	11.747	11.6398	12.6336	13.5185	10.1825	10.9966	12.858	12.7857	11.7871	11.0477	11.4732	14.5154	8.80952	14.4069	13.4341	16.9198	15.7842	9.96506	11.9033	16.7732
672	TCGA-B6-A0RI-01	N1	LumA	Stage IIIB	MES	-0.684935	309	0.0642892	0.749224	11.4085	11.008	9.55566	9.10375	15.4956	10.8058	9.30324	9.64112	8.51078	10.464	10.1835	6.10266	10.4898	10.0785	7.943	18.3786	8.50189	9.70383	12.1692	11.6618	11.4958	10.9101	10.1466	12.0148	9.15444	10.5608	11.2717	12.1497	11.4865	9.53161	11.1161	13.5806	8.05394	14.8107	11.802	14.7285	13.9176	9.71439	13.0499	15.2289
673	TCGA-BH-A0AW-01	N1	Her2	Stage IIA	EPI	0.0705345	501	0.633364	0.562829	10.8063	9.46499	9.44872	8.60027	14.6656	10.747	9.99069	9.69318	8.89769	10.9418	9.86412	6.68464	9.29734	10.3566	8.14669	16.5947	9.62245	9.27247	12.2839	10.2222	11.3457	11.3159	11.9739	12.6009	8.16388	8.93986	12.9199	13.1655	10.1757	11.7544	11.6427	13.9471	8.25756	12.9339	12.8197	14.5215	14.3952	9.20074	14.5727	14.1301
674	TCGA-BH-A0B3-01	0	Normal	0	MES	-0.622091	323	0.125083	0.747174	12.0113	10.2666	8.63006	8.73988	15.5498	10.612	8.9538	9.90114	9.36588	11.1201	10.72	8.43361	9.90461	10.0765	7.5835	18.4236	8.85688	10.0344	12.6486	11.1755	12.3131	11.5033	9.76772	12.5343	7.15259	7.60926	11.4089	11.6842	11.584	9.09406	10.1403	12.5785	7.71321	15.2086	15.5971	14.5717	13.1201	14.0243	14.053	15.0437
675	TCGA-BH-A0B9-01	N0	0	Stage IA	EPI	0.338505	571	-0.492549	-0.831055	11.1587	7.46209	7.31605	6.20938	13.6359	10.2447	7.95146	8.88641	10.6785	10.9694	9.1536	6.79657	8.97124	9.90625	5.73259	13.7889	9.52181	13.5565	13.0253	9.11916	11.2349	11.4718	11.9765	12.6939	5.9727	8.94788	10.9085	13.1341	11.3599	7.8668	9.7972	11.8231	7.4821	12.7323	15.1945	13.6103	13.0691	9.92698	12.8075	14.2348
676	TCGA-BH-A0BA-01	0	Normal	0	EPI	0.590809	627	0.464876	-0.125934	10.9577	11.0061	9.90378	8.90214	13.8396	9.2503	9.61181	7.49931	8.79044	10.5689	9.98843	5.16826	9.72422	9.61307	4.12524	15.0342	8.62157	11.3511	11.4344	10.8635	11.6383	11.2659	10.0321	11.8986	7.83	10.6254	13.0161	11.2639	10.9377	8.90833	10.4079	13.8751	8.96385	14.1727	11.5419	13.752	13.6717	11.7786	13.3237	12.214
677	TCGA-BH-A0BJ-01	0	Normal	0	MES	-0.26667	402	0.248937	0.515607	12.1834	10.0951	10.0848	9.1054	14.4251	10.8715	9.54217	8.80232	8.52456	10.6067	10.5833	6.46777	9.18756	9.99424	5.90252	16.6692	9.22522	11.4266	12.132	11.8641	11.5246	11.4342	10.9915	12.2437	7.59956	10.4417	11.9849	7.23759	10.4766	8.76475	10.066	14.2074	8.81387	14.5314	10.7527	13.7709	13.6363	9.69481	11.9944	14.3717
678	TCGA-BH-A0BM-01	0	Normal	0	MES	-0.0674977	459	0.260375	0.327873	10.5392	9.3144	9.68749	9.4228	14.8363	10.5345	9.43878	8.95021	8.32815	10.6169	9.52736	6.86942	9.50098	9.75072	5.29339	15.5341	8.78197	11.1451	11.3835	11.1808	11.3955	9.94596	10.8293	12.2851	9.12001	10.339	12.2358	9.15751	10.4035	9.29112	10.3038	13.1613	8.25483	13.5615	12.8902	13.9563	14.1623	12.3318	13.7816	14.6167
679	TCGA-BH-A0C0-01	0	Normal	0	EPI	0.487573	601	0.297032	-0.190541	12.1294	8.60476	8.77088	7.10425	13.798	9.73406	9.84857	9.51826	9.19074	10.5875	9.90397	7.188	9.55113	10.5685	4.75699	16.5968	8.76242	12.2237	11.1815	10.5298	10.5728	11.0192	10.7861	12.1858	8.27952	11.2336	12.2459	12.2357	10.9278	10.3164	11.3248	12.4044	8.99797	13.7078	13.0337	14.6691	13.6697	9.36377	12.3521	15.7248
680	TCGA-BH-A0DK-01	0	LumA	0	MES	-0.506346	347	0.360749	0.867095	11.475	12.2061	10.275	9.6677	14.8065	10.4133	10.3869	9.38848	9.07241	10.5884	9.8879	6.98371	9.58473	10.4726	6.40443	16.8789	8.00327	9.33419	11.4152	10.6172	11.3313	11.1682	11.6155	12.3791	8.75236	10.0626	11.732	12.6373	10.36	10.1775	10.6772	13.8788	8.41462	13.5857	13.514	14.6415	14.232	10.5931	9.38848	14.7308
681	TCGA-BH-A0DP-01	0	Normal	0	MES	-0.233877	416	0.2731	0.506977	11.1712	11.7193	9.8012	8.94314	14.5784	10.6266	9.27699	9.28594	8.71641	11.082	10.0812	6.15575	9.33846	9.98625	5.29088	16.5942	8.0112	11.5529	11.4354	11.4468	11.3654	10.096	10.1195	12.6607	8.53326	10.5345	12.7987	12.2799	10.4182	8.92162	9.27699	11.9586	8.08007	13.7992	12.1277	13.814	13.638	12.269	12.6837	10.5993
682	TCGA-BH-A0DS-01	N2	LumA	Stage IIIA	EPI	0.20894	542	0.726974	0.518034	10.7274	10.274	9.41253	8.52458	14.8668	11.0024	9.51979	9.47961	8.84685	10.7511	11.5841	7.11668	9.41614	9.75999	5.71062	16.7366	7.71969	9.95052	11.355	10.5469	12.3122	11.1914	11.3913	13.3794	8.41724	10.1238	11.9116	12.503	11.166	10.0215	9.88465	11.9284	8.30346	14.7624	4.4675	14.4724	13.806	5.26476	13.5965	15.0415
683	TCGA-BH-A0E0-01	0	Normal	0	EPI	2.85871	925	1.27024	-1.58847	10.9	9.79385	7.2834	6.52994	12.8963	10.2809	7.88028	7.44348	7.23753	10.5391	9.69973	6.46176	9.96898	9.6955	3.3421	13.6564	7.37909	9.31422	11.6862	11.3352	13.2475	9.74858	8.30402	13.9041	10.5654	8.66403	13.1705	13.841	10.0096	9.75062	10.5508	13.4237	8.35324	13.8601	11.1537	14.3944	13.3953	10.9192	13.9439	14.0804
684	TCGA-BH-A0E1-01	0	Normal	0	EPI	0.729789	660	0.153096	-0.576693	10.7191	10.5663	9.09432	8.74616	13.9868	9.55777	8.70979	9.07961	8.28083	9.57734	9.13654	6.32527	8.68502	9.80512	4.13988	15.6095	8.045	11.1693	12.0826	10.3816	11.7492	11.8157	10.3382	10.9584	9.13857	10.3982	11.7379	13.1561	10.4117	8.6442	10.1342	12.7729	8.61827	15.9083	10.7483	14.33	14.3489	10.6001	11.9195	14.1721
685	TCGA-BH-A0E2-01	N2	LumA	Stage IIIA	EPI	0.0188923	485	0.272143	0.253251	10.7501	11.4947	9.73252	8.91806	14.5003	10.6533	9.34721	9.18741	8.30982	10.3612	9.92708	6.73038	9.81902	9.91716	7.72088	16.4469	8.77099	6.31986	10.3784	10.8245	11.537	10.7132	11.2392	12.5443	7.98948	10.4178	11.9102	9.11676	11.8109	10.4066	10.7528	13.9831	8.96527	14.3712	12.9281	13.5961	13.4237	10.8304	8.9204	14.1242
686	TCGA-BH-A0GY-01	N1	LumA	Stage IIA	EPI	1.02152	722	1.26236	0.240838	11.4029	10.972	9.3104	8.85947	13.9311	10.3225	9.65343	9.08462	8.87757	10.414	10.6638	9.10011	9.76604	9.46565	6.65305	17.0941	8.21743	11.6198	12.5756	10.3813	10.9286	11.8697	11.5157	13.0723	8.58243	11.4414	12.6803	11.713	11.4885	9.95483	10.6452	14.0888	7.64911	14.1291	13.3084	16.7671	16.311	10.4933	14.0172	15.3994
687	TCGA-BH-A0GZ-01	N1	LumA	Stage IIA	EPI	0.619339	630	1.21168	0.592336	10.7276	9.82543	9.79489	9.29105	14.698	10.8869	9.18219	9.02914	8.7861	10.8334	9.15212	6.63995	9.0824	10.1133	6.43145	16.7585	8.56897	9.19286	11.3808	11.2752	11.9357	11.6372	11.6967	12.3955	7.71727	10.6003	12.2635	12.8781	10.3715	10.1472	10.4615	14.1429	8.70392	9.66775	12.6648	16.0821	15.2026	9.67792	12.5854	16.2098
688	TCGA-BH-A0H0-01	N0	LumB	Stage IA	EPI	2.07713	883	-0.0848639	-2.162	11.7946	7.87406	8.88168	6.28484	12.1994	8.11578	8.52916	9.29723	7.46107	9.28421	10.8102	4.78886	9.32534	9.04278	1.88409	12.8713	9.44059	10.4908	9.52141	12.0238	11.8633	11.4442	10.7652	12.3012	9.60256	9.83372	11.4094	4.29054	11.1729	10.5458	11.1283	14.6143	7.50234	5.67404	5.79086	13.9435	13.8486	5.91831	11.428	15.3515
689	TCGA-BH-A0H6-01	N0	LumA	Stage IA	MES	-0.22162	418	0.541173	0.762793	10.5776	11.2043	9.66561	9.15774	14.4679	10.7512	9.32305	9.17707	10.0418	10.7539	10.3333	7.33251	9.95077	10.5321	7.19554	17.3717	8.46933	8.71528	11.6811	11.8611	10.5829	11.5646	12.162	12.4185	8.83413	9.92151	11.8108	12.1821	11.5002	8.93679	10.7255	13.3379	8.27236	13.8794	6.37354	15.901	14.8474	5.87241	14.5952	15.6439
690	TCGA-BH-A0H7-01	0	Normal	0	EPI	0.862652	685	1.40475	0.542102	11.9111	10.3433	9.79612	9.86935	14.7705	10.7937	8.88898	9.54476	8.26043	10.0669	11.0739	7.00428	9.12104	9.9342	8.28797	18.1803	10.0385	9.55424	11.0968	9.83346	11.2687	12.1682	12.4577	13.5652	8.27732	9.99534	12.9293	11.4089	11.7109	9.87793	11.0272	14.5303	7.75951	14.0912	10.7996	16.7235	15.6465	10.1363	14.3498	16.3557
691	TCGA-BH-A0H9-01	0	0	0	EPI	1.96823	865	1.3323	-0.63593	11.8844	9.0434	8.90552	7.60094	13.3802	10.4739	8.52556	7.60385	7.31244	10.3906	10.1807	6.96956	9.38622	10.4893	5.14589	16.2842	9.4774	11.8268	11.9207	12.0603	11.9321	11.8403	11.3212	12.8089	7.624	10.9951	13.0464	12.1235	10.4861	9.94979	10.8714	14.8439	8.53472	14.1624	10.1363	15.9203	14.9101	10.1156	11.4264	15.4356
692	TCGA-BH-A0HB-01	N0	LumA	Stage IA	EPI	1.50266	798	0.969518	-0.533145	10.9311	10.8827	8.37063	8.5303	14.206	10.0722	8.62247	9.93517	8.38721	9.71067	10.1392	6.84924	9.49527	10.5729	5.29496	15.7307	8.61821	7.66063	11.0033	11.5489	11.2843	10.333	11.207	13.081	9.39636	9.97204	12.0195	11.7343	11.3468	11.8918	10.6684	14.5165	8.78614	13.8393	13.9756	14.9729	15.2813	11.3814	10.8427	15.6273
693	TCGA-BH-A0HK-01	0	Normal	0	MES	-0.0331914	470	-0.106924	-0.0737328	12.2765	11.5431	10.2284	8.58707	14.2151	9.06406	10.0762	7.76166	8.26756	10.6156	9.38488	6.74013	9.59604	9.74874	3.23724	15.1067	7.34113	11.1041	10.2422	11.6973	12.0057	10.0062	10.8291	11.9518	10.3764	10.7615	11.351	11.3672	9.8836	9.67998	10.3533	13.0334	7.75816	14.1469	14.3172	13.9792	13.6234	10.291	12.5159	13.8988
694	TCGA-BH-A0HX-01	N1	LumA	Stage IIB	MES	-0.0751451	455	0.116086	0.191231	11.2486	12.1632	9.74823	8.46787	14.5944	10.0465	9.34246	8.99545	8.67719	10.2549	10.0814	6.74654	10.0091	9.73925	7.33896	17.0583	7.74204	7.34911	11.1361	10.6277	10.4523	11.4063	11.466	12.6041	7.73207	8.89041	11.6495	9.11038	11.376	10.8919	11.7519	13.9859	7.91184	13.7494	13.1031	14.8772	14.4368	9.26322	11.6652	15.6018
695	TCGA-BH-A0HY-01	N0	LumB	Stage I	EPI	1.00959	717	0.73724	-0.272352	11.966	10.3348	9.19174	8.3536	14.5562	10.3588	8.56863	8.46886	7.83651	9.60537	8.89704	6.55481	10.4632	9.59443	7.50394	17.0469	8.51637	10.6112	12.3886	12.4455	12.3343	10.0198	9.17819	11.7813	9.15883	9.81244	13.0058	13.208	11.6007	11.124	11.5535	13.9638	7.88444	13.8543	8.64878	15.4092	14.1891	8.27872	14.3076	15.0925
696	TCGA-A1-A0SE-01	N0	LumA	Stage I	EPI	0.218089	543	0.427029	0.20894	10.7237	9.466	10.2032	9.40638	14.0851	10.1464	9.17216	8.22947	8.45727	10.2495	9.3522	6.21055	9.66626	10.1283	5.84805	16.5962	8.06649	10.981	10.5126	11.4433	12.1003	10.7199	10.1655	12.1891	7.58397	10.4757	12.7369	10.6448	11.0765	9.72072	10.0632	13.3517	8.37814	15.1651	12.5613	14.1514	13.3239	11.7612	13.0696	14.9722
697	TCGA-A1-A0SH-01	N0	LumA	Stage IIA	MES	-2.15095	74	-0.249167	1.90178	11.0399	9.11543	11.3288	10.4371	15.2366	11.5895	10.231	9.5078	9.60132	11.0802	11.1156	6.4777	10.3017	10.4174	8.80304	19.1489	8.41219	9.62461	11.1529	11.1749	10.0794	9.96831	9.3877	11.0451	6.34298	9.18958	12.2453	12.3604	10.5021	9.55774	10.4764	13.2457	8.07906	13.7453	11.3793	15.3182	13.6015	11.6219	13.7518	15.8218
698	TCGA-A1-A0SJ-01	N1	LumA	Stage IIIA	EPI	0.105088	509	0.200109	0.0950209	12.1322	11.4664	9.89881	8.48684	14.3477	9.85046	9.2062	7.95369	8.61619	10.7158	10.8503	5.77537	9.16909	9.35626	7.32961	16.1755	9.31328	8.12226	11.1127	10.8471	10.3851	11.8299	12.4331	13.1015	8.44807	9.69169	11.357	12.7658	10.5849	9.13184	10.8729	15.8844	7.93225	14.0857	12.3225	15.4423	14.0687	11.8207	11.4486	15.7337
699	TCGA-A1-A0SK-01	N0	Basal	Stage IIA	MES	-0.597292	329	-1.89731	-1.30002	9.5258	10.237	7.26244	7.03519	12.2131	8.42184	7.5367	7.16125	10.2723	10.6871	10.4263	6.35748	10.2061	10.142	10.7497	15.7813	7.44503	12.1455	12.0326	10.8541	10.0128	10.5783	9.43361	10.7098	9.38139	8.69629	9.14245	9.24941	11.5941	7.50451	10.074	11.4656	7.81226	13.1571	10.8291	12.5115	12.4685	4.90663	12.2486	12.0823
700	TCGA-A1-A0SM-01	N0	LumA	Stage IIA	MES	-0.347612	382	0.51925	0.866862	10.7748	12.2723	9.95002	9.04996	14.6625	11.2579	9.60974	8.85819	8.93464	10.8497	10.075	7.19182	9.53743	9.97539	11.1307	17.737	8.83183	10.9521	11.6385	10.8865	11.0676	12.6887	9.26062	12.1392	7.37855	10.18	11.1438	15.2527	10.5048	10.5502	11.5577	12.5094	8.63697	14.1262	9.3603	15.5929	14.9437	8.73535	13.2972	15.7182
701	TCGA-A1-A0SP-01	N0	Basal	Stage IIA	MES	-1.02854	227	-0.838518	0.190024	11.9772	8.71239	7.76867	7.75656	14.4397	9.92074	9.2713	9.34437	10.7073	11.8214	10.7507	6.68352	9.81427	9.93694	11.1648	15.4867	9.22872	11.9093	12.4406	11.8878	9.20238	10.3286	9.83401	12.7295	7.87787	9.24465	10.7421	12.051	10.7057	6.68352	10.4859	13.6829	7.76142	14.5797	14.9757	14.4216	12.798	11.2747	14.9473	14.8745
702	TCGA-A2-A0EN-01	N0	LumA	Stage IIA	MES	-1.16448	203	0.241409	1.40589	11.5645	11.7941	10.4937	8.92813	15.3902	11.2471	10.676	10.2226	9.51666	11.2991	10.9195	7.83629	10.0585	10.1956	6.51549	17.4147	7.88825	12.1526	11.7151	9.3903	10.6885	10.1257	10.6007	12.7044	7.49707	10.5183	12.031	11.7107	10.0811	8.21222	9.6129	8.87432	7.69858	13.3052	8.83521	14.7726	14.6566	9.06518	12.4147	14.8622
703	TCGA-A2-A0ST-01	N1	Basal	Stage IIA	MES	-1.85796	101	-1.40074	0.457228	11.5133	9.14157	9.06337	8.05411	15.6148	10.1354	10.1321	10.3745	9.69176	11.3005	10.7172	7.80648	9.67902	10.0616	4.91111	14.5409	9.38164	12.4544	11.9419	10.6808	10.2128	10.393	10.4724	12.3118	5.48	9.6654	10.901	11.5795	10.4698	8.20321	9.10169	12.9776	6.83199	14.4726	14.7971	12.8682	12.0276	11.5475	12.4743	14.5371
704	TCGA-A2-A0SU-01	N0	LumA	Stage IIA	EPI	0.825933	676	0.666979	-0.158955	10.0723	10.1543	9.26513	8.85591	14.427	9.80937	8.80127	8.85992	8.13124	10.5536	10.4459	6.10885	9.7253	10.0863	6.34108	15.8893	7.55158	8.59189	10.0498	10.8387	11.2392	10.1016	10.8802	12.7293	8.76604	10.802	13.1138	12.9395	10.6198	9.76997	10.5639	12.9169	8.60311	11.2208	11.2702	14.3513	14.012	11.4011	11.7981	14.4429
705	TCGA-A2-A0SV-01	N2	LumB	Stage IV	EPI	0.588763	625	0.781031	0.192268	12.3857	12.3035	8.82267	8.10915	14.8203	10.6203	9.35172	9.98863	8.7041	10.2389	10.9067	7.7487	9.54557	10.3055	7.17741	17.3991	8.59025	11.2896	12.0602	8.80373	11.3243	10.7156	10.531	12.7979	7.30608	11.3884	11.8253	14.0699	10.7412	10.6631	10.5737	13.196	8.35083	13.6111	4.82207	15.7682	14.6748	4.71797	10.0195	15.2921
706	TCGA-A2-A0SW-01	N2	LumB	Stage IV	EPI	0.0148656	483	0.301419	0.286553	11.639	10.889	9.23749	8.67601	14.1889	10.1893	9.66959	9.64609	9.97396	10.0422	10.6452	6.89503	9.46807	10.3937	6.21466	16.8371	8.91397	10.3149	12.2385	10.9615	11.7848	11.087	9.80665	12.2112	8.7819	10.4558	11.1404	9.36241	10.6625	10.2092	11.7204	13.8483	8.53639	12.9332	4.72499	14.6978	13.9638	1.86092	14.3747	13.2772
707	TCGA-A2-A0SX-01	N0	Basal	Stage IA	MES	-1.15799	204	-0.236275	0.921714	11.8397	10.6313	9.46455	8.15583	14.8457	10.523	10.1504	9.63684	9.80837	11.9832	11.3553	7.08613	9.99382	10.8276	7.20708	16.8569	8.52511	12.0953	11.7154	10.4002	11.5067	11.6081	10.9507	13.3253	7.22267	8.42073	10.2111	9.95187	10.9344	8.15908	10.3464	12.5447	8.21628	14.7272	15.799	14.2945	12.2436	9.51928	14.0837	14.6712
708	TCGA-A2-A0SY-01	N1	LumA	Stage IIIA	MES	-0.359547	380	-0.0599061	0.299641	11.0137	11.2054	10.0327	8.0971	14.8452	10.5936	9.61714	9.04773	8.50944	10.4905	10.1308	6.00149	9.38198	10.0364	5.14954	16.1598	7.99556	11.0118	10.6375	11.622	11.2925	10.5467	9.49427	11.3381	7.99636	10.2794	11.0057	11.3969	10.7098	9.21185	10.0142	10.2195	8.28931	14.4835	8.56093	14.6822	14.3226	8.74441	11.9648	14.4128
709	TCGA-A2-A0T0-01	N1	Basal	Stage IIB	EPI	0.176758	534	0.302203	0.125445	10.6015	9.9089	8.28822	8.75878	15.4119	9.95867	9.18224	9.15927	8.26066	10.6871	11.1913	8.67452	10.2505	10.5751	6.28535	16.8961	8.66844	11.0031	12.4812	11.7864	12.0654	11.4278	10.4912	13.2921	8.26988	9.36108	11.6909	9.61425	10.4161	10.0675	11.1254	12.8487	9.32616	16.6029	5.19824	13.5607	11.8078	9.70256	12.6677	14.5088
710	TCGA-A2-A0T1-01	N3	Her2	Stage IIIC	MES	-0.822976	276	0.237374	1.06035	11.3522	10.2783	9.7466	9.27899	15.0783	11.4859	10.195	10.7053	9.14892	10.768	10.8757	7.64028	9.41343	10.168	6.05623	17.3137	7.98139	10.9406	12.1969	10.6575	11.2766	11.2252	9.34612	13.213	7.59907	9.12589	12.269	13.3716	11.1128	9.53058	10.9453	12.5602	7.54801	12.8705	3.0208	14.6591	13.4147	0.806613	14.4383	14.8804
711	TCGA-A2-A0T2-01	N3	Basal	Stage IV	EPI	2.03325	874	1.62172	-0.411531	10.837	10.0128	8.51946	8.12053	15.0041	9.72806	8.59153	8.78183	7.3669	10.5102	10.4517	8.77451	9.80485	10.0146	5.31424	16.3255	8.78742	10.5875	12.0901	11.8185	12.2606	11.8672	13.3408	14.5864	9.66765	10.406	14.0814	11.954	10.5286	9.2963	10.6572	13.0168	8.42748	13.8799	11.5943	14.9419	13.931	9.36911	15.2717	16.1174
712	TCGA-A2-A0T4-01	N0	LumA	Stage IIA	MES	-0.603201	326	0.142165	0.745366	11.0001	10.2887	10.1825	9.17581	15.183	10.8405	9.77006	9.47984	8.75469	10.6725	9.99302	7.27819	9.56968	10.113	5.60964	16.4876	7.50171	10.1794	10.5766	10.1648	10.9102	10.6977	10.5378	12.635	5.82367	10.4029	11.7042	12.8886	10.4347	10.2774	10.3499	10.7595	8.4907	13.4264	9.13882	14.3151	13.6366	9.09571	10.6896	14.947
713	TCGA-A2-A0T5-01	N0	LumA	Stage IIB	EPI	0.643156	635	0.681022	0.0378659	11.222	9.98978	9.0395	9.17038	14.1349	10.096	8.57659	7.9997	8.60795	10.393	10.7942	5.69202	9.9403	9.57194	7.85493	17.3844	8.64315	10.6015	11.8337	11.0407	12.3155	11.555	9.8885	12.2753	8.05615	11.1797	12.8674	14.0284	10.73	9.74196	10.0669	12.6568	7.97272	15.2907	13.3069	14.7149	14.0827	13.4197	12.383	14.2395
714	TCGA-A2-A0T6-01	N0	LumA	Stage IIB	MES	-2.16228	72	-0.680526	1.48175	11.1297	11.5125	10.7808	9.18641	14.9847	10.8621	10.5471	9.43348	9.71039	11.459	10.4293	6.8862	9.97894	10.1055	7.02327	18.2447	7.01459	11.0325	11.0865	10.9439	10.915	10.4204	9.30078	10.8318	6.4405	9.59558	11.1621	11.2285	10.7225	9.13924	10.0686	11.5716	8.20523	14.146	6.27578	13.7207	13.2645	5.80001	12.9575	14.1836
715	TCGA-A2-A0T7-01	N0	LumA	Stage IIA	EPI	0.399879	583	1.08857	0.688693	12.4529	10.0136	9.69337	10.0729	14.3097	10.667	9.33292	8.83554	8.84191	10.8547	10.2185	6.89661	9.8077	9.61442	7.84777	17.3267	8.06245	11.5562	12.1352	10.3539	11.7988	11.915	12.9773	13.8612	9.16739	10.1888	12.8387	11.5584	11.8583	10.3004	10.6175	14.2313	7.90279	14.5751	12.6977	15.3833	14.3447	12.0155	13.9344	14.795
716	TCGA-A8-A075-01	N1	LumB	Stage IIB	MES	-0.0360525	469	0.331436	0.367488	11.7857	10.7846	9.32985	8.50437	14.2117	10.3664	9.80611	9.8222	9.0485	10.4188	10.9171	7.18839	9.82505	9.94536	6.56349	17.6092	8.77712	12.6219	12.725	9.43448	10.8832	10.6533	8.07827	11.6217	8.53398	10.246	11.7588	12.6109	12.2698	10.6514	10.3182	12.7094	8.21511	13.8345	2.75206	15.5598	14.8495	0.779974	13.7736	14.8324
717	TCGA-AR-A0TX-01	N1	Her2	Stage II	MES	-0.536063	343	0.199904	0.735967	11.3357	9.09233	9.8162	9.1154	14.4133	10.5329	10.1189	8.84936	9.44173	10.9665	10.6839	6.70809	9.91103	10.0034	5.82016	16.6971	9.77112	12.7224	12.5501	12.1121	10.5352	10.2438	10.2662	12.0156	8.79324	10.656	13.0982	6.52936	10.294	9.45848	11.1342	14.8836	7.97785	13.3853	6.56589	14.8261	13.8642	5.41361	14.6681	14.3221
718	TCGA-B6-A0RN-01	N0	LumA	Stage IA	EPI	0.422669	589	0.58251	0.159841	10.0531	9.62074	9.5623	9.08046	14.5438	10.8287	8.40004	9.0528	7.74714	10.3964	10.9331	5.53094	9.77768	9.96504	7.67058	17.3833	7.78306	10.5471	10.8339	11.0558	12.0469	10.6706	10.4069	12.3351	7.47437	10.0846	12.6996	12.2269	10.5793	9.78076	10.0835	9.41364	8.38592	13.0548	5.53094	14.2497	13.9081	5.46531	13.4121	15.123
719	TCGA-B6-A0RO-01	N1	LumA	Stage IIIB	EPI	3.06	934	1.03801	-2.02199	12.8542	8.37532	8.54664	7.14223	12.5432	9.08217	7.19618	7.00452	6.38959	9.62886	9.22384	5.95441	7.97508	8.91437	4.12504	13.9685	10.1853	12.6328	12.5553	11.4847	11.4063	12.3444	12.3324	13.4686	7.71251	10.7073	13.6366	11.6722	10.2381	9.93638	10.5039	14.9574	8.50568	13.9395	11.4158	14.1599	14.5521	11.7176	12.2905	15.1237
720	TCGA-B6-A0RP-01	N1	LumA	Stage IIIB	MES	-0.792666	287	-0.356779	0.435887	11.0737	10.8806	9.63863	8.74883	14.4959	11.2	9.23039	9.10602	8.68151	10.2114	9.38402	6.22015	9.68936	9.85757	7.06264	17.3572	8.56552	11.6077	11.7283	10.1769	11.085	10.6654	9.66956	11.8679	7.26286	10.0086	12.5553	12.5475	10.9243	8.71259	10.6311	12.8841	8.1814	12.9391	5.31971	12.8002	12.9458	1.95765	9.1128	14.7479
721	TCGA-B6-A0RT-01	N1	Basal	Stage IIIA	MES	-2.19751	67	-1.68287	0.514641	11.1246	9.65797	9.67621	8.41434	14.2457	10.3118	10.1808	9.75087	9.6833	11.2693	10.9362	8.28797	10.0103	10.3963	5.33705	15.5871	6.03087	9.94343	10.7696	11.511	10.8486	9.56051	11.2607	12.2977	9.07561	7.53936	10.4805	12.6242	10.7646	8.2747	10.0442	12.6344	7.07852	13.6913	13.6321	12.1957	10.6451	9.54709	12.7738	13.0664
722	TCGA-B6-A0RU-01	N0	Basal	Stage IA	MES	-2.29821	58	-1.65159	0.646615	11.1998	8.61215	9.15	10.7285	14.7021	9.44388	9.17655	9.27651	10.3708	11.7343	12.6645	7.61583	10.2592	10.1828	9.04803	14.851	8.53484	11.379	11.3455	9.20892	9.8037	9.52116	9.07201	11.7134	7.28921	7.57077	11.4018	8.82915	10.509	8.34881	9.01971	13.2966	6.83079	13.5826	12.4615	12.7634	11.5792	13.167	12.6613	12.8967
723	TCGA-B6-A0RV-01	N2	LumA	Stage IIIA	EPI	0.805792	670	0.212236	-0.593556	10.8731	8.54372	9.24962	8.04387	13.6968	9.56655	9.03004	8.47508	8.46853	10.4679	11.0021	5.4903	9.58484	10.0993	3.11458	14.2395	8.75724	11.2005	10.9723	11.1584	10.985	10.6796	9.54646	13.1292	7.7244	10.6979	10.9956	12.6483	11.2446	9.68788	9.91696	10.5786	8.62406	13.7397	10.7277	14.3638	13.8167	9.18199	13.2546	14.4571
724	TCGA-BH-A0BC-01	0	Normal	0	MES	-0.775078	292	-0.237907	0.537171	10.9786	10.6834	9.84903	8.88084	14.6886	10.8545	9.54861	9.45054	8.69994	10.9415	10.3536	7.49706	9.34263	10.1148	5.88931	16.2015	8.05727	10.9492	11.2461	10.8639	11.0519	10.5242	9.95763	11.6392	8.80885	9.70605	11.7034	11.842	9.96549	10.3542	9.34866	13.4337	8.52297	14.2615	11.5706	13.6177	13.4057	11.1151	11.3215	13.8698
725	TCGA-BH-A0DH-01	0	Normal	0	EPI	1.66239	819	1.1001	-0.562295	10.0405	9.30673	8.83297	7.24719	15.5242	9.86554	8.42887	9.53978	7.79149	9.79212	8.83058	5.406	8.81017	10.9605	4.10297	15.7481	8.99926	4.64889	11.7756	9.95852	10.9811	11.5935	11.6059	12.5851	7.40288	9.98502	13.3655	12.5374	10.8038	9.94921	10.7068	13.4723	9.1026	14.0443	10.5249	15.0317	14.9397	10.19	13.4418	15.7804
726	TCGA-BH-A0DQ-01	0	LumA	0	MES	-1.20422	192	0.165527	1.36975	10.8394	10.7556	10.9542	9.60035	15.4686	11.4246	9.92661	9.43729	9.10178	10.8624	11.333	6.95429	9.65841	10.2857	7.69325	17.6958	9.37406	9.39675	11.0032	9.57738	10.7976	11.6116	10.8365	11.5106	8.78773	10.6684	11.2601	11.9096	10.5353	9.20028	10.3643	14.1134	8.02515	13.561	9.18922	15.7448	14.8833	9.76796	12.9938	15.2665
727	TCGA-BH-A0HI-01	N0	LumA	Stage IA	EPI	0.314242	567	0.287783	-0.0264588	11.1304	10.6211	9.84496	8.43302	14.1156	10.1926	9.12959	8.65817	8.1231	10.3357	9.41021	6.68126	9.10493	9.67202	6.71062	16.56	8.83652	11.3744	11.8417	11.2345	11.3428	11.1817	9.84582	12.4397	9.0476	10.5766	12.0918	11.8473	10.6147	9.02136	10.1913	13.3964	8.23341	13.5406	8.65188	14.3169	14.0038	8.4764	12.1261	15.1993
728	TCGA-BH-A0HP-01	N2	LumA	Stage IIIA	EPI	0.146627	526	0.384789	0.238162	10.7014	9.9714	10.0206	9.01921	14.3646	9.97693	9.47438	8.26097	8.51055	11.0604	10.5338	5.19872	9.55066	9.71105	4.59535	15.4113	8.80536	12.0246	11.0996	11.195	11.8127	10.5124	9.48608	12.5448	7.98855	10.9239	12.4649	13.06	10.5797	8.78666	9.0537	10.2287	8.18003	14.4359	11.836	14.0987	13.685	11.3063	13.6089	14.723
729	TCGA-BH-A0RX-01	N0	Basal	Stage IIA	MES	-1.43908	150	-0.453017	0.986064	10.5827	10.2212	9.19563	9.53088	15.2235	11.1837	9.75884	10.2316	10.0274	11.2064	10.3424	8.09722	9.64118	10.3864	5.86643	16.0301	8.70807	8.93614	12.7473	10.1189	10.5447	10.6698	11.2806	12.5026	7.30133	7.28374	11.9785	8.62651	10.0021	8.78805	9.33984	13.4647	7.65943	13.2849	12.5372	13.5828	12.9843	10.3688	12.9884	14.244
730	TCGA-A2-A04R-01	N0	LumB	Stage IA	EPI	0.891433	691	0.598086	-0.293346	10.6466	10.5621	9.31865	8.56113	13.6354	10.124	8.44597	8.91298	8.44297	9.9131	9.91202	5.80884	9.2464	10.227	7.2241	17.0642	8.0447	7.95229	10.9323	11.075	11.2011	11.5819	10.5175	12.6569	8.17475	9.94314	11.5887	11.9947	11.1645	10.0682	12.0628	14.1938	8.46384	10.8711	9.5778	15.1719	14.7767	9.10362	11.0523	15.1451
731	TCGA-A2-A0YC-01	N1	LumA	Stage IIB	MES	-0.241129	412	-0.464407	-0.223278	10.6708	10.3091	9.42739	7.9862	13.915	9.82909	9.28146	8.48521	8.6599	10.0005	10.549	6.38006	9.75448	9.7925	6.38498	16.6292	8.09102	11.0605	10.5604	10.3402	10.9733	10.1374	8.70883	10.9076	8.48062	10.2223	11.7996	11.0185	11.2308	9.46587	10.5241	12.9581	8.08179	12.8894	6.5693	13.9401	13.4525	6.1793	8.0103	16.1176
732	TCGA-A2-A0YD-01	N0	LumA	Stage IIB	MES	-0.848882	269	0.465633	1.31451	11.4805	12.9116	10.685	9.3557	14.8823	11.1469	10.3303	9.06779	9.57626	11.0551	10.3747	8.01676	9.90812	10.0076	6.47981	17.689	7.07362	10.042	11.4325	11.0939	11.9812	10.709	8.69319	11.9379	7.93558	10.8088	11.7299	12.6344	9.90279	8.65105	10.0595	9.09183	8.19383	13.9561	9.70543	15.079	14.3343	9.72643	12.6566	15.4105
733	TCGA-A2-A0YE-01	N1	Basal	Stage IIB	MES	-0.259746	404	-0.107473	0.152273	12.5943	8.65949	7.95322	8.11859	13.3851	10.822	7.93278	7.37024	11.8443	11.1802	9.31428	7.81186	9.00827	10.2406	6.80606	16.2395	8.9553	12.5969	12.9669	11.1323	11.2234	11.3263	9.49745	12.8884	8.04608	7.77894	13.4447	10.4882	10.8328	8.56333	11.2257	12.4439	8.54789	14.1189	10.1673	12.7787	11.3855	8.72793	13.6384	15.2877
734	TCGA-A2-A0YF-01	N0	LumA	Stage IA	EPI	0.239748	548	0.0872359	-0.152512	10.5592	8.829	9.13771	7.75797	13.5574	10.0848	9.43079	7.92657	9.14286	11.1017	11.485	6.24641	9.50493	9.75163	4.94278	15.1256	8.89811	11.3829	10.8192	11.657	11.0919	11.4432	8.69021	11.9837	7.64762	9.84294	12.4937	12.0381	11.0275	9.29155	10.2323	14.4389	8.58135	12.4319	8.32466	13.7966	13.4577	8.18545	11.4373	14.3744
735	TCGA-A2-A0YG-01	N3	LumB	Stage IIIC	EPI	0.555129	613	0.0233421	-0.531787	11.5441	9.60733	8.91997	7.47996	12.8153	10.3012	8.52043	7.11705	8.19173	10.8554	11.4244	7.55236	9.74279	9.64566	6.88842	16.4303	8.67464	11.2693	11.6889	11.806	10.9098	11.2038	8.56611	11.929	7.03279	9.81551	13.0307	11.3112	11.6967	9.5107	10.2387	15.3113	7.6285	14.1824	9.06041	14.3081	13.7361	8.71661	8.77505	7.78265
736	TCGA-A2-A0YH-01	N2	LumB	Stage IIIA	EPI	0.263547	556	0.669992	0.406445	10.504	10.0647	9.21255	8.68835	14.0364	10.2526	9.79601	9.36356	9.46409	11.0072	10.6075	6.50955	9.02637	10.4914	6.21105	16.6909	6.88808	9.28452	11.5318	10.4441	10.8189	11.203	11.5091	12.4128	8.66711	9.82056	12.3864	11.6662	11.277	10.266	9.77863	12.6505	7.81287	8.49904	7.37166	15.9315	15.2237	6.46968	9.9227	15.6477
737	TCGA-A2-A0YJ-01	N2	Basal	Stage IIIA	EPI	0.239889	549	0.433276	0.193387	12.3564	9.46112	7.1056	8.11711	15.1401	9.54601	8.79983	7.73444	11.6653	11.2129	11.7052	7.30041	10.4353	9.92257	5.13644	15.9924	8.58622	7.73169	13.3108	12.5962	11.5627	11.9052	10.6921	13.2944	9.56473	9.2068	12.8434	8.72967	10.9215	8.77861	10.1395	13.7223	8.38456	15.026	12.3172	14.2105	12.5671	13.7927	14.2536	14.0705
738	TCGA-A2-A0YK-01	N0	Normal	Stage IIA	MES	-2.2083	65	-1.22968	0.978629	11.285	11.1254	10.3964	9.64126	14.791	10.2195	10.6605	9.31619	9.77871	11.4234	11.002	6.78249	9.99024	9.98408	5.08195	15.1581	7.54106	12.5401	10.1774	10.5814	10.2828	9.41873	9.34532	11.374	7.71523	9.45334	11.8314	9.759	10.4347	8.08123	9.14358	11.8387	7.26146	13.9391	12.6389	12.7983	12.3306	12.0894	11.8551	13.2736
739	TCGA-A2-A0YL-01	N2	LumA	Stage IIIA	MES	-1.22094	188	-0.268665	0.952272	11.2896	11.0932	10.1977	10.5988	14.4567	10.6782	9.79338	8.57575	9.15622	11.2315	9.94829	6.24713	9.8734	9.78397	5.85047	16.1739	7.95949	12.2772	11.1882	11.1333	10.9632	10.0805	10.2844	11.8642	8.27371	9.61393	11.4786	12.0778	10.837	8.59977	9.43053	11.713	7.93907	14.9016	12.3347	14.1781	13.6232	11.4135	12.4735	13.6178
740	TCGA-A2-A0YM-01	N0	Basal	Stage IIA	MES	-0.538462	342	-0.426943	0.111519	11.534	8.99987	7.84694	7.21474	15.3693	10.1812	9.67325	9.31474	9.13372	11.3974	11.548	7.76262	9.90893	9.804	6.68091	15.8321	8.06676	11.2054	12.7647	12.0312	10.962	11.2765	11.316	12.6394	9.16218	9.04481	11.4124	10.3925	11.1329	8.93254	10.5459	12.9115	7.66133	15.477	13.5876	14.0746	12.5383	9.83037	14.406	14.586
741	TCGA-A2-A0YT-01	N2	LumB	Stage IIIB	EPI	2.27467	899	1.26119	-1.01348	12.2991	11.5664	9.34509	7.38257	13.3677	8.79219	8.72574	7.81285	8.13419	9.75183	12.4586	6.85667	8.94685	9.66678	5.06025	15.4593	9.10422	11.7837	12.7525	10.8995	11.4939	11.9227	12.0495	13.0172	8.53646	10.9498	13.2172	13.4072	11.6834	11.6145	10.9379	15.2963	8.45454	13.4998	9.17871	15.7156	15.0047	7.94347	7.64805	14.6202
742	TCGA-AN-A0XN-01	N2	LumA	Stage IIIA	MES	-3.54204	10	-1.20616	2.33588	11.2427	12.795	10.8153	9.65014	15.8401	11.703	10.9712	10.5191	10.2678	11.7198	11.465	7.69853	10.3615	10.1564	8.20894	20.1602	7.486	10.3317	10.7817	10.2324	10.6559	10.0681	8.70714	10.6294	7.14946	9.39655	10.2455	11.7394	10.1064	7.8148	8.44789	12.2839	7.85881	13.5171	7.19921	13.4733	12.958	4.24282	10.3466	13.7512
743	TCGA-AN-A0XO-01	N2	LumA	Stage IIIA	EPI	1.09106	737	0.912422	-0.178634	11.3603	9.76867	9.0514	8.56312	14.367	10.3113	8.21259	8.31915	7.91924	10.1455	9.99291	6.32755	9.65678	9.54757	7.48803	17.5234	7.96701	11.3591	11.991	11.7387	11.5792	11.1041	11.7278	12.5873	8.77548	10.6256	11.7564	12.4565	11.7265	9.96521	10.5559	13.321	8.46556	15.7262	11.5763	15.8551	15.0624	11.7128	13.6428	15.8573
744	TCGA-AN-A0XP-01	N2	LumA	Stage IIIA	EPI	0.856884	682	0.363911	-0.492973	11.094	10.1067	9.07984	8.61706	13.6	9.64508	9.06795	8.70083	7.55318	9.97185	9.41912	6.56819	9.24581	9.67433	5.73037	16.6517	8.65327	12.4461	11.846	10.39	11.7274	10.1592	9.75814	11.6429	9.41709	11.141	12.6674	10.3848	10.8197	9.75814	10.4552	13.9782	8.54562	14.0633	7.59936	14.1215	13.9614	6.92193	11.416	14.9887
745	TCGA-AN-A0XR-01	N2	LumB	Stage IIIA	EPI	1.68124	824	0.786614	-0.894622	10.9493	9.96901	7.9218	8.12949	15.3478	9.86028	7.06285	8.7346	7.00366	9.97554	9.28728	6.22877	10.4567	10.0556	6.47659	16.0135	9.24111	11.0879	11.8904	10.351	11.7582	10.4404	10.6383	11.8431	9.3806	11.1833	12.9833	12.2169	11.1627	8.9621	9.82981	12.7418	8.81228	12.2359	6.08682	14.6911	14.4684	5.63751	11.7907	14.7563
746	TCGA-AN-A0XS-01	N2	LumA	Stage IIIA	MES	-0.190847	429	0.496106	0.686954	11.0057	10.2713	9.85113	8.58189	14.7143	11.0966	9.43627	9.59289	8.74578	10.9598	10.7386	7.26989	9.88295	10.3583	6.96849	17.4505	8.18683	10.3853	11.0875	11.2284	10.5611	10.8656	10.9224	11.9628	8.41505	10.1831	12.3561	10.7118	11.8031	9.42808	10.5642	12.9873	8.31196	14.0405	9.35505	15.5627	14.8901	9.17175	11.928	15.2197
747	TCGA-AN-A0XT-01	N2	LumA	Stage IIIA	EPI	0.429281	591	-0.216722	-0.646003	11.5638	10.7443	9.65773	7.34293	13.9122	9.40488	9.09354	8.14537	8.26147	10.3005	8.8803	7.02704	10.0125	9.72399	6.55078	14.592	8.32684	6.03806	10.0453	10.2635	10.141	10.0658	10.5829	12.6106	9.78523	9.41403	11.5921	10.973	10.6304	8.52744	11.5458	14.1697	7.30407	14.8729	9.02351	14.5275	14.477	8.07094	10.3656	13.5451
748	TCGA-AN-A0XU-01	N0	Basal	Stage IIA	MES	-1.49424	142	-0.859914	0.63433	12.7567	9.08125	7.55656	8.51946	14.9128	9.98843	8.71668	9.55697	11.9717	12.2043	11.2209	8.55822	9.46006	10.2715	5.43911	16.0705	9.04767	11.3473	12.5004	10.8983	11.1318	10.1349	8.21433	11.1573	5.92976	7.82687	10.5672	12.4402	11.5184	9.18451	10.4573	12.2368	6.93016	14.4557	14.9259	14.7485	13.1837	15.1112	13.3629	13.8401
749	TCGA-AN-A0XV-01	N2	LumA	Stage IIIA	MES	-0.716308	307	-0.200201	0.516107	11.2884	11.3328	10.1497	8.5337	14.6574	10.2735	9.70146	9.1101	9.11192	10.7679	10.9837	6.52363	9.43914	9.70207	6.1864	16.6409	9.4652	10.9352	10.6894	10.9924	10.7558	10.8408	10.2209	12.4716	8.23962	9.9632	11.6341	11.1179	11.0791	9.2943	10.4017	13.8524	7.65705	14.191	10.2356	13.863	14.0739	9.50015	13.1989	15.0258
750	TCGA-AN-A0XW-01	N2	LumA	Stage IIIA	MES	-2.35307	54	-1.02026	1.33281	11.1821	9.99582	10.2104	9.56022	15.2315	11.3626	10.2584	10.113	9.13238	11.1518	10.7056	6.75466	10.0203	10.8159	10.5039	17.8105	8.14233	8.14092	10.5024	11.6799	10.6431	9.56244	8.21268	10.6894	5.81358	8.13495	9.93749	12.6952	10.2474	11.7747	10.1957	13.6276	7.65913	12.7979	10.5533	14.3176	13.5751	10.1875	12.7436	14.4572
751	TCGA-AR-A0U0-01	N1	Basal	Stage II	EPI	0.164027	530	-0.141311	-0.305338	11.9048	9.02557	8.01923	8.09491	13.3068	8.95678	9.30538	8.88813	10.1272	11.4495	10.8915	6.79416	8.95337	10.2044	4.49354	15.3631	8.591	7.37308	11.6061	11.5516	12.4594	11.8198	8.67258	12.7943	7.10017	9.76468	10.7622	11.5893	11.1459	9.4973	11.1477	11.8876	8.6147	14.8022	14.2907	13.3355	11.9551	16.8653	13.1476	6.08468
752	TCGA-AR-A0U2-01	N2	LumB	Stage III	EPI	1.10154	740	0.189713	-0.911828	10.35	9.44731	9.05841	7.44325	13.0559	8.56964	8.89034	6.61562	9.18058	9.98555	10.9853	5.36853	9.39577	9.43702	6.73802	15.3927	6.09266	10.7894	10.3937	11.8706	11.0364	11.0215	10.3042	12.0258	8.71406	8.87518	12.996	11.9754	11.4848	10.4616	11.9659	13.0368	7.63325	13.1594	6.13242	14.5948	14.0223	2.96757	4.14938	13.428
753	TCGA-AR-A0U3-01	N1	LumA	Stage II	EPI	1.66939	820	0.738831	-0.930558	10.8812	8.63468	8.6154	7.37382	12.848	8.71717	8.51155	7.10756	9.93312	9.96063	11.9723	5.56091	9.00356	9.00516	2.97185	15.5763	8.70403	11.69	11.3855	11.8315	11.1791	11.2376	9.19123	12.7684	8.29281	9.69375	12.4378	10.9458	10.8927	9.19264	10.0939	13.7369	8.68153	14.8891	9.45433	14.8613	14.4723	9.41629	12.8521	14.1201
754	TCGA-B6-A0WT-01	N1	LumA	Stage IIB	MES	-1.14134	208	-0.784668	0.356672	11.2761	9.86613	9.8644	8.95879	14.3601	10.3093	9.13179	8.64163	9.02569	10.1854	10.7802	6.49979	9.72599	9.50688	8.96598	17.56	8.57713	8.29286	10.7959	11.734	10.7818	10.5273	8.48027	11.0019	7.61125	9.70788	11.0765	11.6519	11.0661	8.90709	10.3345	14.3083	7.82404	14.5707	9.81329	13.7089	13.3768	9.60571	12.2428	14.6281
755	TCGA-B6-A0WV-01	N1	LumB	Stage IIB	EPI	1.65052	814	0.469736	-1.18078	11.1756	9.18536	8.17891	7.60978	12.6366	9.27189	7.70617	8.1495	8.54311	9.95616	7.93819	6.44161	9.92979	9.8714	6.08802	16.1861	8.20685	10.9042	10.3643	12.1433	11.1058	10.6761	10.3157	12.3407	7.91687	10.1605	11.8754	12.3788	11.4567	10.5107	10.9545	14.5332	8.67757	13.9599	9.47066	14.8049	14.391	9.3275	9.04006	14.4938
756	TCGA-B6-A0WW-01	N1	LumB	0	EPI	1.40241	788	0.826805	-0.575603	10.589	9.56921	8.7008	8.15158	13.8363	9.87775	8.41185	7.94103	7.24841	10.5155	11.099	6.32071	9.69611	10.0576	6.9099	16.6515	8.21132	9.70301	10.6623	10.5043	11.1818	11.8569	12.1598	13.1371	8.69489	9.92065	12.1939	12.6027	11.8948	10.3198	10.6066	13.899	8.32255	14.493	8.45917	15.3878	14.7202	7.98696	11.4246	15.5119
757	TCGA-B6-A0WX-01	N1	Basal	Stage IIIA	MES	-0.73985	301	0.14651	0.88636	11.0226	9.16209	9.56677	9.47738	15.6338	11.4793	9.04164	9.45962	8.59781	11.1891	10.1127	7.04258	10.0387	10.5195	7.60856	16.633	8.27687	10.2765	12.4301	10.8578	11.7918	12.4605	12.1527	13.3516	8.02874	9.7127	12.607	11.6861	11.0302	8.76056	10.1083	12.8919	8.70527	14.4291	12.4486	12.772	12.046	13.2579	13.5308	13.0888
758	TCGA-B6-A0WY-01	N1	LumA	Stage IIIA	EPI	0.107458	512	0.33264	0.225183	10.7376	10.5782	9.47703	9.88268	14.3145	10.9364	8.51285	8.62938	8.63984	10.6223	9.86743	6.36293	9.68254	10.3492	6.92693	15.4351	9.33359	10.7355	12.4067	10.8102	11.1734	10.951	10.3087	11.4454	8.68093	9.99645	12.0275	11.5426	11.138	10.044	10.1696	14.2501	8.15285	14.4632	13.3163	15.2914	14.7794	13.4766	13.1277	15.3457
759	TCGA-B6-A0WZ-01	N1	LumA	Stage IIB	EPI	1.84135	845	1.00957	-0.831781	10.4581	9.57744	8.27833	8.02126	14.7493	10.4309	7.51621	8.98383	7.15508	9.6873	7.70072	6.6201	9.17212	10.505	4.25534	15.8648	8.55542	10.2355	11.7311	11.4559	11.5002	10.6801	11.5913	11.9394	8.98589	10.9294	12.9791	11.9438	10.6006	9.2565	10.5972	13.0407	9.29192	13.2794	7.81179	15.1993	14.5648	7.80714	14.1174	15.9708
760	TCGA-B6-A0X1-01	N2	Basal	Stage IV	EPI	0.375109	579	-0.91117	-1.28628	11.3996	8.5959	8.2442	6.61106	12.3194	8.82239	8.20753	8.50385	9.18502	10.7552	11.0538	7.65903	9.52013	9.78302	8.54432	14.6774	8.51534	10.0533	12.6677	11.174	10.1945	10.1858	9.90989	12.8403	8.10588	8.87678	12.4382	13.7082	10.9342	8.62797	10.5493	12.7416	7.59962	13.6335	14.7396	12.1218	11.8639	10.1757	11.6108	13.1393
761	TCGA-B6-A0X4-01	N1	LumA	Stage IIB	EPI	2.01954	872	-0.553189	-2.57273	11.0248	8.95672	6.53137	6.87397	12.1596	7.50022	6.62925	6.81468	8.1059	9.0286	8.24152	4.27052	9.3012	9.63477	7.67709	15.2034	8.89331	10.7452	11.5827	10.5511	11.3219	11.2694	9.44499	11.1339	7.41296	9.5555	11.1471	12.5047	10.3175	8.04915	9.87046	13.5362	8.03299	13.7846	10.1372	13.2241	13.7989	10.2817	9.71398	14.6014
762	TCGA-B6-A0X5-01	N1	LumB	Stage IIB	EPI	1.5885	810	-0.552469	-2.14097	10.8909	7.45785	7.44436	7.34625	12.5809	9.65522	7.43075	8.67774	6.51109	8.30604	7.90874	6.91473	9.59633	9.57527	10.5078	15.0725	10.5935	11.6905	11.6833	11.4138	10.8108	11.3408	8.77485	11.204	8.61549	10.0009	10.3982	13.0246	11.1745	10.0442	10.5235	13.9061	7.98258	13.7847	4.63444	14.1067	14.3203	1.92767	11.8714	7.62088
763	TCGA-BH-A0W3-01	N1	LumB	Stage IIA	EPI	1.77996	835	0.194842	-1.58512	10.6209	8.24599	8.19068	6.60908	12.3747	9.71846	8.04715	7.32571	7.56199	9.86562	10.2953	5.66183	9.1032	9.40931	3.8253	14.7172	8.61547	12.1897	10.877	11.4135	11.0297	11.3697	9.60099	11.4653	8.18416	10.4017	12.3826	8.27286	10.7104	9.89985	10.9659	13.3038	8.82028	13.6504	5.35632	14.154	14.0663	1.67622	9.23522	15.357
764	TCGA-BH-A0W4-01	N0	LumA	Stage IIA	MES	-0.627667	321	-0.0188065	0.60886	11.3027	11.2692	9.88889	9.61054	14.2964	10.5633	9.2559	8.47631	8.7982	10.949	9.98844	5.66211	9.97611	9.97519	7.23103	17.1867	8.56641	9.30493	11.7955	11.9985	10.7717	10.1308	10.2368	11.7933	8.00668	10.1606	11.8079	11.0807	10.9532	8.89842	10.4169	13.67	8.27476	15.0897	12.065	14.7286	13.7783	11.11	12.5331	14.9216
765	TCGA-BH-A0W5-01	N1	LumA	Stage IIA	MES	-1.39386	156	-0.634085	0.759772	11.5379	10.1839	10.0254	8.65828	14.6261	10.8656	9.885	9.54292	9.50207	10.8344	9.96434	6.40358	10.2234	10.1967	6.20066	16.8313	8.47368	10.6596	11.0524	10.7977	10.0923	10.5869	10.0882	11.523	7.43031	9.8781	11.5856	11.5555	10.8979	8.52596	10.3004	12.8861	7.54201	13.9034	11.4732	14.0329	13.9102	10.5696	12.9955	12.3052
766	TCGA-BH-A0WA-01	N0	Basal	Stage IA	MES	-2.20924	64	-1.07964	1.1296	11.7978	8.85214	8.49291	10.4937	15.3298	10.4975	9.06336	8.61847	11.2748	11.6085	11.8546	7.02954	10.4044	9.54313	7.1595	16.4992	6.06692	12.1423	12.198	11.448	10.6746	10.7186	10.2777	11.7447	8.28676	7.76284	11.3927	10.8366	11.294	7.80759	10.2745	12.9662	7.20369	15.1619	10.6773	13.6836	11.811	11.8498	13.5605	14.4783
767	TCGA-A2-A0YI-01	N0	LumA	Stage IA	MES	-1.21277	190	-0.39806	0.814712	11.3123	8.55944	10.1562	8.85807	14.2144	10.7836	10.1208	9.21944	9.93287	11.2644	10.5566	7.26913	9.61461	9.7168	3.17793	15.932	9.46354	12.7689	10.7491	10.1064	10.666	10.4914	8.55144	12.5143	7.25793	9.86899	11.5584	10.6126	10.2973	8.29078	9.81557	14.0064	7.81704	13.8268	9.4205	13.3626	13.5202	9.42426	10.7067	9.20712
768	TCGA-AN-A0XL-01	N0	LumA	Stage IIA	MES	-0.761341	294	0.0504873	0.811828	10.7369	12.5983	10.6008	8.51387	15.2415	10.1618	10.3861	8.55034	9.25251	11.0203	10.8929	7.86447	9.83579	9.80111	3.99736	16.1776	7.9849	10.8261	10.1437	10.6488	10.9978	9.79139	9.06764	12.1017	7.72085	10.2209	12.4366	10.5113	10.9107	9.83047	9.99877	12.9754	7.52662	13.2246	10.4133	14.5434	14.0931	10.3188	11.3347	15.4768
769	TCGA-AO-A03M-01	N0	LumA	Stage IA	EPI	0.857845	683	0.828196	-0.0296486	11.8526	10.66	9.43373	8.50338	13.9223	10.5794	9.1542	8.81897	8.53491	10.47	10.6853	6.55475	9.76914	9.73651	6.94106	15.8066	9.29834	10.3602	11.3748	10.3989	11.324	10.2272	11.1967	12.8167	8.03411	9.53504	12.5307	12.4395	10.85	8.49912	12.3563	15.1525	7.29542	15.082	10.0818	16.3028	15.1356	10.0028	11.18	15.6966
770	TCGA-AO-A03N-01	N1	LumB	Stage IIB	EPI	0.765618	665	1.36429	0.598672	9.92733	9.93512	9.86403	9.95563	14.9549	11.0356	9.19075	9.63334	8.43887	10.2654	9.78598	6.56439	9.50599	9.77942	6.41153	16.7292	8.9446	10.1994	11.1938	10.4116	11.8141	10.841	11.798	12.0632	8.30137	9.42318	13.1733	12.126	10.4595	8.99227	9.80064	13.2845	9.37937	13.5121	6.15188	15.4036	15.2315	5.13139	13.5567	14.6168
771	TCGA-AO-A03U-01	N0	Normal	Stage IA	MES	-1.42694	152	-0.358533	1.06841	12.6007	9.74309	9.5062	8.16916	14.9969	11.1361	10.0284	9.08389	10.2986	11.4274	11.2563	7.89731	9.97731	9.764	6.23176	17.312	7.92475	12.9567	13.3288	10.771	10.3253	11.2349	10.2689	12.8265	7.47319	9.18719	12.527	9.31157	9.31641	6.69394	9.76956	13.3804	7.82926	12.516	12.5586	13.0108	13.0971	10.1616	15.1291	14.8059
772	TCGA-AO-A124-01	N0	Basal	Stage IIA	EPI	0.410504	588	-0.523425	-0.933929	11.0208	8.61927	6.74212	9.50312	14.3205	8.46417	7.6396	7.39406	10.3283	10.0425	11.7206	6.66117	9.43613	9.58338	4.54424	14.0042	8.68824	14.0186	12.0749	12.6783	11.4226	10.6014	10.9171	12.4921	7.89866	10.505	11.2961	10.2275	11.4003	9.04777	10.6669	12.9871	6.9555	15.5214	13.0117	14.4084	12.4779	10.0662	13.8773	14.9521
773	TCGA-AO-A125-01	N0	LumA	Stage IIA	EPI	3.33568	946	1.04751	-2.28817	9.79373	9.21161	7.36515	6.6784	12.429	8.4509	7.55131	8.25394	6.79115	9.7797	7.44252	4.72005	8.56774	9.80617	2.47022	13.7649	9.48756	10.3238	10.8385	11.4504	12.1739	10.9855	10.6256	12.526	9.42838	10.7736	12.6411	13.091	10.726	9.58657	10.3916	12.4581	8.82052	13.8677	1.53217	14.7621	14.7191	0.462995	10.4082	15.6929
774	TCGA-AO-A126-01	N0	LumA	Stage IIA	MES	-0.309864	394	0.117671	0.427535	10.0827	11.7929	9.4423	8.9915	15.4408	11.7147	8.92394	10.2142	8.38088	9.95895	9.80387	7.09572	9.23491	10.4896	6.57495	16.2336	8.17457	6.95134	10.907	11.4241	11.4518	9.51882	10.3115	10.6825	6.83146	10.2055	11.8869	10.156	10.3187	9.59148	10.2171	13.1084	8.14778	12.0202	2.79092	14.5401	15.1711	1.57221	13.6636	15.8252
775	TCGA-AO-A128-01	N0	Basal	Stage IIA	MES	-1.34199	166	-1.31757	0.0244205	11.4163	10.2381	8.78335	7.29247	13.8511	9.50887	10.3437	9.26152	9.32333	11.5925	10.9096	8.16776	9.94595	10.3341	5.53353	15.6703	7.4363	12.1688	11.9369	10.9518	9.12093	8.50709	2.48885	13.864	7.67615	11.1812	11.2009	11.8337	10.6862	7.00612	9.3773	12.8147	7.24681	13.3217	11.7274	12.1983	11.7508	2.48885	11.9904	13.1295
776	TCGA-AO-A129-01	N1	Basal	Stage IIB	EPI	0.0322786	489	0.174011	0.141732	11.7667	10.6103	8.01915	8.64885	15.6496	9.76634	8.67225	9.31406	10.1718	10.6842	11.3741	7.55064	10.2599	10.5873	6.6801	15.6932	9.14524	10.0105	12.6182	11.2013	11.9656	9.49633	10.9327	12.1366	7.22171	10.1958	12.5676	11.2129	10.7887	8.16347	11.08	12.4396	8.20181	13.8478	12.4143	13.8772	13.0225	10.0703	14.4798	14.0536
777	TCGA-AO-A12B-01	N0	LumA	Stage IIA	EPI	1.38422	784	-0.404678	-1.7889	9.09105	10.01	7.88079	6.89461	12.3516	9.16278	7.68124	8.12979	8.46975	9.77049	10.3145	4.87444	9.60566	9.72003	3.10631	13.5255	9.62057	11.3204	12.1395	10.081	11.3099	11.6105	9.24551	10.8001	8.4472	11.5045	10.7311	10.7372	11.5629	8.93743	10.3169	13.0881	8.21439	12.9274	0	14.34	13.9762	1.1818	5.44991	13.1908
778	TCGA-AO-A12E-01	N0	LumA	Stage IIB	EPI	0.724998	658	0.794297	0.0692992	10.9473	11.1262	9.24037	8.86512	14.4531	9.46168	9.63925	9.03103	9.15306	10.7083	9.99993	6.033	9.42831	10.2434	3.79093	15.486	8.34303	10.9905	11.3985	10.248	10.4971	11.5092	10.956	13.0288	6.86171	10.3402	13.0417	11.9883	10.8417	9.95953	11.14	12.2598	8.16249	13.7547	12.4933	15.5274	14.734	12.293	11.5424	16.0564
779	TCGA-AO-A12G-01	N0	LumA	Stage IIA	MES	-0.105617	442	-0.0347764	0.0708405	10.7402	10.3925	9.59376	8.73132	14.3712	10.4977	9.26725	9.86759	8.01235	10.4079	9.55651	6.62352	9.89573	10.3657	5.46597	16.2279	7.88557	9.95099	10.5202	11.7099	11.3967	10.5155	10.5911	11.4318	8.29737	9.1236	11.8358	11.2753	10.8989	9.45534	9.67066	7.34163	7.70736	13.9447	10.1767	14.912	13.954	9.87191	12.4574	14.7271
780	TCGA-AQ-A04H-01	N2	LumB	Stage IIIA	EPI	1.01421	719	0.70719	-0.307025	12.1207	11.1015	9.31459	8.16453	13.7099	8.85011	9.09614	7.62208	9.28059	10.5578	11.7972	6.35422	9.78989	10.141	6.93503	16.2103	8.01997	4.89715	10.6097	10.9152	10.4104	11.7286	11.741	12.6814	9.33937	10.4875	13.1722	12.588	11.1635	9.40705	11.4214	14.637	8.9589	15.6401	8.96994	15.1644	13.8931	8.69099	7.76146	15.2146
781	TCGA-AQ-A04L-01	N0	LumA	Stage IIA	MES	-0.221208	419	-0.198354	0.022854	11.9392	10.8429	9.23706	8.67909	14.1183	10.839	8.84781	8.76249	8.11035	10.114	11.1773	8.88488	10.761	9.96618	7.66361	17.2033	9.84183	11.0305	12.0148	10.6985	10.6754	11.646	10.2293	11.5688	8.55612	10.1043	12.0042	3.39355	11.0078	9.54625	10.5163	13.9259	9.02199	12.9656	3.55452	13.1871	13.5382	3.21237	13.3847	15.0558
782	TCGA-B6-A0X7-01	N0	LumA	0	MES	-0.409188	372	-0.082118	0.32707	10.3732	8.26471	10.1161	9.23796	14.7663	10.5532	8.98097	8.7566	8.56982	10.3534	9.96128	6.34571	9.97905	9.84546	5.15673	16.1185	8.26303	8.23871	10.5542	11.5007	11.5748	9.88214	9.88476	12.1748	8.52212	9.94328	11.643	11.6321	11.0843	9.91329	10.3978	9.69823	7.89818	13.8932	10.2963	13.7979	13.6921	10.2115	13.0975	14.6714
783	TCGA-E2-A105-01	N0	LumA	Stage IIA	EPI	1.01407	718	0.0105448	-1.00353	11.2404	9.64566	9.05466	7.69857	13.2947	9.67197	8.06602	7.72066	9.08648	8.91124	9.83627	8.2938	9.60705	9.80198	8.31573	15.4249	9.41916	5.74319	10.3843	10.7848	10.5692	10.7155	11.2833	12.1794	9.05466	10.5458	11.9607	9.00872	11.8389	10.0856	11.7072	14.0836	8.02932	13.4575	7.94927	14.5073	14.1426	8.55336	7.67388	15.8885
784	TCGA-E2-A107-01	N2	0	Stage IIIA	EPI	3.89954	956	1.99439	-1.90516	10.8074	8.63791	8.5914	6.96921	13.1966	8.64746	7.81463	7.56803	7.01787	9.38536	9.60582	5.19781	8.22806	10.1122	3.49158	13.5308	8.54601	11.0931	12.0147	10.956	12.4212	13.1917	13.4346	13.8211	9.04062	11.7808	14.1105	11.3007	10.637	11.3762	11.8331	9.83405	8.99087	12.9965	10.5407	15.6351	14.8901	10.2804	15.3134	16.63
785	TCGA-E2-A108-01	N2	Normal	Stage IIIA	MES	-2.46783	48	-0.981208	1.48662	11.5245	11.1515	10.2502	9.11429	15.4781	10.9257	11.0374	9.98829	9.96725	11.472	11.2823	8.55627	9.74748	10.5236	6.50727	17.1189	6.8774	10.2859	11.2871	9.71592	10.0707	10.009	9.14547	11.1216	7.10064	9.57086	10.8534	11.2522	10.4643	8.29533	8.8109	12.2154	7.21005	12.84	12.9042	14.5262	13.4564	12.4448	12.3817	13.6767
786	TCGA-E2-A109-01	N0	LumB	Stage IIA	EPI	0.582704	624	0.286185	-0.296519	11.3335	9.72968	9.67671	8.08407	13.81	9.83315	8.7366	7.9876	9.1298	9.6633	9.91135	6.48677	8.96445	9.97276	7.96999	16.524	9.1722	7.95037	11.0931	10.1329	10.6322	9.93105	10.9337	11.5403	9.36693	9.58795	13.2883	9.83266	11.8385	11.6253	11.7345	15.3915	8.01534	13.972	5.75392	14.7292	14.5547	5.25774	4.90426	15.2435
787	TCGA-E2-A10B-01	N1	LumA	Stage IIB	EPI	0.38976	581	0.140002	-0.249759	10.7636	8.48742	9.29737	8.54679	13.8653	10.0578	8.9658	8.44329	8.39777	9.84715	9.76084	5.99714	9.30964	9.65587	5.85547	16.6519	7.98072	12.4326	11.4239	11.5314	11.3702	11.0533	8.77286	11.3905	8.58897	11.329	12.7388	10.2507	10.0053	8.46668	10.0029	15.0736	8.38555	12.5233	8.76156	13.8399	14.037	9.07409	11.2813	13.6359
788	TCGA-E2-A10C-01	N1	LumB	Stage IIB	EPI	2.25373	896	1.54004	-0.713698	11.0934	8.51714	8.4859	7.72298	13.7817	10.3707	8.37139	9.07175	8.27276	9.93674	8.65122	7.1479	9.04471	10.343	2.84491	15.3687	9.64783	9.80713	11.8426	10.2886	11.74	11.5444	12.7807	12.9103	8.85913	11.1951	13.8843	12.3841	10.6798	10.5726	10.8886	13.031	8.48685	11.4496	1.75647	15.9572	15.1994	0.964583	11.9367	15.4055
789	TCGA-E2-A10E-01	N1	LumA	Stage IIA	MES	-0.0642155	462	0.0181684	0.0823839	10.4277	10.5398	9.47606	8.31547	13.7384	10.3339	8.83604	8.15828	8.27665	11.2406	9.10497	6.58809	9.47749	9.60481	6.48593	16.9932	8.39395	12.1381	10.408	10.6964	11.3529	10.9014	8.5457	11.4407	6.02686	10.2841	11.1562	11.4078	10.8686	9.92927	9.94127	13.4799	8.05673	14.8392	9.48571	14.7509	14.6208	9.21246	8.5921	14.6346
790	TCGA-E2-A10F-01	N0	LumA	Stage IIA	MES	-1.45213	148	-0.374083	1.07805	10.8933	10.4342	10.1017	8.78439	14.8665	11.301	9.99946	9.49314	9.66696	10.7606	10.7002	6.24478	10.0448	9.95157	7.75284	17.8763	7.11777	10.3093	11.1723	11.0069	11.5065	9.74355	9.20157	10.6693	6.55456	9.78928	11.2954	12.285	11.0236	9.25659	9.99278	7.99189	8.03449	14.5187	9.75269	14.4411	13.6042	9.4593	12.2978	14.9558
791	TCGA-A1-A0SD-01	N0	LumA	Stage IIA	MES	-0.166483	432	0.420989	0.587472	11.3392	10.3423	10.2332	9.04169	14.362	10.2147	9.70107	8.59276	8.90699	10.9399	10.5321	7.02627	9.73563	9.7732	7.91198	16.9879	8.03808	9.49823	11.1093	10.68	10.9124	10.9289	10.6867	12.6194	6.40427	9.31704	12.4182	11.8001	10.8525	10.5899	10.5816	13.6789	7.64737	14.0007	12.6303	15.2403	14.5562	12.047	10.9647	14.8258
792	TCGA-A2-A04N-01	N0	LumA	Stage IA	MES	-0.0996064	447	0.551218	0.650824	10.3185	9.71449	9.98615	8.98342	14.4893	10.8422	9.23748	8.84236	8.7981	10.9377	10.0638	6.16034	9.77837	10.0771	6.81669	17.4951	8.62112	9.40535	11.2662	11.1154	10.866	11.2159	11.4925	12.6337	8.67345	10.2349	12.2904	12.1205	11.4901	9.66254	10.4231	12.7568	7.91583	14.0734	9.35474	15.4041	14.8131	9.49522	13.7361	15.9847
793	TCGA-A2-A04U-01	N0	Basal	Stage IIA	MES	-0.186645	431	-0.533759	-0.347114	9.71827	8.70265	7.68076	8.12927	15.2795	11.6712	7.24478	9.03107	9.17806	9.58469	11.17	6.91905	10.0776	11.3268	8.05512	15.5676	10.9647	10.779	11.5262	9.21888	11.0623	9.94857	10.2943	12.4562	7.31236	9.68371	10.5137	10.2283	9.9463	9.71793	9.77978	11.2562	8.48144	12.4486	11.6008	13.7407	12.1929	9.37266	13.2514	12.1356
794	TCGA-A2-A04W-01	N1	Her2	Stage IIB	EPI	0.908195	696	1.17986	0.271667	12.0663	11.0063	9.87747	8.46691	14.5031	11.7607	8.71894	9.71723	7.97561	9.95648	9.65671	8.28894	9.47696	10.4303	7.0058	17.252	9.12488	12.0017	13.1603	11.5334	11.4653	12.2352	11.6708	13.9879	9.18315	9.9494	12.5948	13.9626	9.91267	10.7024	10.0711	13.9749	9.74566	12.377	4.941	14.3562	13.6762	4.7222	14.0245	13.4349
795	TCGA-A2-A0CL-01	N2	Normal	Stage IIIA	MES	-2.20806	66	-1.28399	0.924077	11.7967	12.4674	10.5644	8.52622	14.3712	10.4655	10.5196	9.49121	9.63534	11.2889	10.6196	7.80818	9.72842	10.0145	6.29397	16.7861	7.44339	9.61911	10.7165	10.9509	9.69397	10.6158	10.3094	11.2915	4.90257	8.69442	10.1364	12.0804	10.4898	9.11471	10.1905	13.6413	7.35829	12.3923	10.7124	14.0225	13.2868	9.42352	7.95332	13.5667
796	TCGA-A2-A0CS-01	N3	LumA	Stage IV	EPI	1.09456	738	0.975982	-0.118583	10.2584	8.18846	8.63445	9.09761	14.4957	11.4035	7.78869	10.3857	8.00368	9.79657	9.01637	5.74436	8.78542	10.3273	5.87488	17.0261	7.9819	10.8129	12.2467	11.8248	11.7748	11.488	11.3644	11.8797	9.08418	10.5857	12.767	11.2433	10.5124	8.84599	10.1663	13.6941	8.75646	13.2859	6.56496	15.4292	14.8963	7.27304	13.3738	14.8581
797	TCGA-A2-A0CV-01	N1	LumA	Stage IIB	EPI	0.865809	687	0.916955	0.0511453	11.1713	12.8191	9.64725	8.76801	14.4216	10.7066	8.98912	9.09647	8.57232	10.3355	11.0651	8.08927	9.5082	9.66664	5.44932	15.3249	8.64908	10.687	11.6092	10.5112	12.0004	11.3516	11.2407	13.6373	9.27656	10.4587	12.8405	11.1235	10.8593	8.25675	9.84577	12.8611	8.3847	13.5749	11.7531	14.3663	13.8384	12.2904	12.4128	12.9729
798	TCGA-A2-A0CW-01	N1	LumB	Stage IIB	EPI	3.09396	935	1.63763	-1.45633	12.3341	8.49054	8.05985	7.19683	12.5914	10.3709	7.79073	7.75279	7.43828	9.41208	10.7899	7.29778	9.47403	9.36444	5.04006	15.1685	9.82681	10.0306	12.7192	9.95077	11.9629	10.8975	11.3573	13.2032	10.0969	10.7949	13.148	12.1761	11.0003	10.6397	11.0461	15.5506	8.1458	13.8865	7.72562	16.5532	15.7286	7.62629	13.1576	15.2247
799	TCGA-A2-A0D3-01	N0	LumA	Stage IA	EPI	2.05383	881	0.723621	-1.33021	11.482	8.97538	8.64914	7.48883	12.6212	9.02623	8.29644	7.30691	7.40623	10.1047	11.2382	4.82813	10.4291	9.17044	5.08267	15.2918	8.86697	12.0469	11.477	11.3191	12.5567	11.5725	9.22276	11.8726	8.25441	11.3818	12.959	13.3832	11.2681	9.02623	10.2133	13.2114	7.92756	14.471	8.61627	14.8934	14.2472	7.91026	12.3277	14.1828
800	TCGA-A2-A0ES-01	N0	LumA	Stage IIA	MES	-1.17788	199	-0.463549	0.714336	10.9178	12.5335	10.2486	10.0251	14.7036	10.3763	9.53268	8.49432	9.36155	11.1566	10.5934	6.8036	9.77461	9.76109	4.85114	15.2258	9.14645	11.8577	11.1778	10.9733	10.462	10.5303	9.30421	12.2522	7.86537	9.62721	11.4458	10.5579	10.7303	8.63038	9.73113	13.7047	7.92392	14.3864	13.7354	13.6428	13.4355	11.8204	12.7151	14.2114
801	TCGA-A2-A0EW-01	N3	LumA	Stage IIIC	MES	-1.75607	114	-0.600906	1.15516	11.0747	12.0009	10.6487	9.70662	14.9028	10.509	10.436	8.52212	9.6066	11.3413	10.5464	6.35965	9.81952	9.77937	5.41952	16.2692	8.51253	12.7247	11.0204	11.0931	10.1782	10.4605	8.54007	12.154	7.16392	9.78054	11.5747	9.38681	10.5471	8.88844	9.7188	11.1307	7.50227	13.295	12.7332	13.7104	13.6338	12.3398	11.4066	15.3957
802	TCGA-A2-A0T3-01	N1	LumB	Stage IA	MES	-0.866615	266	-1.08996	-0.223348	11.3939	10.6078	9.16061	8.69947	13.4173	9.78822	8.70812	7.50493	9.01657	10.226	12.2831	6.83063	10.175	10.7831	8.44771	16.8495	10.0738	11.5626	11.6983	10.4168	11.122	11.4801	10.2279	10.943	8.05709	11.5697	10.6341	6.70661	11.4857	9.39431	12.4397	14.0679	7.93896	13.5048	9.80948	12.7615	12.7829	10.002	8.90719	14.2967
803	TCGA-A7-A0DA-01	N0	Basal	Stage IIA	MES	-0.602754	327	0.124313	0.727067	11.7282	10.6229	9.04432	9.20544	15.3717	10.8418	9.11865	9.10468	8.40522	11.4063	11.161	7.05013	10.349	9.91767	7.48957	17.5284	9.11625	10.2989	11.1385	10.6744	12.0164	10.4693	10.6226	13.6616	6.99442	8.00764	11.4235	11.7382	11.1973	8.91166	10.4859	13.0726	7.99634	15.6337	14.8249	14.2827	12.0529	9.83761	13.487	13.6106
804	TCGA-AO-A03V-01	N0	LumA	Stage IA	EPI	0.666732	641	0.351492	-0.31524	11.6101	11.322	9.43267	8.4186	13.7341	10.2422	8.61752	7.72244	7.87724	10.535	10.2483	6.05507	9.82415	9.59608	5.9583	15.9209	8.51034	8.33522	10.9281	10.4319	10.9088	10.1875	10.4547	12.2519	6.7713	10.573	12.4776	11.0843	11.1975	8.44643	10.102	14.6061	8.27439	13.5846	9.60773	14.7558	14.162	8.80122	11.5374	13.933
805	TCGA-AO-A12A-01	N0	LumA	Stage IIA	MES	-0.074446	456	0.468701	0.543147	11.6898	9.55578	9.80832	9.53669	14.1336	10.4865	9.50113	8.86744	8.95633	11.2269	10.8749	6.61317	9.52069	9.89255	6.39072	16.1399	8.6346	11.6986	12.0639	11.6367	11.6185	11.4403	10.1272	11.6734	7.98763	11.008	12.9413	12.6705	10.5587	7.15473	10.171	13.3522	8.14372	13.8884	12.5138	14.8187	14.1675	12.0938	11.9356	13.95
806	TCGA-AO-A12D-01	N1	Her2	Stage IIA	MES	-0.428642	363	0.268683	0.697324	11.3367	10.9083	9.95558	8.6137	14.1475	10.3692	10.0016	9.09655	9.31585	11.1582	11.9056	6.44339	9.76394	10.1072	6.94897	17.4972	8.387	11.7984	12.1761	10.8887	11.3679	11.3998	9.8551	14.4389	8.35669	9.75112	11.9658	11.1768	11.5173	8.91886	9.75754	13.8459	7.64708	13.8561	9.7235	13.8075	13.0733	8.68955	14.1528	14.4053
807	TCGA-AO-A12F-01	N0	Basal	Stage IIA	MES	-1.70097	122	-0.337724	1.36325	11.35	12.2498	9.45058	8.97026	15.0674	9.97517	9.81491	8.12593	12.2115	12.192	12.3259	8.59192	9.70333	10.0954	6.67812	17.0003	9.01589	9.98586	11.8258	9.53619	11.7705	6.0664	10.9016	12.4014	8.97612	9.04372	12.6701	7.46144	9.25371	8.47538	9.86683	12.5567	7.50262	13.5076	11.6331	12.9	12.3453	10.7701	13.1376	11.3152
808	TCGA-AO-A12H-01	N0	LumA	Stage IIA	EPI	1.34507	780	-0.0564256	-1.40149	11.1476	8.18902	8.01308	7.3211	13.1496	9.7085	8.29558	8.13433	7.45156	9.49948	8.56739	6.19084	8.82979	9.68793	7.04377	14.8474	9.85196	11.2098	11.7954	11.0012	10.9407	11.2769	9.90398	12.4865	6.12436	10.5296	11.5148	12.6165	10.7296	9.55465	10.4385	14.2134	8.23701	13.5808	1.21164	13.5358	14.1447	0.990592	5.74524	13.6202
809	TCGA-AR-A0TS-01	N1	Basal	Stage II	MES	-2.17265	70	-1.13341	1.03923	12.2049	9.56738	9.41466	9.38369	15.0495	9.97005	10.2796	9.15753	11.7967	11.2438	12.032	6.09703	10.0237	9.7795	6.67957	15.4874	8.85544	11.5957	12.434	11.5845	10.1999	10.8936	10.6142	12.9085	8.02421	7.98931	11.8365	12.5169	11.1856	8.61747	9.62594	14.5593	6.92479	14.6845	9.17806	13.0707	11.3492	11.6611	13.7184	14.0883
810	TCGA-AR-A0TY-01	N0	LumB	Stage II	EPI	1.87025	850	0.931496	-0.938758	10.7758	10.063	8.67176	8.28479	13.4102	9.27047	8.47984	7.77262	7.77475	10.2132	10.1301	7.87922	8.93246	9.90744	4.86074	14.9292	9.53557	6.00462	12.5901	9.84406	10.9028	11.2039	11.6508	12.2418	8.63183	10.5196	11.8613	9.03358	11.8002	9.82973	10.2515	15.6814	8.6165	9.18753	9.10798	16.2569	15.6531	8.03633	7.0294	14.6875
811	TCGA-B6-A0IH-01	N1	LumA	Stage IIIA	MES	-0.497468	350	0.145766	0.643234	10.9809	10.2215	9.81791	9.25294	14.9751	10.6365	9.83868	9.14946	9.03934	11.008	10.5139	6.43388	9.54639	9.84337	6.93927	15.576	7.94759	11.7551	11.7664	11.3541	11.5009	10.1924	10.6401	12.9922	8.0889	10.4182	13.3397	9.75985	10.6686	8.77712	9.35717	13.3303	8.52029	13.9635	11.8548	12.7572	12.3295	11.4719	12.7182	13.5467
812	TCGA-B6-A0RH-01	N0	Her2	Stage IIA	EPI	1.03783	728	0.871931	-0.165899	10.6911	9.75684	8.25911	9.39801	14.6127	10.6578	8.17234	9.21729	7.47374	10.1385	9.11542	7.37259	9.54472	10.4799	6.83461	17.2992	8.40162	10.2182	12.6683	9.10194	12.4372	11.0904	10.8304	11.8697	7.85852	10.316	10.6414	12.9294	10.9781	9.88817	9.01351	12.8459	8.55525	13.6849	10.7276	16.0852	15.4382	8.16199	14.3279	16.9542
813	TCGA-B6-A0RQ-01	N0	Normal	Stage IIB	EPI	0.315453	568	-0.216571	-0.532025	10.7589	8.22165	8.27766	9.91168	14.437	10.0206	7.65322	7.70551	8.98104	10.7656	9.43784	5.65918	9.70407	9.52833	4.01522	12.5192	9.33389	11.8527	12.0066	11.0249	10.9328	10.7834	10.2811	11.7827	8.21264	9.06766	12.1278	10.9606	10.6897	9.19047	10.08	13.6142	8.00056	14.2527	14.4524	13.7622	13.6579	14.2876	13.8427	14.5452
814	TCGA-B6-A0WS-01	N0	LumA	0	MES	-0.104055	443	0.167116	0.271171	11.4164	10.0664	9.62041	8.68925	14.0562	10.6319	9.33787	9.33405	8.95329	10.562	11.1491	6.78059	9.69646	9.74161	5.61358	16.5448	8.77129	10.3341	10.1985	12.0335	10.4886	10.5172	9.71128	12.2399	8.62685	10.8063	12.6949	12.4513	10.5047	9.12422	10.7353	13.7714	8.25691	14.122	9.71187	14.5511	13.7971	9.03565	9.13745	14.6029
815	TCGA-B6-A0X0-01	N0	LumA	Stage IA	EPI	2.9661	931	0.761747	-2.20435	11.6909	9.00473	7.21918	7.66743	12.4823	9.43677	6.76139	7.12814	5.95397	9.29834	9.80042	5.95397	9.35399	9.65779	6.21077	14.8231	8.61758	12.2524	12.6369	10.8439	12.2002	11.4452	10.5713	12.4982	8.73716	10.9494	12.8212	12.4678	10.484	9.62727	10.328	12.6815	8.49063	14.9219	10.8415	14.2019	14.1755	11.1227	12.6623	14.0039
816	TCGA-BH-A0AV-01	N0	Basal	Stage I	MES	-3.52135	11	-1.79131	1.73004	11.0356	11.2396	9.9898	10.0059	15.981	11.1347	10.3235	9.60866	9.43197	11.6777	10.8364	7.83924	10.5959	9.76327	7.81793	18.5885	7.6915	6.83919	11.3022	12.2238	10.6572	10.3838	8.50644	11.0404	8.54975	6.94127	10.9893	11.1089	11.3505	5.58531	10.5371	12.529	6.72018	14.6507	9.78375	12.4011	11.5752	9.02089	12.5404	13.1319
817	TCGA-BH-A0B0-01	N0	LumA	Stage I	MES	-0.365996	379	0.525624	0.891621	10.7571	9.68543	9.7116	9.7261	15.5247	10.9554	9.85845	10.1805	8.68646	10.3025	9.45862	7.44352	9.42086	10.1958	6.46196	17.5362	8.29399	12.7207	11.9243	11.6854	12.0644	10.748	10.5907	12.0133	9.00566	11.1508	12.5915	12.0386	10.2245	8.44108	9.52887	12.7596	8.29505	12.9914	9.38298	14.4033	14.0689	8.94528	13.4027	14.1968
818	TCGA-BH-A0B7-01	0	Normal	0	MES	-1.29673	174	-0.414832	0.881893	11.6498	12.0804	10.2897	9.07287	14.557	10.8451	10.1385	9.18431	8.96661	10.8737	10.6319	7.16593	9.51193	9.87249	10.0711	17.3845	8.3137	12.1646	12.9084	12.0257	10.4035	11.7282	10.721	12.1235	7.05785	8.84181	12.5291	11.2075	10.0371	9.39197	10.7486	14.2255	8.01903	13.5787	10.0099	13.3343	12.9341	9.75329	14.0834	14.2474
819	TCGA-BH-A0BG-01	N0	Basal	Stage I	MES	-1.43721	151	-0.891698	0.545515	11.7417	8.5924	8.38434	9.15041	16.008	10.0967	8.88197	8.9831	10.1947	11.2945	11.0301	6.57888	10.3556	9.58286	5.95347	15.3802	8.63415	9.90193	12.2071	11.0587	11.4821	11.8813	11.4234	13.0937	6.71458	8.50898	10.884	12.5228	11.2244	7.84615	10.349	13.1411	7.36126	14.4219	11.3701	12.3216	11.8521	11.3525	13.4387	14.5795
820	TCGA-BH-A0BL-01	0	0	0	MES	-2.87516	30	-1.19832	1.67684	11.8252	10.9134	10.1597	9.72244	15.1432	11.1891	10.6695	9.10554	10.126	11.8815	10.8912	7.56106	10.1976	9.7968	7.60227	17.6949	9.09667	10.9764	11.8529	10.4353	10.6999	10.2319	9.68297	12.1709	7.32713	7.57263	11.7427	12.1077	10.5923	7.97684	9.60909	13.4095	6.75073	15.394	13.0846	12.9084	11.7767	9.6685	12.8577	13.1319
821	TCGA-BH-A0BP-01	N0	LumA	Stage I	EPI	0.0711436	502	0.777459	0.706316	11.7726	11.9773	10.307	8.43059	14.9212	10.7601	9.87006	9.08248	9.1528	10.6015	10.3195	8.64276	9.65717	10.2433	6.4555	16.945	8.58107	10.6028	10.9343	11.0047	10.7331	9.96288	10.3481	13.5915	9.9859	11.3913	13.2468	11.542	11.0586	11.601	10.7898	13.4292	8.73054	14.7825	11.5858	14.372	13.8389	11.9135	10.1477	12.6401
822	TCGA-BH-A0BQ-01	0	Normal	0	EPI	0.343724	574	0.946162	0.602438	11.5197	11.0773	9.98835	9.59404	14.8057	11.0119	9.18136	9.39742	8.43014	10.247	10.0848	6.74053	9.38338	10.0401	7.71146	17.3871	8.46304	9.00652	12.0171	10.882	12.0644	10.7223	9.97399	12.5656	7.46703	10.5609	13.1879	13.1499	10.2191	8.80753	10.2788	12.5263	8.43209	13.7042	12.0299	14.8624	14.2049	11.9467	13.4046	14.8028
823	TCGA-BH-A0BR-01	N0	LumA	Stage I	MES	-0.517526	344	0.808877	1.3264	11.8007	11.8419	10.3219	9.59291	14.9659	11.8135	10.1571	9.28482	9.60648	10.4124	11.0678	8.37834	9.65337	10.1052	10.2009	18.1203	9.34013	11.9823	12.2822	11.6861	11.2039	10.9444	8.80388	12.8734	7.97278	9.64024	11.9749	11.497	9.70101	8.86226	10.3996	14.5968	8.88732	13.5588	9.75145	15.1567	14.5529	9.41569	14.5968	14.6978
824	TCGA-BH-A0BW-01	0	Normal	0	MES	-2.02959	84	-1.57946	0.450135	12.8787	10.0894	9.35514	7.75117	14.1035	9.67898	9.36831	8.75644	11.1634	11.4602	11.8853	6.86205	9.93011	9.00119	6.65082	16.4477	9.40426	11.116	13.0605	11.3227	10.3828	10.4402	10.8414	13.147	6.71801	9.442	11.1146	11.7036	10.4077	8.75136	10.6326	14.8768	6.09652	14.9589	6.33906	12.4732	11.2239	10.7029	11.0586	13.4158
825	TCGA-BH-A0C7-01	N1	LumB	Stage IIB	MES	-0.215757	422	0.00996759	0.225724	12.0179	11.4002	10.0082	9.28688	13.5902	9.92735	9.43377	7.65152	8.50628	10.6791	11.0226	6.06969	10.2125	10.3194	6.67716	17.0267	8.57866	10.2062	10.1779	10.3648	10.768	10.5218	10.7991	12.4467	8.82244	10.5128	11.667	11.7917	10.3662	10.4465	11.1263	14.3644	8.50938	13.5604	10.2479	14.1188	13.5914	9.16778	9.48712	15.0571
826	TCGA-BH-A0DE-01	0	0	0	MES	-0.793915	286	0.0365768	0.830492	11.0144	11.0551	10.1219	8.63317	14.8977	10.6456	10.268	9.50546	9.38571	11.0402	10.4969	8.03838	9.67004	9.98225	7.01298	16.4881	7.81451	10.2084	10.6312	10.4573	10.7144	10.5191	9.15663	12.2392	7.99614	10.0132	12.6525	9.54223	10.2666	9.92652	10.7093	13.2466	8.40411	12.4126	11.7121	13.6179	13.65	11.5227	11.953	15.0403
827	TCGA-BH-A0DL-01	0	Normal	0	MES	-1.77745	113	-1.93075	-0.153304	11.6861	10.2555	7.90224	9.43691	13.5056	9.27733	9.51693	9.00728	9.6471	10.6468	12.11	6.471	11.4889	9.63427	4.9665	16.0414	8.46441	11.6304	12.5144	11.1235	11.9113	10.5588	5.92869	12.6904	9.81726	7.69558	11.5214	13.7855	10.9222	8.94626	10.0998	13.3291	8.36321	15.5952	15.9558	7.9423	8.99755	12.036	9.78833	15.1123
828	TCGA-BH-A0DX-01	N0	LumA	Stage I	MES	-1.14888	206	0.225707	1.37459	12.5284	11.8656	10.0697	9.53884	15.4764	11.3405	10.0959	9.97418	10.0811	10.8313	10.6841	8.21187	9.71591	10.0959	7.01979	17.5989	8.75891	11.7497	12.6191	11.8025	11.1535	10.7594	9.53595	11.4756	8.3614	10.7976	12.9249	5.242	10.8518	8.79642	10.5778	15.1031	8.35157	13.8623	8.82275	14.2768	14.0409	8.2739	12.3687	13.022
829	TCGA-BH-A0E9-01	N1	LumA	Stage IIB	EPI	0.128062	522	0.226155	0.0980929	11.3267	10.5586	9.6976	9.94163	14.2905	9.8215	9.19296	7.82064	8.9749	10.6225	10.0175	5.33205	9.53536	9.64081	4.22453	14.4685	8.46615	12.5443	12.1193	12.0186	11.4976	10.9929	11.9129	12.5795	8.26263	10.3342	12.9385	7.91039	10.8893	8.75264	9.89359	11.7375	8.27257	14.9136	13.8648	13.7516	12.9796	13.4303	12.6328	14.2209
830	TCGA-BH-A0EA-01	N1	LumA	Stage IIA	MES	-0.462517	357	-0.103592	0.358925	11.1671	11.9921	9.59079	8.94802	15.1874	10.1535	9.63632	8.74578	8.71325	10.5061	10.1141	6.71205	9.87705	9.87852	7.38825	16.0156	7.92601	10.9777	11.358	11.1544	11.3601	10.6276	10.1278	12.0774	7.38412	9.86525	12.7897	11.7315	10.354	9.47495	9.73035	12.246	7.71832	14.7086	12.9799	13.6029	13.222	13.3093	12.1487	13.1024
831	TCGA-BH-A0EI-01	N1	LumA	Stage IIA	MES	-1.74024	117	-0.554599	1.18564	10.7429	10.0935	10.5388	9.15076	14.7714	11.256	9.59309	9.31199	9.53719	10.9525	10.3894	7.13377	9.83009	9.60959	8.41157	18.371	7.44813	6.49543	10.1461	11.3772	9.88887	10.4663	10.4831	11.5786	6.76505	9.15566	10.7222	10.6844	10.5313	8.78317	9.78026	13.6472	7.99521	14.6919	8.56952	14.7489	14.0139	8.41973	11.4665	15.3591
832	TCGA-BH-A0H5-01	0	Normal	0	MES	-1.22589	187	-0.678301	0.547585	10.8051	11.0853	9.40694	9.59048	14.6159	10.2115	10.4097	9.89589	9.10735	10.866	10.3389	4.69136	9.63827	10.2355	4.03817	15.4808	7.90031	10.869	10.8494	11.5412	11.1697	10.0182	9.24793	11.1189	7.15857	10.039	11.0785	11.9649	10.0812	8.68732	9.60031	12.2572	7.56918	12.9614	10.8794	14.077	13.2818	10.8238	11.7803	14.7347
833	TCGA-BH-A0W7-01	N0	LumA	Stage IA	MES	-0.197407	428	0.583026	0.780433	10.9323	11.0851	10.2149	9.4374	14.6743	11.5694	9.38073	10.0333	9.01764	10.2542	10.4026	7.59464	9.33465	10.2949	7.13647	16.9743	8.05053	10.958	11.7848	10.6167	11.0568	10.9834	12.2989	12.671	8.56452	10.2864	12.5473	11.8767	10.5102	9.08468	10.3001	13.034	8.27795	13.5039	9.87882	14.8893	14.4155	9.85213	13.6518	15.1429
834	TCGA-C8-A12K-01	N1	Basal	Stage IIB	MES	-1.62437	126	-1.40731	0.217058	11.4158	9.2734	8.2723	7.74241	14.2838	9.90453	9.33602	10.1643	10.5478	11.7766	11.4874	7.82519	9.78957	10.0932	7.15562	15.5461	8.70445	9.68641	12.352	11.7346	10.3315	10.6265	11.9798	13.3365	6.40767	8.43914	11.7533	10.5502	10.3266	6.68787	9.34083	13.4157	6.93699	12.9143	10.5308	11.3132	11.1892	7.49601	11.9574	12.3435
835	TCGA-C8-A12L-01	N0	Her2	Stage IIA	EPI	0.410363	587	-0.473093	-0.883456	11.5703	8.9681	8.09622	7.71386	13.1551	9.02619	8.6605	8.03223	8.07732	9.7243	11.0908	7.4587	9.74041	10.4148	7.95611	17.8889	8.2881	11.1789	13.2223	12.224	11.1188	11.5786	7.64707	11.4831	9.40364	9.12664	11.4819	10.6796	9.99042	9.63306	11.4447	14.6231	8.27273	14.417	11.4151	14.0548	12.513	9.10191	13.854	15.2683
836	TCGA-C8-A12M-01	N0	LumB	Stage IIA	MES	-0.207777	425	-0.567975	-0.360198	10.5095	9.86124	9.60416	7.53552	13.1671	9.80525	8.8511	6.32897	11.2996	9.61407	8.4163	5.93263	10.2492	9.32167	6.794	14.8825	6.92109	2.24945	9.81559	11.3106	10.6892	10.9477	10.2568	11.5568	8.23554	7.89544	11.6092	1.05165	11.7106	9.56587	10.1695	14.1713	7.94653	13.6392	3.17734	13.5018	13.3839	2.40365	3.48442	15.1389
837	TCGA-C8-A12N-01	N0	LumA	Stage IIA	MES	-0.649144	319	0.326835	0.975978	10.6707	9.2812	10.0986	9.39354	14.4931	11.1819	9.20244	9.64159	9.13784	11.0119	10.3989	7.02676	9.76836	10.0012	7.88762	18.4272	8.02508	9.49616	11.3602	10.6635	10.9733	10.8565	10.8739	11.8144	8.01898	9.73668	11.6891	11.7556	10.7765	8.57343	9.83228	12.4997	7.97342	13.6442	7.9192	15.5289	14.9476	7.76197	12.9419	15.4784
838	TCGA-C8-A12O-01	N0	LumA	Stage IIA	MES	-1.93533	92	-0.756848	1.17848	11.2118	10.1282	10.416	9.29338	14.3182	10.8218	10.1586	8.79557	9.83271	11.1126	11.1882	7.34669	9.87757	9.67851	8.34067	18.1975	8.90045	11.2564	11.2186	10.7897	10.1378	10.4483	10.1997	11.6629	6.42582	9.72167	10.5744	13.3049	11.4	9.50218	10.3926	13.5923	7.51598	13.9026	10.7633	14.1482	14.0727	10.0242	13.3879	14.7897
839	TCGA-C8-A12P-01	N1	Her2	Stage IIB	EPI	0.328341	569	0.721908	0.393566	11.2974	9.86571	9.48333	9.10556	13.9778	10.4995	9.57253	8.6059	8.80883	10.5323	10.3415	7.19184	9.83827	10.5215	7.13022	17.4527	9.53814	10.5068	11.899	10.3089	11.3252	12.2348	11.3533	12.3296	8.24439	9.62374	12.5574	11.7452	10.3085	10.7205	10.3626	13.7268	8.65048	13.1763	11.0206	15.1333	14.3622	2.57713	15.3043	14.2837
840	TCGA-C8-A12Q-01	N2	Her2	Stage IIIA	MES	-0.573683	335	-0.0160841	0.557599	12.2101	10.3389	9.98091	8.64542	13.9702	10.3245	9.84763	8.31576	9.44969	10.6384	11.3433	7.46625	9.68135	10.2627	6.89021	17.6162	8.69557	11.591	11.3123	11.6594	11.4932	11.0215	9.76391	12.225	7.93076	9.80878	12.4549	12.3264	10.8597	10.3985	11.1085	14.2718	7.45648	14.497	9.77723	14.2688	13.3763	9.81022	14.2834	14.4595
841	TCGA-C8-A12T-01	N0	Her2	Stage IIA	MES	-0.776401	291	0.0619337	0.838335	11.1476	10.4705	9.61102	9.80685	15.181	11.1521	9.49833	10.1139	8.44895	10.3762	11.1711	7.32696	10.0213	10.2156	12.8066	18.0275	8.71617	8.3384	12.6323	11.7238	11.092	9.87808	9.52555	11.5278	8.87893	10.5294	9.83731	11.4442	11.0828	12.037	11.0085	14.5025	7.75566	12.8424	10.3723	16.0443	15.5701	10.1922	13.4912	15.1969
842	TCGA-C8-A12U-01	N1	LumB	Stage IB	EPI	2.17041	892	0.322939	-1.84747	12.2748	9.20587	7.45432	6.44415	12.8443	8.89324	7.75754	8.00836	9.57329	8.81781	11.0859	7.70767	8.68008	10.1699	5.7015	14.0332	8.35328	7.69568	10.8479	12.5694	11.9758	11.6603	11.8303	12.2977	8.76858	10.1962	12.6191	2.63001	11.2409	12.1353	12.0613	14.8534	8.0419	12.3126	6.45841	14.0633	13.5411	6.27719	4.90589	14.8134
843	TCGA-C8-A12V-01	N0	Basal	Stage IIA	MES	-1.2346	185	-0.83854	0.396061	11.4445	9.26813	8.94317	7.78917	14.3114	10.2068	9.88299	9.77829	10.5404	11.205	10.5182	6.89488	9.55462	10.0595	5.87241	15.8332	8.79079	12.1378	12.4305	9.57009	9.78228	9.77027	11.1182	12.4299	2.33777	7.71593	11.8362	9.18513	10.405	6.82436	9.75613	12.3505	8.10396	12.756	11.1633	12.9293	12.287	10.3749	11.3712	12.0102
844	TCGA-C8-A12W-01	N1	LumB	Stage IIIB	EPI	0.269292	559	0.903172	0.63388	12.0175	10.1861	9.98476	8.34677	14.5186	10.8512	9.66527	8.87164	9.49537	10.0814	10.4957	6.72035	9.90104	9.75592	7.30075	18.1384	9.44142	8.19356	12.3111	10.8216	10.4905	11.8363	11.229	11.8431	7.1111	10.455	11.1924	12.4663	11.4531	9.78161	10.875	15.0912	7.61847	14.6161	8.89013	17.453	17.4191	8.64466	13.9751	16.3418
845	TCGA-C8-A12X-01	N1	LumA	Stage IIB	EPI	2.0533	880	0.811127	-1.24217	10.9776	9.96826	7.95281	7.65621	13.7788	9.87297	8.21278	8.99128	7.32186	9.46507	8.71817	7.25549	8.05782	9.6274	5.8358	14.9355	10.1003	11.2854	12.0456	11.8314	11.1269	13.2434	12.4825	13.0408	9.13666	11.1453	13.1511	11.9264	10.6317	10.2718	10.7516	14.6914	8.92235	5.92391	0.781905	13.9892	14.3568	2.90203	10.1372	15.9623
846	TCGA-C8-A12Z-01	N1	Her2	Stage II	EPI	1.31984	775	0.916651	-0.403185	11.0378	9.07262	9.05412	8.54578	13.5052	10.1433	8.44149	7.6126	7.76713	10.0547	9.39691	7.45577	9.96457	10.2497	8.83078	17.3195	8.41272	12.9828	12.3445	9.98641	11.794	11.6068	9.46574	12.5246	9.06337	9.74241	12.4583	13.6276	11.1959	10.9962	9.17434	13.523	7.46785	14.3782	6.52301	15.8973	15.5565	2.4397	14.8072	14.578
847	TCGA-C8-A130-01	N2	LumB	Stage IIIA	MES	-0.204327	427	-0.176353	0.0279741	11.4458	9.63537	9.56627	8.71286	14.1596	10.3064	9.18963	8.52795	8.41057	10.2472	9.76562	6.89973	9.73831	11.0437	6.36796	16.4563	8.17606	8.42498	10.5818	9.97269	11.4659	10.9288	10.8387	12.1952	7.38236	10.1192	10.8291	12.2509	11.2943	10.7272	10.479	12.7235	8.9383	12.6724	8.79897	13.6545	12.8353	8.47815	13.1224	15.0556
848	TCGA-C8-A131-01	N2	Basal	Stage III	EPI	0.351531	576	0.951265	0.599735	12.2359	10.9501	8.88866	9.26682	14.5498	10.3805	9.60843	9.39918	8.76031	11.1963	9.72048	8.46656	9.52042	10.3339	7.35028	17.8292	9.57665	9.17251	12.1047	10.3821	11.5522	12.0341	11.8324	13.2953	6.52282	10.4073	13.2539	12.0099	11.342	9.37951	10.4961	13.642	8.43681	12.8507	11.7636	14.6731	14.135	5.56066	14.7048	14.7738
849	TCGA-C8-A132-01	N1	LumA	Stage II	MES	-0.650026	317	0.427	1.07703	12.0897	11.8357	10.5128	9.67116	14.6041	10.6815	9.83869	8.8213	9.49246	10.8152	10.2811	7.22915	10.1262	9.81229	8.4208	18.0042	8.89188	10.4957	11.115	10.4558	10.8071	9.16968	9.49014	11.8702	7.79595	9.76634	12.2894	11.6727	11.1808	9.66964	9.63799	14.498	7.19154	14.6645	12.439	16.1189	15.4873	12.118	12.2597	14.7082
850	TCGA-C8-A134-01	N0	Basal	Stage IIA	MES	-0.783363	290	-0.707213	0.07615	12.2363	9.22245	8.22008	10.4172	13.6837	9.4901	8.94406	8.95087	10.6874	11.0695	12.0434	6.1603	10.5165	10.3448	8.01176	14.3478	9.26761	8.03174	11.9135	11.0483	10.0623	10.0223	9.3784	12.536	8.46167	8.98323	11.6959	9.80627	11.0871	9.44742	9.89782	14.1224	8.12553	14.3269	13.7871	13.6037	11.9022	9.64619	13.7163	13.3261
851	TCGA-C8-A135-01	N1	Her2	Stage II	MES	-0.103086	444	0.476453	0.579539	11.0625	10.252	9.77498	9.06739	14.1842	11.3482	9.21565	8.3805	8.41597	11.0588	9.99486	8.23583	10.1184	9.75434	5.86153	17.0165	9.0333	10.3797	12.5935	9.65311	10.9254	10.4893	7.97815	12.9203	7.50498	8.51924	12.885	12.8153	11.9296	10.3134	11.5374	13.8668	7.42212	13.3324	9.97979	15.0494	14.4943	10.1816	15.4367	15.2888
852	TCGA-C8-A137-01	N1	Her2	Stage II	EPI	1.11691	746	0.523459	-0.593449	9.52601	10.5586	9.21629	8.98766	13.4605	9.72891	8.07248	7.47017	7.48735	9.56258	8.94632	7.04629	8.89252	9.80197	7.14703	17.5364	7.41566	11.2313	11.1889	10.7804	11.5927	10.4538	8.30343	11.8695	7.86137	10.2232	12.269	12.0882	11.8681	12.1371	11.1697	13.4829	8.43765	13.6755	7.95079	14.4664	14.8694	8.13922	14.3514	14.0612
853	TCGA-C8-A138-01	N2	Her2	Stage III	EPI	0.035411	490	1.00469	0.969275	10.847	10.4307	9.90153	10.1382	14.9628	11.4017	9.79461	10.0147	9.08735	10.5906	10.103	7.03298	9.37426	9.87178	6.77328	16.5752	8.45044	9.17586	11.5408	10.3893	11.6123	11.9776	12.1671	12.5332	9.61158	10.1746	12.6353	12.7941	10.8244	10.3714	10.8871	14.4061	7.61616	12.8326	11.671	15.9392	15.7579	11.9108	14.4488	14.3123
854	TCGA-D8-A13Y-01	N0	LumB	Stage IA	MES	-0.248715	409	-0.980948	-0.732233	11.1809	10.0647	7.83409	8.19676	12.9581	8.60652	8.34503	7.25608	11.3949	10.0014	8.36593	7.39398	9.88866	9.41942	9.804	15.4356	7.64412	8.98884	10.0573	10.4005	10.074	10.7325	9.95436	11.6519	8.99299	7.74766	11.2016	7.54825	10.0484	10.9451	10.1169	12.5899	6.99218	13.3604	1.971	13.7073	13.6151	0.449007	9.26448	9.71154
855	TCGA-D8-A13Z-01	N2	Her2	Stage X	MES	-0.0957205	450	0.548656	0.644376	10.5656	10.665	9.2158	8.75952	14.9771	10.2513	9.4816	9.21428	9.46406	11.2349	9.90847	6.95195	9.4491	9.8586	7.00748	17.1611	8.75839	11.4449	12.1596	10.6942	11.85	11.2072	9.86487	12.4776	6.26891	9.91454	12.196	12.0176	10.7196	8.96126	10.4065	13.1588	8.30122	14.4617	10.2919	14.8888	13.83	9.09687	14.087	14.3897
856	TCGA-D8-A140-01	N1	LumA	Stage IIB	MES	-0.516358	345	-0.764624	-0.248267	12.4729	9.70154	9.85466	8.26635	13.4094	9.4308	9.54511	8.17918	9.06801	10.2471	9.45117	5.67907	9.31201	10.0189	5.47779	15.577	7.79251	7.11231	10.2554	11.0127	11.323	11.1022	9.62042	11.2209	9.06378	9.67961	10.9152	7.70197	11.2558	11.3176	11.9006	14.1826	8.27552	13.3552	7.58004	13.0534	12.7313	6.92931	9.155	14.8937
857	TCGA-D8-A141-01	N1	LumA	Stage X	MES	-2.37796	52	-0.621897	1.75606	11.4011	9.7363	10.9798	9.81145	15.2106	11.6684	10.4084	9.69602	9.8672	11.0532	10.5621	6.76681	10.3592	10.2581	7.43651	18.5338	8.04465	11.3462	11.2824	11.2065	11.3787	10.4483	7.62989	10.6506	6.68327	10.0635	12.0117	11.1504	10.5888	8.5961	9.60121	11.3394	7.13495	13.0575	8.50036	14.1383	13.4294	8.20993	12.3558	14.7247
858	TCGA-D8-A142-01	N0	Basal	Stage IIB	MES	-1.23299	186	0.32743	1.56042	11.4906	11.4795	9.87952	8.335	16.0299	11.0843	9.81304	9.3381	11.0351	11.5996	11.1237	7.63765	10.2127	10.2774	8.03683	18.2208	9.86693	10.0035	12.7747	10.5339	11.3121	11.7712	11.0583	13.3009	4.05924	9.12542	12.9074	10.6291	11.4077	8.53729	11.0724	12.9823	8.53316	14.4564	9.7125	13.6743	12.607	11.3481	14.6234	14.7409
859	TCGA-D8-A143-01	N0	Basal	Stage IIA	EPI	0.557055	614	0.383517	-0.173538	11.5167	9.22569	7.75149	7.79391	13.9255	10.6602	8.39789	8.16485	10.1486	11.1824	9.53615	6.34337	9.37946	10.188	6.89972	15.1995	9.58156	12.7238	13.017	11.1516	10.8852	11.6171	8.98736	12.7121	6.4719	8.18562	14.0959	11.4242	10.7053	10.3861	9.95603	13.9698	8.47047	14.2111	10.068	13.1763	13.4282	3.8319	12.7883	7.63825
860	TCGA-D8-A145-01	N1	LumA	Stage IIA	MES	-1.17037	201	-0.688227	0.482142	11.7768	11.1164	10.5527	9.30873	14.4465	9.86979	10.1267	8.61338	9.56847	10.4329	10.0398	7.144	9.80423	9.99887	8.71385	15.2446	8.12407	11.4311	10.8089	11.3611	10.5353	9.65479	10.0812	11.6831	7.40328	9.90968	11.2366	10.9899	10.9077	8.93099	10.5172	13.7318	8.33374	12.5891	11.7916	13.2118	12.9622	11.3343	11.9704	14.0889
861	TCGA-D8-A146-01	N0	LumA	Stage IIA	MES	-1.33429	169	-0.38572	0.948572	11.1826	11.4988	10.2766	9.18043	14.514	10.8298	9.98355	9.07391	9.41594	10.8906	11.2539	6.56419	9.63006	9.69718	7.43419	17.5107	8.44081	10.8411	11.6652	11.1876	10.8233	10.4339	10.1209	11.7014	8.00941	9.84355	12.5781	10.6272	10.7034	8.60377	10.4861	13.4861	8.05067	14.0162	10.9272	13.0865	13.1957	11.1681	11.7969	12.96
862	TCGA-D8-A147-01	N0	Basal	Stage X	MES	-1.04882	223	-0.889924	0.158893	11.45	7.98437	8.43946	8.25535	14.151	10.6747	8.92887	8.5636	9.64565	11.7971	11.1695	6.85862	10.2103	10.0161	5.54282	14.8749	9.17121	12.6707	10.9589	10.9336	11.1462	10.685	10.6341	12.8971	7.40416	7.35771	11.5546	10.9279	10.9939	8.74711	10.2486	13.0606	6.8206	13.3325	10.4969	13.1302	11.771	11.419	13.6149	13.6139
863	TCGA-E2-A10A-01	N0	LumA	Stage IIB	EPI	0.229749	544	0.162559	-0.06719	10.6845	10.2343	9.25386	8.15894	13.7047	9.72794	8.90333	8.58289	8.81185	10.837	10.2593	6.06502	8.95311	9.58708	7.54104	17.2288	6.78249	6.23565	11.318	10.2748	10.434	11.4309	9.71246	12.2798	7.59511	10.1734	12.0135	11.7624	10.9229	9.45907	10.9038	12.9551	8.19599	13.0522	3.13075	14.8192	14.3263	2.46624	7.01868	14.4623
864	TCGA-E2-A14O-01	N1	LumB	Stage IIIA	EPI	3.17547	938	1.60159	-1.57388	9.81922	8.60205	7.31938	7.29749	13.5403	9.69811	7.27153	9.11715	9.4059	7.89405	7.7591	5.28822	7.95124	9.82274	5.09873	15.6215	8.50443	8.68447	11.5857	9.58295	12.2642	11.1787	11.0129	12.0818	7.7591	10.3642	11.7941	12.9636	11.5279	10.6821	10.7854	13.7475	9.16326	13.6711	2.96599	16.8793	16.0874	2.07259	13.1947	16.4522
865	TCGA-E2-A14R-01	N0	Basal	Stage IIA	EPI	0.122213	518	-0.426022	-0.548235	12.0491	10.235	7.2304	8.22209	14.4214	9.25799	8.63037	9.50561	8.40301	10.8927	12.1118	6.63127	9.27197	10.411	6.52752	16.2692	9.08165	11.0071	13.2606	11.833	11.5741	11.9574	11.7274	13.2772	8.6337	11.0448	11.5752	11.6652	11.0016	9.19618	10.4724	13.6944	7.90634	14.4926	4.87925	13.041	11.5702	7.9091	13.6838	14.163
866	TCGA-E2-A14T-01	N0	LumA	Stage IIA	EPI	1.4497	792	0.641691	-0.80801	11.8249	10.3195	8.48212	7.64949	14.2133	9.13155	8.7148	8.65663	9.43421	9.0157	8.81061	6.49191	9.06346	9.77759	5.70516	15.7295	6.79431	7.90347	11.3976	11.9318	11.3938	11.0614	12.0651	12.9281	9.34525	9.71355	12.3339	8.04846	11.9685	11.6026	10.1162	14.9191	8.21893	12.88	9.60277	14.7601	14.4295	9.73075	8.63309	15.1333
867	TCGA-E2-A14X-01	N2	Basal	Stage IIIA	MES	-0.149887	435	-0.145466	0.00442051	11.5327	9.90106	9.18782	9.22975	13.4844	9.57252	9.29313	8.58571	9.03822	11.623	10.7832	6.82767	9.52198	9.37134	4.83089	14.8331	8.48002	12.1945	12.5868	12.8335	11.8883	11.7342	11.1741	13.7063	9.83831	10.7169	11.1744	12.6802	11.4812	7.77272	9.12141	13.4808	7.86057	15.3643	11.2668	13.8696	11.7139	14.4965	14.8918	14.0216
868	TCGA-E2-A14Z-01	N0	LumA	Stage I	EPI	0.235688	545	0.322612	0.0869246	11.1178	10.4453	9.00343	8.78581	14.4939	10.2284	9.34701	9.47979	9.06482	9.91524	9.95294	7.23626	9.67048	10.2284	5.95388	16.7106	8.28754	9.34104	11.6295	8.58312	11.2826	10.5786	11.1162	12.2217	4.77912	9.6022	12.1046	10.5461	11.4726	10.1366	9.10767	12.6866	8.13811	13.2679	11.7039	14.8282	14.1103	11.7062	11.4448	14.0424
869	TCGA-E2-A154-01	N0	LumA	Stage I	EPI	0.532028	610	0.288363	-0.243665	11.0042	10.1239	9.11421	8.00263	13.7013	10.3161	8.50709	8.33569	8.18122	10.4656	9.29059	7.3708	10.0137	9.40183	6.2861	17.2688	8.0012	12.5406	10.8501	10.1232	11.628	10.9383	9.93243	12.7632	7.84003	10.4322	11.7519	12.1155	11.275	9.59964	10.3848	13.1477	8.31783	15.5966	7.87405	14.1891	13.646	7.5228	10.3561	13.9634
870	TCGA-E2-A159-01	N0	Basal	Stage IIA	MES	-0.474954	354	-0.0070919	0.467862	10.9847	9.90369	9.2206	8.53956	14.3042	10.1289	10.0214	9.53415	9.70502	11.338	11.333	6.86254	10.0576	9.60997	6.51357	15.9158	8.64946	12.2074	12.9707	8.37393	12.4037	11.8246	10.0293	12.7688	8.28916	9.27276	11.7678	13.4893	10.956	9.57661	10.7143	12.7078	8.01614	14.5974	13.8855	13.2938	12.5628	10.0135	13.741	14.2644
871	TCGA-E2-A15D-01	N0	LumA	Stage IIA	EPI	0.0528915	494	0.165289	0.112397	11.6248	9.78735	9.78621	7.97205	14.38	10.1843	9.39254	8.70913	8.72115	10.7059	11.4528	6.47437	9.80497	9.56456	6.03998	16.1256	7.88308	8.27254	11.0117	11.6777	11.8943	11.1745	9.67748	12.3271	8.08056	9.67871	12.6944	12.4973	11.0196	9.55203	10.3002	12.2558	7.59204	13.5657	4.67347	14.0406	13.433	2.47337	11.9888	13.6599
872	TCGA-E2-A15F-01	N0	0	Stage I	EPI	1.54977	806	0.363431	-1.18633	10.4404	10.1159	8.4284	6.87794	13.1551	9.04176	8.76183	8.49242	8.05943	9.7942	9.48362	7.95766	9.13144	9.53793	6.10021	15.7298	7.88516	8.85692	11.2793	11.092	10.5312	11.5087	9.44916	12.6483	8.21317	10.6946	12.3309	12.1413	11.506	9.51715	10.8013	13.5483	8.35954	14.6781	11.136	14.8381	14.1766	10.1576	10.4507	15.2722
873	TCGA-E2-A15O-01	N0	LumA	Stage I	EPI	1.14167	749	0.329296	-0.812372	11.2337	8.79033	8.16101	7.39137	13.228	9.36972	8.34198	8.53544	8.63301	11.0114	7.98642	6.02865	9.51004	10.129	4.91921	15.4842	8.31872	9.27789	10.8407	10.5584	10.3709	11.501	11.0246	12.622	8.11206	10.9177	12.0369	11.0206	11.3221	9.74066	11.4655	12.9764	8.39768	14.2392	8.85595	14.933	14.394	9.40347	8.77548	13.9406
874	TCGA-E2-A15P-01	N0	LumA	Stage IA	EPI	0.208202	541	-0.08508	-0.293282	10.2926	8.18018	9.67415	8.49346	13.7805	9.63644	9.29423	8.02054	8.80026	10.1613	11.5413	6.4146	9.80837	9.77224	5.54572	15.1122	8.27609	12.0183	11.1035	11.9823	10.8251	10.9745	8.57027	11.6648	8.32882	9.82979	14.9922	9.8607	10.9322	8.84453	10.4247	12.907	7.17971	13.906	11.5145	13.2855	13.2399	11.2674	9.84533	14.7819
875	TCGA-E2-A15R-01	N1	LumA	Stage IIIA	EPI	1.04135	729	0.0478176	-0.993534	10.1878	9.94712	9.06774	8.38183	12.7574	8.54742	8.80799	6.55351	9.52946	9.11523	9.19577	5.32745	9.56494	8.8631	6.10208	15.2707	6.33649	5.98877	9.04996	12.9879	10.9784	11.0683	9.65464	12.4906	7.65621	9.4125	11.9118	6.26138	11.7232	10.0373	10.0658	13.2588	8.4408	14.2166	9.12379	13.749	13.6805	8.58512	7.41435	14.9414
876	TCGA-E2-A15S-01	N1	LumB	Stage IIB	EPI	1.76998	833	0.0618102	-1.70817	10.682	8.27673	8.81986	7.68471	12.6927	8.8748	8.10956	6.55279	8.00362	9.09637	9.46374	6.12366	9.51907	9.1492	6.30774	13.167	8.57451	5.41605	8.84804	10.149	10.9465	10.1823	10.1395	12.6292	9.00485	9.30161	12.2669	11.5458	11.5072	10.7902	11.426	15.0093	7.67459	15.0248	8.83629	13.9194	14.1933	8.2319	7.58668	14.8742
877	TCGA-E2-A15T-01	N0	0	Stage IIA	EPI	1.75288	830	0.231136	-1.52174	9.98694	10.671	7.89957	6.66815	13.9231	8.86292	7.94803	6.96114	8.62917	9.03066	10.2638	5.48922	10.3464	9.9242	4.68831	14.8429	8.56511	10.9071	9.98218	10.8261	11.3361	10.3828	10.3706	12.5423	8.19657	9.96779	11.8727	11.156	11.5279	10.2556	11.4495	12.986	8.36938	15.1212	7.65431	14.1181	13.8496	6.89042	6.00121	15.3384
878	TCGA-AR-A1AH-01	N1	Basal	Stage II	EPI	0.40425	585	-0.412063	-0.816312	11.281	8.87299	8.11422	8.36341	13.4082	8.95424	8.26303	7.09975	7.91166	11.1854	9.22797	7.263	8.95619	9.61305	5.97061	15.4334	8.52633	12.0895	12.3304	10.4856	11.9298	11.0156	7.80319	12.4904	8.33222	7.10679	12.3788	9.11209	9.78469	9.30462	10.1804	12.1386	7.6906	14.371	11.5447	12.4135	12.2047	8.13635	11.8704	12.8864
879	TCGA-BH-A0BO-01	0	0	0	MES	-0.732387	302	0.234062	0.966449	11.4342	13.9855	10.5424	9.89473	14.8168	10.1619	10.4411	9.64542	9.48462	11.1602	10.5382	9.30954	9.93551	9.65592	5.22448	15.7946	8.48336	10.9116	11.4133	10.8256	10.3945	11.221	9.7312	12.8503	6.37845	9.48919	11.6316	10.0101	10.181	7.11146	9.83901	13.027	8.06289	13.6966	13.5097	14.8647	14.613	12.7406	13.7398	15.2824
880	TCGA-BH-A0C1-01	N2	LumA	Stage IIIA	EPI	0.116148	515	0.539405	0.423258	11.6688	11.3029	9.85691	8.05764	14.0121	10.6351	9.27592	8.28207	8.48953	11.3205	10.2047	5.60915	9.5261	9.71	6.66631	17.6717	7.97259	12.7278	11.7967	10.7003	11.7838	10.6764	8.44927	12.3112	7.36236	10.7202	12.5615	12.2448	11.2612	9.35359	9.52996	9.17501	8.26979	15.2229	8.42594	14.5212	14.0887	7.91711	12.9766	13.9514
881	TCGA-BH-A0DO-01	0	Normal	0	EPI	0.64385	636	0.189644	-0.454206	10.6767	10.4911	9.63096	8.56888	13.5302	9.56002	8.81336	7.69342	8.59091	10.5757	9.25918	6.57334	9.33701	10.1924	3.48882	14.4611	8.54014	12.5731	11.6016	11.3552	11.3947	10.8174	8.98332	12.4381	9.40076	11.3656	12.806	10.5457	10.957	9.17657	10.1545	12.8813	8.36504	14.4056	12.1527	13.5152	13.3314	12.359	12.5166	14.4109
882	TCGA-BH-A0DT-01	0	Normal	0	MES	-0.136556	439	0.2914	0.427956	11.531	10.7565	9.85198	9.29257	14.0686	10.2753	9.48326	8.84773	8.66175	11.0068	11.0227	5.85509	9.72342	9.72869	7.0208	16.7064	8.44761	10.8745	11.3725	11.8075	11.6892	11.1365	9.52629	12.4388	7.59486	10.2798	12.3514	12.3743	10.6142	8.9506	10.2847	12.6154	7.82647	14.9704	11.6749	14.5158	13.7148	11.5123	12.3927	13.9857
883	TCGA-BH-A18F-01	0	0	0	EPI	0.0451842	491	0.491517	0.446333	11.0082	11.4874	10.2358	8.75408	14.3827	10.1958	9.90837	8.46633	8.6732	10.6132	10.074	6.38849	9.4286	9.58637	5.65624	16.7864	8.65131	11.6163	11.5446	11.413	11.524	11.0075	8.21336	12.0514	7.68225	10.3009	12.7842	12.4258	10.6943	9.05367	9.36393	9.6742	8.17275	14.5665	10.9307	14.8893	14.0123	10.4292	13.2881	14.3834
884	TCGA-BH-A18G-01	N0	Basal	Stage X	EPI	0.843516	678	1.3462	0.502685	11.5313	9.35204	8.28944	9.42993	16.8649	11.1044	8.53528	8.05528	8.02098	10.4966	10.6677	8.357	9.39553	9.92518	5.96	16.6496	9.13146	11.1515	13.1346	12.0813	13.4922	12.7387	10.6397	13.4411	7.74231	8.47573	12.9878	5.01123	9.93443	7.3966	11.6078	12.6438	8.95964	12.8363	8.47066	14.0591	13.6468	6.27146	15.1497	15.0084
885	TCGA-BH-A18H-01	N0	LumA	Stage IB	EPI	0.927287	700	0.849214	-0.0780737	12.3036	11.8023	9.49258	7.6899	14.2378	9.8467	9.99383	10.1564	9.14916	10.374	9.79636	8.21966	10.2877	9.84832	7.5888	15.2301	8.65424	7.60039	11.0555	10.0867	10.9605	11.4975	11.3816	13.7439	8.86518	10.035	11.8506	12.4556	10.7041	8.84908	10.9669	13.7499	8.36942	11.8806	9.79888	15.2468	14.836	10.025	11.7302	14.0748
886	TCGA-BH-A18I-01	N1	LumA	Stage IIA	MES	-1.80645	110	-0.480724	1.32573	10.6734	11.4109	10.5771	9.85456	14.6598	11.0761	10.4203	9.49529	9.68795	10.8997	10.5849	7.22681	10.0155	9.6361	8.26271	17.7561	7.29492	9.73755	10.2967	10.7399	10.3737	10.6875	9.28775	11.3167	8.29497	9.31765	11.3447	9.92682	10.8467	8.35623	9.59234	12.5522	7.48953	13.8812	11.4092	14.7014	14.2069	10.8802	13.6393	14.4942
887	TCGA-BH-A18J-01	0	Normal	0	EPI	0.689076	651	0.801257	0.112181	11.617	10.4479	9.31728	8.57314	14.2666	10.5897	8.79367	8.99582	8.11777	10.3279	10.0854	7.27067	10.0956	10.7305	7.15868	17.8338	7.56734	11.4401	12.0256	11.3038	10.8544	10.8333	11.2257	12.7416	8.49844	10.2162	13.151	10.7804	11.0492	8.50816	11.2004	13.3953	9.04532	15.1443	9.83573	14.8536	13.9451	8.3143	12.6386	14.8391
888	TCGA-BH-A18K-01	0	Normal	0	MES	-0.0811109	453	0.68157	0.762681	11.0032	10.0141	9.99839	9.85929	14.4756	11.1603	9.31442	9.47452	8.74535	10.7182	9.53086	7.46477	9.54803	9.79403	7.78738	17.1541	8.75331	11.2672	11.6759	10.4024	11.9918	11.7831	11.4893	12.4349	7.94911	9.99014	12.5959	11.8728	10.4935	9.87516	10.1525	13.7139	7.52427	13.9059	9.66844	15.1505	14.7939	9.83433	13.5556	15.7039
889	TCGA-BH-A18L-01	0	Normal	0	EPI	2.09607	887	0.0473127	-2.04875	11.2098	9.9271	8.55545	5.75967	12.2405	8.11681	8.31312	6.8762	8.97448	9.22844	10.5321	7.28192	9.82599	9.50354	3.04009	13.2519	7.34658	11.1825	10.9858	10.7238	11.1026	10.9929	10.9816	12.3394	8.68035	9.28435	12.6303	9.1739	11.569	10.2639	11.1671	13.4723	7.84306	14.711	5.86358	14.0711	13.4903	5.58826	13.0626	15.5536
890	TCGA-BH-A18M-01	0	Normal	0	MES	-0.933839	246	-0.168622	0.765217	11.6024	10.9572	10.4456	9.08326	14.1591	10.3144	9.94187	8.49131	8.96099	11.0798	10.2532	6.49597	9.8547	9.81053	6.8392	17.6055	7.64287	11.2982	10.8528	10.8921	10.6285	10.5124	8.08397	11.3766	7.35508	10.2033	11.644	12.1446	10.7498	8.52335	10.2042	12.7828	7.69648	11.4287	11.1663	15.1332	14.303	10.6106	12.3384	14.6368
891	TCGA-BH-A18N-01	0	Normal	0	EPI	0.508814	607	-0.307484	-0.816298	10.6879	9.31802	8.95489	7.62169	13.2428	9.57134	8.66635	7.77648	8.12927	10.1862	8.81115	5.67534	9.18229	9.50475	5.80496	15.4938	9.52493	4.06918	11.2825	11.3036	10.1819	11.206	9.11335	11.464	9.09897	9.47653	10.4671	11.956	11.3582	9.37505	10.6269	13.4494	8.93972	12.7492	6.32065	14.5116	14.1296	6.53335	9.12226	15.3996
892	TCGA-BH-A18P-01	0	Normal	0	EPI	0.350937	575	0.465597	0.11466	10.2492	9.27584	9.59668	8.53189	14.106	10.332	9.06712	7.60526	8.53616	10.5023	10.1398	5.88815	9.97368	9.74837	6.72927	16.9492	8.10416	11.1513	10.582	11.6216	11.5899	11.3139	9.0037	12.2212	8.21734	10.5099	11.9613	13.3819	10.8233	9.24134	10.2916	10.4706	8.03196	15.1611	8.7852	15.3082	14.2526	8.22795	14.1499	15.3435
893	TCGA-BH-A18Q-01	0	Normal	0	MES	-0.0114439	476	-0.508697	-0.497253	12.1741	8.04699	8.33376	8.69203	13.3497	9.21851	8.65005	7.68069	9.19158	11.3154	12.1615	6.13023	9.61122	9.76803	5.77601	14.5438	9.01568	13.3182	12.5584	12.2503	11.2494	11.1244	10.0625	12.348	7.82242	10.0693	12.3664	9.79374	11.6577	7.07073	9.62986	13.4183	7.38778	14.1838	12.771	13.1762	12.4198	12.109	13.6787	13.4818
894	TCGA-BH-A18R-01	0	Normal	0	EPI	0.673979	644	0.00919449	-0.664784	12.6481	10.3216	9.22622	8.47985	13.0037	9.1061	8.84219	7.45241	8.47625	10.1628	10.943	5.41294	9.78485	9.33577	5.40284	15.779	9.08053	11.9075	10.1884	12.7802	11.5086	11.1344	9.22048	11.7833	8.23005	9.89026	10.9495	12.4865	11.206	12.6094	11.228	14.7537	8.16582	13.7787	10.4378	14.4064	14.3956	10.2211	10.4489	12.4612
895	TCGA-BH-A18S-01	0	Normal	0	EPI	1.84787	847	0.0550399	-1.79283	10.9683	10.2671	8.18655	6.39713	12.5313	9.43748	8.01866	7.85328	7.60002	9.34342	11.7141	5.39747	8.66639	9.41488	4.53656	14.4432	9.49143	10.9602	11.4086	10.535	11.747	10.3412	9.05538	11.0101	8.9602	9.88593	12.0107	9.26595	10.9545	9.83008	10.8956	14.582	8.48498	14.2926	1.97794	13.9352	14.1175	1.56535	13.0829	15.3493
896	TCGA-BH-A18T-01	N0	Basal	Stage IIA	EPI	0.65608	640	0.0417992	-0.61428	11.708	9.05349	7.77944	7.71974	13.2175	9.06482	8.31264	7.87495	10.6159	11.0468	10.1005	8.45109	9.96063	9.87171	5.58461	15.0833	8.23878	12.2847	14.6092	10.4186	10.9049	10.5474	10.705	13.0393	7.14024	9.63755	12.6992	12.8127	11.5633	8.52914	9.35061	13.1465	7.87679	15.918	15.5354	13.9175	12.9365	5.18254	13.0833	13.3149
897	TCGA-BH-A18U-01	0	Normal	0	EPI	0.582321	623	0.566591	-0.0157306	10.1179	9.93493	9.0989	8.14156	13.6636	9.81104	9.16399	8.79847	8.61521	10.8032	11.5087	6.99181	9.78597	9.78194	6.89706	17.7466	7.51385	11.7427	10.964	10.0418	11.3693	10.817	8.04303	11.8139	7.49214	10.2395	11.691	13.0878	11.7405	9.76512	9.76396	13.2209	8.38109	13.367	5.01369	15.7861	14.7825	4.48904	13.1474	15.7463
898	TCGA-BH-A18V-01	0	Normal	0	MES	-1.53522	138	-1.34166	0.19356	12.7219	9.84453	8.5796	8.03251	13.7898	9.92001	9.90811	8.85593	9.60461	11.5092	10.7937	8.39121	9.64816	10.3099	6.32573	16.2285	8.23166	11.9092	11.6966	11.0445	10.9445	11.3294	10.0968	12.9619	9.29856	7.61626	10.7621	12.2207	11.2622	8.3316	10.2293	14.2646	6.65951	14.9187	14.9339	12.9628	10.9709	15.0331	11.841	13.0345
899	TCGA-C8-A12Y-01	N1	LumA	Stage IIB	EPI	1.76054	831	0.922354	-0.838183	10.5977	9.99248	8.14026	9.15597	14.0043	10.3578	7.71654	9.65072	7.29493	9.56863	10.9561	6.68904	9.28228	9.92441	6.69675	15.5617	8.40338	8.04391	11.2837	10.6824	12.1883	10.4606	9.0389	11.2589	7.9012	10.1293	11.9248	14.4081	10.8509	8.85168	10.6349	12.8217	8.51389	9.10044	10.4507	15.9788	15.5179	10.8089	13.9851	16.552
900	TCGA-C8-A133-01	N1	LumA	Stage IIIA	EPI	3.88048	955	0.399531	-3.48095	10.5268	7.09587	6.32048	5.89817	11.7084	7.65854	6.57517	6.82562	6.19586	8.86735	7.58094	3.91729	8.83568	9.76047	2.75095	12.5067	9.74627	10.9037	11.7758	10.7955	11.2897	11.5101	10.0202	12.2977	5.23243	10.6239	12.7082	12.7398	10.4985	9.09253	10.2579	12.86	8.42262	11.4611	5.37719	13.653	14.5238	3.15963	9.67824	14.5222
901	TCGA-E2-A14P-01	N3	Her2	Stage IIIC	EPI	1.31947	774	0.428318	-0.891154	11.861	9.64234	8.26806	6.79092	13.2457	11.8986	8.34957	8.11547	7.45951	9.85816	12.0482	7.90982	8.93542	10.2631	3.94648	14.9117	9.98365	10.7434	12.8923	12.6122	10.5703	11.4858	12.4148	13.5693	8.97729	9.63291	13.2059	13.6737	10.7363	11.0369	12.9141	16.0152	8.33175	13.1851	10.7349	14.0052	13.3489	9.22814	14.3258	13.7491
902	TCGA-E2-A14Q-01	N1	LumA	Stage IIA	EPI	1.24233	762	0.840379	-0.401947	10.8267	11.2972	9.11271	9.49029	13.6429	10.1444	8.36737	9.13162	8.3247	10.1256	9.37315	6.2854	9.11358	9.93237	4.53835	15.0833	8.81077	10.6057	11.9836	10.6703	11.7521	11.2815	11.0623	12.5351	9.38752	10.447	12.6978	11.6349	10.6082	10.3677	10.5721	13.7034	8.56237	14.2255	12.5724	14.6456	14.6475	11.8135	13.5067	13.6648
903	TCGA-E2-A14S-01	N0	LumB	Stage I	EPI	0.864186	686	0.0483978	-0.815788	10.4472	8.06005	9.14479	6.85317	13.3889	9.62617	8.88796	8.64096	9.02071	10.3157	9.41134	6.0828	9.91411	9.68832	4.27246	14.1752	8.02467	10.5064	12.7173	10.8153	10.5765	10.4709	9.26606	12.0886	9.02674	10.1591	11.8443	10.6592	11.3021	9.69537	9.66367	13.0591	8.1464	13.5857	6.965	14.6967	14.1852	6.78573	9.56478	15.1876
904	TCGA-E2-A14V-01	N1	Her2	Stage IIB	EPI	1.64008	813	0.840688	-0.799388	11.5574	9.94195	8.59763	8.19337	13.2585	10.0544	8.19823	8.31034	7.64691	9.84703	10.3315	6.90286	10.1488	10.1002	9.52498	16.4886	9.26719	11.2787	11.4533	11.4313	11.6826	11.1481	11.0689	12.4642	7.30889	10.2318	12.4893	13.3152	11.0922	10.7592	10.5185	14.401	8.52822	14.0752	10.8827	15.3121	14.4162	10.8025	12.8374	14.4234
905	TCGA-E2-A14W-01	N0	LumB	Stage IIA	EPI	1.68394	826	0.0799441	-1.60399	9.9283	10.0013	7.81842	6.37392	12.9694	9.41844	7.08367	8.37754	8.36292	9.59239	10.0174	5.65401	9.1408	10.0756	5.04891	15.7642	7.66092	10.5533	12.0141	10.8727	11.1123	10.6416	10.5362	12.0538	8.28528	8.38169	11.2771	11.978	11.3384	10.652	11.3635	13.1949	9.03012	11.9212	2.40936	13.7105	14.0237	0.969602	13.0521	16.0335
906	TCGA-E2-A14Y-01	0	0	0	EPI	0.303298	564	-0.536944	-0.840242	10.4086	10.6984	7.40831	10.2579	12.9315	8.28912	7.62111	7.92123	9.07799	10.7556	11.2762	8.07358	11.2988	9.45512	6.7398	15.7597	7.21366	10.3314	11.8092	11.9458	12.1415	11.2148	4.75166	12.0838	9.25091	8.25453	11.2786	12.9289	11.7667	10.7372	11.1764	12.2762	6.4033	15.6911	15.8773	14.0478	13.1729	12.8718	14.6312	14.357
907	TCGA-E2-A150-01	N0	Basal	Stage IIA	MES	-0.987958	239	-0.520773	0.467186	12.5131	8.78167	8.8754	8.16754	15.3906	9.4897	9.05077	7.91279	10.7675	11.3194	12.2245	8.73035	9.85255	10.3489	4.63674	16.2513	9.0359	10.5604	11.8105	11.6038	10.2899	7.81507	9.23839	12.7696	7.2513	6.49238	13.3662	9.53448	11.0427	7.26275	10.7885	13.2061	6.24543	13.5182	11.9814	13.9781	12.8588	13.6458	14.0156	13.0897
908	TCGA-E2-A152-01	N0	Her2	Stage I	MES	-1.03808	226	-0.00314949	1.03493	11.3203	10.255	10.3041	9.3488	14.5126	11.4215	9.75384	9.2566	8.75749	10.8481	10.73	7.02697	9.92042	9.45837	7.96542	18.2847	9.22848	11.5155	11.8352	11.0928	10.9635	10.8766	8.8182	11.472	6.1904	8.93713	12.7954	13.0624	10.6949	9.70884	10.094	15.028	7.70582	13.997	7.79593	14.4926	14.0146	7.66138	14.4071	14.2155
909	TCGA-E2-A153-01	0	Normal	0	MES	-0.451184	360	0.799147	1.25033	11.3058	12.8839	10.0866	9.32077	15.45	11.2317	9.63823	10.3039	9.0647	10.9009	10.3039	7.71889	9.90331	10.2436	7.86027	18.9218	7.32592	10.8733	11.5354	10.8979	11.6744	10.5602	9.29546	12.5237	8.16985	10.4777	12.4061	13.4231	10.7009	8.90481	10.4067	12.8378	8.18372	14.1541	5.65819	15.4827	14.5687	5.35912	13.7005	15.9305
910	TCGA-E2-A155-01	N1	LumB	Stage IIB	EPI	1.68389	825	0.211158	-1.47273	11.5186	9.62818	9.11706	6.63629	12.3765	8.08083	8.33644	6.49901	10.3156	8.83154	10.4769	5.51931	10.3089	9.66274	5.3095	14.9732	7.10671	9.33042	10.3566	12.4701	10.8343	10.6993	9.88481	12.1715	8.96052	10.2722	12.0453	12.16	11.2056	11.1355	11.1016	13.7069	8.41249	14.2039	0	14.5946	14.0749	0.645517	3.99593	15.7889
911	TCGA-E2-A156-01	N0	LumA	Stage I	EPI	1.67922	822	-0.203035	-1.88226	10.4906	8.6235	7.75731	6.08241	12.3676	8.63917	7.61135	7.1394	7.2524	10.435	8.68014	4.00678	9.52938	9.13724	4.62585	15.2651	7.99414	9.36163	11.3706	11.4258	10.5733	10.6988	9.03236	11.4031	8.76115	10.0816	12.0366	10.9073	11.2469	8.84011	10.1396	13.2435	8.50592	15.084	3.72289	14.2164	13.5126	3.79927	8.89117	14.8636
912	TCGA-E2-A158-01	0	Normal	0	EPI	1.57001	809	-0.0499091	-1.61992	12.1473	8.61869	7.00172	5.73979	12.2731	9.49538	7.07323	6.5154	10.2274	10.8536	10.5349	6.53152	10.2385	9.00099	4.79353	13.6668	8.6719	12.372	12.0469	11.4842	12.2693	4.0072	8.41937	12.0743	7.50749	5.97806	13.0608	12.6085	10.4195	7.48834	10.6548	13.0068	8.78148	12.9728	5.45422	12.9122	11.2459	11.7652	13.4389	12.5905
913	TCGA-E2-A15A-01	0	LumB	0	EPI	0.934838	701	0.966921	0.032083	12.1439	9.60913	9.65901	8.31163	13.6076	10.0825	9.24768	8.60031	8.81125	10.4179	11.0615	7.00371	9.08553	9.52643	6.67378	17.173	9.32201	10.5963	11.4226	10.522	10.3855	11.0765	11.6477	13.3307	8.96509	9.69739	12.4633	11.7729	11.843	10.2672	11.0102	15.1706	8.08563	15.8181	7.53353	16.434	15.1728	7.37017	12.7484	15.6806
914	TCGA-E2-A15C-01	N0	LumA	Stage I	EPI	0.465955	596	0.736316	0.270361	11.0804	9.99181	9.66	8.44874	13.8966	10.1642	8.97556	8.57213	9.22448	10.9001	11.1517	6.0045	10.055	10.0888	6.86542	17.357	8.19131	11.4869	10.986	12.1959	10.6469	10.9088	10.324	12.5416	8.98014	10.6562	12.8422	11.5737	11.6028	9.17243	10.6149	13.0164	8.28448	14.4471	10.7567	15.6373	14.7487	10.8024	13.588	15.5177
915	TCGA-E2-A15E-01	0	LumA	0	MES	-0.271975	401	-0.160754	0.111221	10.8949	10.422	9.21599	10.1095	13.7604	9.80285	8.97303	7.2413	8.73162	10.6312	9.95477	5.32076	9.5739	9.8566	6.62457	16.4576	8.21519	11.6599	11.5493	11.365	11.1557	10.6671	9.01174	11.6424	7.16704	9.28535	11.0577	11.6936	11.2072	9.02412	10.4541	13.6082	7.47675	14.5141	12.9136	15.1737	14.2769	12.8779	13.7221	15.7486
916	TCGA-E2-A15G-01	N0	LumA	Stage IIA	EPI	1.65101	815	0.294302	-1.35671	11.0294	8.35596	8.66389	6.8651	12.9136	9.16169	8.06503	7.45943	7.99259	9.93618	9.35647	4.70044	9.41047	9.37172	4.36961	15.0428	8.75777	11.2702	11.3129	11.3449	11.4343	10.8598	8.91701	11.7216	8.46707	10.5549	12.4257	12.2442	11.2058	9.67698	10.5041	13.8657	8.09777	9.50789	4.582	14.5201	14.3912	5.07839	10.7682	14.9792
917	TCGA-E2-A15H-01	N1	LumA	Stage IIA	EPI	1.23575	760	0.845792	-0.389959	12.1015	9.90622	9.2353	8.51089	13.6896	10.3778	8.27263	8.39667	7.94764	9.63839	9.61044	6.29767	9.55903	9.12916	7.23937	17.3424	8.31678	11.5028	12.4808	11.5014	12.1034	11.4962	11.0698	12.6241	8.46727	10.414	12.6808	12.1487	11.4239	9.76389	11.6573	13.8056	7.6853	13.0594	11.0409	15.3788	14.6906	10.9921	12.2977	14.2617
918	TCGA-E2-A15L-01	0	0	0	MES	-1.54111	137	-0.919131	0.621977	10.879	12.806	10.2902	8.79473	14.4424	10.7248	9.13885	8.25573	8.659	10.6377	9.92631	6.10744	9.76376	9.34327	8.72139	18.2489	8.11324	12.4381	11.4586	11.4706	11.2054	10.9406	7.76133	10.0272	6.19799	9.50529	11.5311	10.8597	10.9058	8.80506	10.1599	8.79058	7.57114	14.2577	8.98386	13.4723	13.4475	8.18317	8.40032	14.732
919	TCGA-E2-A15M-01	0	Normal	0	MES	-2.69399	39	-1.39286	1.30112	10.6125	10.6494	11.0657	8.7805	14.9204	10.1087	11.0833	9.11324	10.3608	11.7271	11.2075	5.90673	9.69554	9.7967	5.23711	16.1054	7.37298	11.7681	10.2714	10.2432	10.6031	10.034	7.67222	10.0834	8.21531	10.061	11.088	9.9167	9.99023	7.0886	9.11001	10.9226	7.09514	13.5258	10.6274	13.1579	13.2785	5.06999	10.6568	12.606
920	TCGA-A7-A13D-01	N0	Basal	Stage IIA	EPI	0.480464	599	0.933527	0.453063	12.0344	12.3013	8.95681	8.08069	15.528	10.0197	8.96764	9.07694	8.56522	11.1746	10.6353	8.59886	10.1004	10.2489	8.07201	18.3462	8.6409	10.9151	13.4673	11.1629	12.6161	12.2554	12.2528	14.5493	8.76703	8.66388	12.3785	13.373	10.1115	9.32553	11.9028	13.2787	7.80743	14.9312	12.4595	14.3369	13.461	12.881	16.1461	15.9572
921	TCGA-A7-A13E-01	0	Normal	0	MES	-0.045433	467	-0.00174952	0.0436835	11.0978	10.6776	7.91146	7.83673	14.8885	8.97496	8.69625	8.21399	10.9299	11.3423	11.4039	6.84034	9.93061	9.95564	8.83222	16.2814	8.36091	12.218	11.7521	12.6246	12.1748	11.6703	10.6371	13.3972	7.35113	9.11931	11.9415	10.2729	10.9134	8.9042	11.4363	12.1683	7.56794	15.7794	14.4216	13.731	12.1774	16.1431	14.7157	14.0874
922	TCGA-A7-A13F-01	0	Normal	0	EPI	0.588892	626	0.316264	-0.272628	11.915	11.1439	9.61582	8.15042	13.6737	10.0111	8.80473	8.1946	8.17869	10.5478	9.13763	5.53548	9.00069	10.0134	5.62038	16.1601	8.92112	5.77651	11.6794	11.4023	11.6407	11.6825	8.72892	10.8325	5.26113	10.1734	11.0913	13.8634	10.5958	9.90694	11.2041	14.7713	8.36068	14.5691	9.05725	15.8156	14.9815	9.01532	12.7624	15.1976
923	TCGA-AR-A1AI-01	N0	Basal	Stage II	MES	-0.919283	251	-0.82469	0.0945929	11.4125	8.26525	7.76743	5.62446	14.5523	9.88028	9.27166	9.03756	11.5037	11.7607	10.9512	8.1455	9.5425	9.90712	3.5719	16.3546	8.88818	13.9614	12.4313	11.0083	10.8829	10.4416	9.83046	12.2585	6.1521	9.41018	12.2621	10.7819	10.4923	8.47022	10.4174	13.82	7.21645	14.8108	12.072	13.2135	11.7525	4.76597	12.6741	14.1201
924	TCGA-AR-A1AJ-01	N0	Basal	Stage I	MES	-2.638	41	-1.83821	0.799796	11.6195	10.4091	9.22533	8.51612	14.5181	10.1207	10.7182	10.2835	10.3581	11.4963	11.0287	8.49153	10.0959	9.98905	5.23813	16.2114	8.83146	10.1131	11.8738	11.2547	10.1401	10.5013	10.0222	12.1257	6.1019	8.5729	12.0981	10.7301	10.5456	7.88121	9.17216	12.9033	6.58131	14.8751	11.5644	11.4748	10.7072	7.80092	10.5876	12.1566
925	TCGA-AR-A1AK-01	N0	LumA	Stage I	MES	-0.661721	312	-0.338562	0.323158	11.1419	10.3411	10.3381	7.92242	14.0458	10.1926	9.99488	8.95551	9.64409	10.914	10.722	7.62297	9.79684	10.5382	4.73887	15.251	7.63963	9.95521	10.7431	10.5122	10.8741	11.499	9.64623	11.6356	7.75559	9.18747	10.3069	12.426	10.419	9.28488	10.7744	12.5709	8.06131	13.5609	12.3243	14.7177	14.16	12.1746	11.9899	15.9879
926	TCGA-AR-A1AL-01	N1	LumA	Stage III	MES	-1.27177	177	-0.510586	0.761182	10.6948	12.3457	10.4212	9.16325	14.2798	10.2349	10.0673	8.48074	9.781	11.1583	10.2977	7.74302	10.0264	9.57966	4.46387	16.0382	8.12256	12.3272	10.585	11.2781	10.8268	10.634	7.4899	11.6422	7.41902	9.69916	11.6264	9.81871	10.5961	8.28203	9.85994	12.0208	7.27481	14.0864	12.0035	14.2223	13.6272	12.1473	11.7462	13.5424
927	TCGA-AR-A1AN-01	N0	LumA	Stage II	MES	-1.19447	195	-0.159202	1.03527	11.6389	10.1182	10.4179	9.24793	14.6874	10.9175	10.1056	9.27156	9.35097	10.8577	9.89772	6.22408	9.98755	10.0022	7.29295	17.5194	7.86701	8.65095	12.0185	10.3742	11.465	10.1833	7.15955	11.1015	7.24106	9.74716	11.0383	11.3964	10.4277	7.92914	9.23886	12.9062	9.21131	13.5442	0.429	13.6194	13.5974	0.429	12.2128	12.993
928	TCGA-AR-A1AO-01	N1	Normal	Stage II	MES	-3.37718	14	-1.64423	1.73295	11.0954	10.6905	9.94328	9.74897	15.6473	10.9377	11.3739	11.1114	11.0061	11.5137	11.4574	7.05608	10.0253	10.258	6.06689	16.5355	7.13442	11.442	11.7055	10.5115	10.2083	10.4909	8.22711	11.738	7.76928	8.66099	10.5831	10.2116	10.1499	7.17237	9.82201	12.9955	6.40002	13.6559	12.0885	13.203	12.1254	11.4999	12.8248	13.4158
929	TCGA-AR-A1AP-01	N0	LumA	Stage I	EPI	0.904413	694	0.989085	0.0846717	11.8013	10.3603	9.21856	7.87048	13.8165	10.2962	9.27504	8.52031	8.67757	10.8581	9.65019	6.79716	9.579	9.85397	6.29228	17.3875	7.91695	11.7655	11.1519	10.6993	11.4181	12.1979	10.5098	13.6071	8.09832	10.4651	12.1407	13.1262	10.8762	10.0959	10.8277	12.2441	8.82223	14.0527	10.2554	15.0736	14.3301	10.6326	14.5958	15.1757
930	TCGA-AR-A1AQ-01	N0	Basal	Stage II	MES	-0.421464	366	-0.200096	0.221367	11.1046	8.11014	8.49387	8.3844	14.5512	10.2206	9.27326	9.29833	9.95527	11.3125	10.7395	8.78996	9.20292	10.3381	7.6724	15.2756	8.26135	9.69072	13.3489	11.3859	12.2134	10.2036	9.08849	12.5101	6.18582	6.73996	11.7432	12.1479	10.9203	8.19651	10.5636	11.6731	7.90781	12.9502	12.7791	13.3179	12.3113	12.3872	12.8617	12.6469
931	TCGA-AR-A1AS-01	N1	LumA	Stage II	EPI	1.11294	744	0.574498	-0.538446	10.9415	10.6562	8.28804	8.42096	13.777	10.5035	8.08533	9.23597	7.47165	10.0025	8.21122	7.43458	9.74074	9.82336	6.69567	17.3325	9.03462	10.6216	11.7467	11.2377	12.0654	10.7437	7.97607	10.8795	9.04259	10.4107	13.0783	12.3469	11.5388	9.12284	10.4576	14.2901	8.30867	14.1971	6.94799	15.1544	14.3282	7.12594	13.1993	15.0657
932	TCGA-AR-A1AU-01	N2	LumA	Stage III	MES	-0.343714	383	0.221001	0.564715	11.6915	11.8642	10.1899	9.57819	14.2812	10.4931	9.62296	7.90483	8.8439	10.4642	9.95823	6.06341	9.85118	9.78624	6.36957	16.9119	8.66007	10.1377	10.5758	11.9438	10.4475	10.6378	11.085	13.3544	6.56577	9.49182	10.6752	12.1397	11.3893	10.3597	10.6959	14.1364	8.39887	13.6949	12.6118	15.3108	13.9728	11.3202	11.8862	15.3326
933	TCGA-AR-A1AV-01	N1	LumA	Stage II	EPI	0.140925	524	0.252302	0.111378	13.2579	10.8792	9.81792	8.16342	13.6291	10.0232	9.22853	7.91298	8.91085	10.7234	10.8591	5.94782	9.72199	9.62705	6.45537	17.213	9.12893	10.0411	11.146	10.0352	11.5592	11.0074	8.84886	11.2278	6.58704	10.1633	12.5405	11.6689	10.7117	9.121	11.136	14.4979	8.49363	14.0317	1.59655	14.3575	14.0719	0.366476	8.32695	14.08
934	TCGA-AR-A1AW-01	N0	LumB	Stage II	MES	-2.08811	80	-1.20188	0.886232	10.8746	9.64539	10.0152	8.34037	14.1256	9.82462	10.9492	9.96231	10.735	11.4681	11.059	7.1739	9.8749	10.7547	5.00114	16.4464	7.49101	10.4199	11.6437	8.9703	10.4626	10.449	7.07616	11.5576	7.01839	9.98134	10.5347	9.74734	10.822	9.13802	9.83063	12.18	8.17647	14.0384	8.14981	12.8484	12.0167	6.40931	11.6927	13.6878
935	TCGA-AR-A1AX-01	N0	LumA	Stage I	MES	-1.18594	197	-0.711573	0.47437	10.954	9.77518	9.98112	8.58065	13.9255	9.68661	10.2606	8.92837	9.61885	10.9983	11.503	6.2235	9.91564	10.1583	6.35592	16.6435	7.79401	11.4016	11.7434	10.3586	10.9387	10.0794	7.57871	11.5079	6.66629	8.97464	11.0499	12.5504	11.1667	9.63609	9.8674	12.5494	6.56047	13.7083	10.9981	14.6541	13.865	10.1435	11.1163	12.9979
936	TCGA-AR-A1AY-01	N0	Basal	Stage I	MES	-1.71357	120	-1.00984	0.703721	12.0272	9.91066	8.81164	8.70613	15.6824	8.63724	9.07973	7.76668	11.5752	11.7109	11.7023	7.89914	9.48526	9.77688	10.6892	16.7422	8.75047	12.9059	12.4208	12.0632	8.99501	10.0789	8.60221	12.0224	7.48538	9.18548	11.0843	11.4774	11.3486	8.39423	9.67682	13.2106	7.54052	15.801	15.2417	14.4685	12.9443	10.2575	13.5121	13.7396
937	TCGA-BH-A0AU-01	0	Normal	0	MES	-0.328776	386	-0.00287205	0.325904	9.64544	9.37973	10.1858	8.66135	13.8326	10.3203	9.38947	8.4166	8.85657	10.2826	9.98404	6.83627	9.66519	10.1225	6.9721	17.7325	7.35605	9.00966	10.6526	10.8507	11.0743	10.2239	8.29128	11.9433	8.49989	9.36401	11.8784	13.5446	11.8596	10.803	10.1724	13.6231	7.51102	13.5512	8.34032	14.9754	14.0937	7.26658	9.37287	15.8516
938	TCGA-BH-A0AZ-01	0	Normal	0	MES	-2.69593	38	-0.725409	1.97052	10.8636	11.0124	11.1582	10.661	15.3186	12.1119	10.2418	9.97892	9.62515	11.0523	10.7281	8.08854	9.97205	10.4224	7.90172	18.6699	8.86658	10.0074	10.6137	9.04197	10.9741	10.3914	9.30389	10.5775	8.26519	9.54506	11.8174	10.9237	9.87454	9.88481	10.126	13.2619	7.69708	14.3823	11.2341	13.504	13.5315	11.3437	9.56344	14.4911
939	TCGA-BH-A0B5-01	0	LumA	0	EPI	0.074758	504	0.450738	0.37598	11.6505	12.2568	10.5154	8.45217	14.0999	10.7908	9.41811	8.81901	9.03347	10.116	10.3865	5.99341	9.48209	9.7368	6.13709	16.8314	7.49676	11.7493	11.5493	11.7863	11.3316	10.7192	10.0042	12.0023	8.03805	10.8772	12.7344	11.3032	10.9944	9.2269	10.7292	12.3676	8.10599	13.2859	10.4611	14.8538	14.2898	10.3581	13.946	14.3643
940	TCGA-BH-A0BF-01	0	0	0	MES	-1.4611	146	-0.0552557	1.40585	11.3148	11.2554	10.311	9.71237	14.6465	11.1862	10.3353	9.73342	9.66112	10.9961	10.6753	6.52831	9.85783	10.1285	6.67149	18.7641	7.16218	10.491	11.531	10.5238	11.3772	10.1614	9.45721	10.9772	6.1044	8.91225	11.3039	13.0784	9.98008	9.31597	10.5644	12.3367	7.66166	13.9542	9.27184	15.3343	14.5978	8.67723	12.2259	14.1023
941	TCGA-BH-A0BS-01	0	Normal	0	EPI	1.66084	818	0.0614882	-1.59935	10.8971	10.1548	8.57523	6.86484	12.7454	8.90702	7.99118	8.67652	7.33289	9.76446	11.2089	6.26192	8.83011	9.31814	5.00329	15.118	8.84955	12.0804	11.8355	11.7458	11.4736	11.7616	7.42272	12.0138	7.36157	9.86603	12.6714	12.4378	10.3734	9.50068	10.4926	14.1543	8.02743	14.8054	9.58397	13.7175	13.5221	9.70863	9.15898	14.6132
942	TCGA-BH-A0BT-01	0	Normal	0	EPI	1.94634	861	1.18721	-0.759134	10.1621	9.09861	8.67872	7.96507	13.7651	9.85657	7.92465	8.79911	7.81591	10.3744	8.69883	5.84225	8.82252	10.2797	6.06518	15.7573	9.3155	5.16576	11.9202	10.3343	12.5975	11.9358	11.1789	12.8018	7.43293	10.005	12.4432	12.6755	11.2323	10.142	10.4789	12.6518	7.92465	14.5235	10.5983	15.8019	15.0221	10.5771	14.888	16.8979
943	TCGA-BH-A0BZ-01	0	Normal	0	EPI	0.648729	639	1.25149	0.60276	11.2146	10.1848	9.73421	9.0497	14.5527	10.9925	9.61054	9.64957	8.68085	10.3617	10.3588	6.96676	9.00207	10.2964	7.55368	17.6638	8.29031	9.67856	11.6852	9.98743	11.5479	11.6812	11.4327	12.4886	9.78311	11.1915	12.7595	13.2622	10.6707	10.44	12.1785	13.5375	8.27965	13.7239	10.0201	16.3451	15.5974	9.69494	14.6209	15.7331
944	TCGA-BH-A0C3-01	0	Normal	0	MES	-1.8795	98	-0.521296	1.35821	11.3314	9.8405	11.09	9.5486	15.0269	10.2179	11.0431	9.07093	9.91887	11.4372	10.738	5.77406	9.82914	10.0398	5.42217	16.4044	7.03617	7.83656	9.92642	9.53386	10.4243	10.557	8.65414	10.8609	6.84286	8.45637	11.2356	13.1232	10.3769	8.92288	10.9759	12.9535	8.10387	12.0813	7.96179	14.7006	13.6987	6.68574	10.7833	15.228
945	TCGA-BH-A0DD-01	0	LumA	0	MES	-0.231995	417	-0.825182	-0.593187	11.4204	9.45744	9.31812	7.39546	12.8463	9.39354	8.28667	8.46451	8.19311	10.9372	11.0329	6.36777	10.0491	9.92784	5.77007	17.1537	8.5822	10.5183	10.8465	11.7347	10.0775	9.85115	9.7374	11.5945	7.83441	9.69232	10.5581	10.2578	11.4855	10.8621	9.89585	14.2912	8.24898	14.4782	5.66448	13.866	13.1346	0.765789	9.57867	15.1109
946	TCGA-BH-A0DG-01	0	Normal	0	MES	-0.985167	242	0.0493723	1.03454	11.9413	9.71321	10.0966	9.43684	14.8217	11.5712	9.90608	9.4838	8.97069	10.4995	9.64046	6.99706	9.53334	10.2183	7.16991	17.8526	9.14282	10.6164	10.9178	11.127	11.5032	11.5796	9.61077	11.87	7.92365	9.56862	12.0594	12.8032	10.4828	12.1078	13.231	14.5864	8.36605	13.5299	10.8474	14.0748	13.3843	10.428	12.2038	13.6477
947	TCGA-BH-A0DI-01	0	0	0	MES	-1.83038	107	-0.373575	1.45681	11.6582	12.5491	10.5542	9.66725	15.2842	11.2929	10.1401	9.36623	9.69134	10.8666	11.224	6.69919	10.0074	10.2146	9.569	18.2543	8.47616	10.1804	11.4185	11.296	10.634	9.76887	8.29407	11.9509	6.2101	8.90023	12.0036	11.9926	10.2009	9.93335	10.819	14.3026	7.53003	14.0164	12.179	14.3563	13.2818	11.9818	12.9709	13.9114
948	TCGA-BH-A0DV-01	0	Normal	0	MES	-1.80185	111	-0.221811	1.58004	11.2801	13.4576	11.1017	9.42596	15.9128	11.406	10.5051	9.73845	9.15859	10.9662	10.3479	7.78156	9.41405	10.1867	6.63237	17.711	7.99843	10.7991	11.3421	10.8008	10.8315	10.3927	9.50017	12.1233	7.195	9.56509	12.6841	11.7529	9.66207	8.45032	9.43219	12.9838	7.45199	13.5577	11.828	13.9953	13.3444	11.3383	12.9834	14.6439
949	TCGA-BH-A0H3-01	N0	LumA	Stage I	MES	-1.50152	141	-0.260995	1.24052	10.6055	10.8984	10.8721	9.93287	14.578	10.8346	10.4167	9.0609	9.43906	11.3533	11.0444	6.12374	9.91899	9.49626	7.33138	16.5927	7.88864	10.8576	11.1614	11.364	11.3592	10.7662	8.77451	12.1794	7.61399	9.46958	12.6255	12.496	10.4859	7.93444	8.62334	12.8092	7.39914	14.5	11.2457	13.5187	13.0554	10.982	12.011	13.5128
950	TCGA-BH-A0HA-01	0	Normal	0	MES	-0.474833	355	0.563781	1.03861	11.6637	10.8522	10.3636	10.0244	14.9071	11.861	9.55194	10.0749	8.64026	10.5411	10.1195	7.05247	9.37074	10.2933	7.61002	17.0609	9.00973	8.63017	11.7432	10.776	11.3612	10.0879	11.0432	11.9599	7.41206	9.64097	12.1191	12.1507	10.4876	9.27136	10.6044	14.4683	8.73441	11.8515	11.6457	14.8152	14.6258	11.0909	8.9608	15.4441
951	TCGA-E2-A15J-01	N0	LumA	Stage I	EPI	1.84898	848	0.581358	-1.26762	12.1227	10.6021	8.14351	6.89935	12.9845	9.10452	8.29334	7.78189	7.36904	10.2241	8.81415	5.5742	9.7369	9.1429	5.84642	16.3551	7.88866	10.6145	11.5338	10.8608	12.0687	11.6349	8.44878	12.0745	7.42943	10.2992	11.8566	13.558	10.9265	9.04786	10.3521	12.3735	8.22683	14.8292	5.98969	14.9566	14.5763	1.93618	13.0867	14.6651
952	TCGA-E2-A15K-01	0	0	0	EPI	1.25203	763	0.730087	-0.521944	11.3999	9.11986	8.87136	8.14115	14.1827	9.92539	8.94267	9.48295	8.38858	9.4343	8.6746	6.86052	9.32146	10.1016	4.58281	15.9921	8.52563	10.8622	10.9052	11.3052	11.5248	11.0419	9.66061	12.0017	9.16384	11.0766	13.127	11.7071	10.5042	9.53747	10.7297	13.3564	8.02935	13.7144	6.05416	15.3194	14.6492	4.33177	13.793	14.9384
953	TCGA-E2-A1AZ-01	N1	Basal	Stage IIB	MES	-2.51855	46	-1.538	0.980544	10.8434	10.0088	10.1687	9.05361	14.0426	10.1498	10.1141	7.98335	10.917	11.4791	10.9103	8.16778	9.98442	9.25125	9.13286	16.671	8.35949	7.91325	12.9166	11.0531	10.0172	9.63017	7.22436	11.6451	7.76191	3.93108	12.558	11.8769	10.3279	7.30185	9.96939	12.5555	6.45979	13.2235	11.7447	12.3731	11.6685	8.86455	11.1775	12.8394
954	TCGA-E2-A1B0-01	N2	Her2	Stage IIIA	MES	-1.14368	207	-0.529459	0.614219	11.7006	11.9017	9.84635	8.45449	14.04	10.2282	9.77303	8.66049	9.21977	11.315	10.7571	8.52744	10.1488	9.27139	8.22577	17.7191	8.11128	11.897	12.1704	11.1709	11.0673	11.223	9.81794	11.9942	7.77216	10.1178	11.753	10.3637	11.4048	8.68283	10.2905	14.1235	7.47073	15.1139	9.74458	13.6174	13.0266	7.90661	13.6392	13.5896
955	TCGA-E2-A1B1-01	N1	LumA	Stage IIB	MES	-3.19931	19	-1.70814	1.49117	10.8597	11.2493	10.7302	9.53287	14.8022	10.7281	10.5973	9.26769	10.5517	11.5958	11.1334	6.25047	9.73666	10.2313	14.3837	17.0159	9.36567	11.6408	11.5097	11.7312	10.0421	9.52548	7.76389	11.2174	6.41607	7.94607	9.24934	12.8287	10.6338	9.70237	11.4856	14.5019	6.36909	13.777	11.9342	13.8585	13.3948	11.4396	13.4257	15.3132
956	TCGA-E2-A1B4-01	N2	LumA	Stage IIIA	EPI	1.74638	829	0.725076	-1.0213	10.0796	8.48228	8.23004	8.05753	13.7754	10.7201	7.30163	8.46835	7.34215	9.67991	9.08112	5.2781	9.53269	9.7498	5.2879	15.4104	9.19411	9.77178	11.8493	11.054	11.2108	11.0944	10.8398	11.5042	8.92274	10.5764	12.5336	12.1946	10.452	10.0474	10.8481	12.9797	8.87643	13.9018	10.8023	15.2319	15.0651	11.2079	12.2221	15.5088
957	TCGA-E2-A1B5-01	0	0	0	MES	-1.39763	155	-1.21261	0.185024	10.1359	10.6301	9.95923	7.9248	15.0678	10.4394	9.84266	10.2642	9.14597	10.7679	9.95239	7.1263	9.92857	10.2445	4.56197	13.7548	7.10754	9.86463	9.85801	9.89146	10.9285	9.90821	9.17715	11.1085	8.27416	8.5437	10.9906	11.5799	9.61583	11.6197	8.12334	10.0887	7.52099	10.1072	10.2846	12.432	12.7939	10.3115	11.1525	12.3344
958	TCGA-E2-A1B6-01	N0	0	Stage IIA	MES	-1.58355	133	-1.59918	-0.0156313	10.6982	8.25738	8.51224	9.29554	14.6209	9.96175	8.94926	10.8742	10.7457	10.6617	9.5695	5.92587	9.95981	10.0839	5.01061	13.0758	8.3351	8.68564	12.4832	9.54816	10.2756	9.17876	6.35346	10.0783	5.18884	7.96318	10.5249	11.6381	10.1383	8.96352	10.2026	11.1259	8.00764	12.5604	13.3134	13.6751	11.4363	15.6554	11.6645	14.3945
959	TCGA-E2-A1BC-01	0	0	0	MES	-1.58358	132	-0.633247	0.950337	10.4005	10.5513	10.8075	9.11142	14.6226	10.7329	9.93593	7.96582	9.0369	10.937	9.90753	6.21315	9.58179	9.4922	6.45474	17.4058	8.28243	7.93332	11.1665	11.3723	10.3947	9.68996	9.13202	10.6009	7.55423	9.27412	11.721	9.93006	10.9086	8.82295	9.62459	13.2563	7.66016	9.33047	9.66756	14.2567	14.0656	9.10726	13.2765	13.8513
960	TCGA-E2-A1BD-01	N0	LumA	Stage IIA	EPI	1.7903	837	1.31377	-0.476529	10.8066	9.30631	9.21541	7.94453	14.2098	9.96831	8.46574	8.73646	7.89354	10.3129	9.35091	5.91614	9.36199	10.7407	5.99225	15.7912	8.91031	10.5381	11.4282	10.5857	12.8436	11.2689	11.0108	12.4887	8.1322	11.661	13.8218	12.3696	11.193	9.68976	10.5857	13.2419	8.79811	13.6724	10.6144	14.6205	14.1795	10.7437	13.2788	15.5023
[truncated: 12 more columns]

## Sheet: Tumour_Information
Tumour	Node	PAM50R	Stage
TCGA-AR-A1AR-01	N2	Basal	Stage III
TCGA-BH-A1EO-01	0	LumA	0
TCGA-BH-A1ES-01	0	0	0
TCGA-BH-A1ET-01	0	Normal	0
TCGA-BH-A1EU-01	0	Normal	0
TCGA-BH-A1EV-01	0	Normal	0
TCGA-BH-A1EW-01	0	LumA	0
TCGA-BH-A1F0-01	0	Normal	0
TCGA-C8-A1HF-01	N0	Her2	Stage IIA
TCGA-C8-A1HG-01	N0	LumB	Stage IIA
TCGA-C8-A1HI-01	N2	LumA	Stage IIIA
TCGA-C8-A1HL-01	N1	LumB	Stage IIIA
TCGA-C8-A1HM-01	N0	LumB	Stage II
TCGA-C8-A1HN-01	N0	LumB	Stage II
TCGA-E2-A14N-01	N1	Basal	Stage IIB
TCGA-E2-A15I-01	0	Normal	0
TCGA-A2-A1FV-01	N0	LumA	Stage IIB
TCGA-A2-A1FW-01	N2	LumB	Stage IIIA
TCGA-A2-A1FX-01	N2	LumB	Stage IIIA
TCGA-A2-A1G0-01	N1	LumA	Stage IIB
TCGA-A2-A1G1-01	N1	Basal	Stage IIB
TCGA-A2-A1G4-01	N1	LumB	Stage IIIA
TCGA-A2-A1G6-01	N2	Normal	Stage IIIA
TCGA-A7-A13G-01	0	LumA	0
TCGA-AO-A1KO-01	N0	Normal	Stage IIB
TCGA-AO-A1KP-01	N1	LumB	Stage IIA
TCGA-AO-A1KS-01	N0	LumB	Stage IIA
TCGA-AO-A1KT-01	N1	LumB	Stage IIA
TCGA-AQ-A1H2-01	N2	LumA	Stage IIIA
TCGA-AQ-A1H3-01	N3	LumA	Stage IIIC
TCGA-B6-A1KC-01	N1	LumB	Stage IIA
TCGA-B6-A1KF-01	N1	Basal	Stage IIB
TCGA-B6-A1KN-01	N1	LumB	Stage IIIB
TCGA-BH-A1EN-01	0	Normal	0
TCGA-BH-A1EX-01	N1	LumA	Stage IIB
TCGA-BH-A1EY-01	0	0	0
TCGA-BH-A1F2-01	0	Normal	0
TCGA-BH-A1F5-01	0	0	0
TCGA-BH-A1F6-01	0	Normal	0
TCGA-BH-A1F8-01	0	Normal	0
TCGA-BH-A1FC-01	0	Normal	0
TCGA-BH-A1FD-01	0	Normal	0
TCGA-BH-A1FE-01	0	Normal	0
TCGA-BH-A1FG-01	0	Normal	0
TCGA-BH-A1FH-01	0	Normal	0
TCGA-BH-A1FJ-01	0	Normal	0
TCGA-BH-A1FL-01	N1	LumA	Stage IIB
TCGA-BH-A1FM-01	0	Normal	0
TCGA-BH-A1FN-01	0	Normal	0
TCGA-BH-A1FR-01	0	Normal	0
TCGA-C8-A1HE-01	N0	LumA	Stage IIA
TCGA-C8-A1HJ-01	N0	Basal	Stage II
TCGA-C8-A1HK-01	N1	Her2	Stage IIB
TCGA-C8-A1HO-01	N3	LumA	Stage III
TCGA-D8-A1J8-01	N1	LumB	Stage IIB
TCGA-D8-A1J9-01	N0	LumB	Stage IA
TCGA-D8-A1JA-01	N0	Her2	Stage X
TCGA-D8-A1JB-01	N1	LumA	Stage IIB
TCGA-D8-A1JC-01	N2	LumB	Stage IIIA
TCGA-D8-A1JD-01	N1	LumB	Stage IIB
TCGA-D8-A1JE-01	N1	LumB	Stage IIA
TCGA-D8-A1JF-01	N2	Her2	Stage IIIA
TCGA-D8-A1JG-01	N0	Her2	Stage IIA
TCGA-D8-A1JH-01	N0	LumA	Stage IA
TCGA-D8-A1JI-01	N1	LumB	Stage IIA
TCGA-D8-A1JK-01	N0	Basal	Stage IIA
TCGA-D8-A1JL-01	N0	Basal	Stage IIA
TCGA-D8-A1JM-01	N1	Basal	Stage IIB
TCGA-D8-A1JN-01	N3	LumA	Stage IIIC
TCGA-D8-A1JP-01	N0	LumA	Stage IA
TCGA-D8-A1JS-01	N0	LumA	Stage IA
TCGA-D8-A1JT-01	N0	LumB	Stage IIA
TCGA-D8-A1JU-01	N0	LumA	Stage IA
TCGA-E2-A1IE-01	N1	LumA	Stage IIB
TCGA-E2-A1IH-01	N0	LumA	Stage I
TCGA-E2-A1IN-01	N0	LumA	Stage I
TCGA-E2-A1L6-01	N1	LumA	Stage IIA
TCGA-E2-A1L8-01	N1	LumA	Stage IIA
TCGA-E2-A1L9-01	N1	LumA	Stage IIB
TCGA-EW-A1IW-01	N1	LumA	Stage IIB
TCGA-EW-A1IY-01	N0	LumB	Stage I
TCGA-EW-A1IZ-01	N2	0	Stage IIIA
TCGA-EW-A1J1-01	N1	LumA	Stage IIB
TCGA-EW-A1J2-01	N1	LumA	Stage IIB
TCGA-EW-A1J3-01	N0	LumA	Stage IA
TCGA-EW-A1J5-01	N0	LumA	Stage IIB
TCGA-EW-A1J6-01	N0	LumB	Stage I
TCGA-A1-A0SB-01	N0	Normal	Stage I
TCGA-A1-A0SF-01	N0	LumA	Stage IIA
TCGA-A1-A0SG-01	N1	LumA	Stage IIB
TCGA-A1-A0SI-01	N1	LumB	Stage IIB
TCGA-A1-A0SN-01	N1	LumB	Stage IIIA
TCGA-A1-A0SQ-01	N1	LumA	Stage IIB
TCGA-AO-A1KR-01	0	Basal	0
TCGA-E2-A1IF-01	0	0	0
TCGA-E2-A1IG-01	0	Normal	0
TCGA-E2-A1II-01	0	0	0
TCGA-E2-A1IJ-01	N0	LumA	Stage I
TCGA-E2-A1IK-01	N1	LumA	Stage IIA
TCGA-E2-A1IO-01	0	0	0
TCGA-E2-A1L7-01	0	Normal	0
TCGA-E2-A1LA-01	N1	LumA	Stage IIA
TCGA-E2-A1LB-01	0	Normal	0
TCGA-E2-A1LL-01	N2	Basal	Stage IIIA
TCGA-E9-A1N8-01	0	0	0
TCGA-E9-A1NA-01	0	Normal	0
TCGA-E9-A1ND-01	0	Normal	0
TCGA-EW-A1IX-01	N1	LumA	Stage IIA
TCGA-EW-A1OV-01	N1	Her2	Stage IIB
TCGA-EW-A1OX-01	N0	LumB	Stage IIA
TCGA-EW-A1OY-01	N0	LumB	Stage IIA
TCGA-EW-A1OZ-01	N0	LumB	Stage IIA
TCGA-EW-A1P0-01	N1	LumB	Stage IIB
TCGA-EW-A1P3-01	N0	LumA	Stage IIA
TCGA-EW-A1P4-01	N0	Basal	Stage IIA
TCGA-EW-A1P5-01	N1	LumA	Stage IIB
TCGA-EW-A1P6-01	N1	LumA	Stage IIB
TCGA-EW-A1P7-01	N0	Normal	Stage IIA
TCGA-EW-A1P8-01	N3	Basal	Stage IIIC
TCGA-EW-A1PA-01	N1	LumA	Stage IIB
TCGA-EW-A1PB-01	N1	Basal	Stage IIIA
TCGA-EW-A1PD-01	N1	LumA	Stage IIA
TCGA-EW-A1PE-01	N1	LumA	Stage IIA
TCGA-EW-A1PG-01	N1	Normal	Stage IIB
TCGA-A2-A1FZ-01	N0	LumA	Stage IIA
TCGA-BH-A1FU-01	0	Normal	0
TCGA-D8-A1X5-01	N3	LumB	Stage IIIC
TCGA-D8-A1XA-01	N0	LumA	Stage IA
TCGA-D8-A1XB-01	N1	LumA	Stage IIB
TCGA-D8-A1XC-01	N1	LumA	Stage IIIB
TCGA-D8-A1XF-01	N0	LumB	Stage IIA
TCGA-D8-A1XG-01	N1	LumA	Stage IIIB
TCGA-E2-A1IL-01	N1	LumA	Stage IIA
TCGA-E2-A1IU-01	N0	LumA	Stage IA
TCGA-E2-A1LH-01	0	Normal	0
TCGA-E2-A1LK-01	N1	Basal	Stage IIIC
TCGA-E9-A1N5-01	0	Normal	0
TCGA-E9-A1N9-01	0	Normal	0
TCGA-E9-A1NF-01	0	LumA	0
TCGA-E9-A1NH-01	N1	LumA	Stage IIB
TCGA-E9-A1NI-01	N0	LumB	Stage IIA
TCGA-E9-A1R2-01	N3	LumA	Stage IIIC
TCGA-E9-A1R4-01	N0	LumB	Stage IA
TCGA-E9-A1R6-01	N0	LumA	Stage IIA
TCGA-E9-A1RA-01	N0	0	Stage IA
TCGA-E9-A1RG-01	N2	0	Stage IIIA
TCGA-EW-A1P1-01	N3	0	Stage IIIC
TCGA-AQ-A0Y5-01	N2	LumA	Stage IIIA
TCGA-B6-A1KI-01	N0	LumA	Stage I
TCGA-BH-A201-01	0	LumA	0
TCGA-BH-A202-01	0	LumB	0
TCGA-D8-A1JJ-01	N0	LumB	Stage IIA
TCGA-D8-A1X6-01	N2	LumB	Stage IIIA
TCGA-D8-A1X7-01	N0	LumB	Stage IIA
TCGA-D8-A1X8-01	N2	LumA	Stage IIA
TCGA-D8-A1XJ-01	N1	Her2	Stage IIIA
TCGA-D8-A1XK-01	N1	Basal	Stage IB
TCGA-D8-A1XL-01	N1	LumB	Stage IIB
TCGA-D8-A1XM-01	N0	LumA	Stage IA
TCGA-D8-A1XO-01	N1	LumA	Stage IIB
TCGA-D8-A1XQ-01	N0	Basal	Stage IIA
TCGA-D8-A1XR-01	N1	LumB	Stage IIB
TCGA-D8-A1XS-01	N3	LumB	Stage IIIC
TCGA-D8-A1XT-01	N1	Her2	Stage IIA
TCGA-D8-A1XU-01	N0	LumA	Stage IA
TCGA-D8-A1XV-01	N0	LumA	Stage IIA
TCGA-D8-A1XW-01	N0	Normal	Stage IIA
TCGA-D8-A1XY-01	N0	LumA	Stage IIA
TCGA-D8-A1XZ-01	N2	LumB	Stage IIIA
TCGA-D8-A1Y0-01	N2	LumA	Stage IIIA
TCGA-D8-A1Y1-01	N1	LumB	Stage IIIA
TCGA-E2-A1LG-01	N0	Basal	Stage IIA
TCGA-E9-A1N4-01	0	Normal	0
TCGA-E9-A1NE-01	0	0	0
TCGA-E9-A1NG-01	0	Normal	0
TCGA-E9-A1R3-01	N3	LumA	Stage IIIC
TCGA-E9-A1R5-01	N0	LumA	Stage IA
TCGA-E9-A1R7-01	0	Normal	0
TCGA-EW-A1PH-01	N1	Basal	Stage IIA
TCGA-AC-A23E-01	N1	LumA	0
TCGA-AC-A23H-01	0	Normal	0
TCGA-BH-A204-01	0	Normal	0
TCGA-BH-A208-01	0	Normal	0
TCGA-BH-A209-01	0	Normal	0
TCGA-D8-A1X9-01	N1	LumA	Stage IIA
TCGA-D8-A1Y2-01	N0	LumB	Stage IIA
TCGA-D8-A1Y3-01	N2	LumB	Stage IIIA
TCGA-E2-A1LI-01	0	0	0
TCGA-E9-A1N3-01	N2	LumA	Stage IIIA
TCGA-E9-A1NC-01	N1	0	Stage IIB
TCGA-E9-A1RB-01	0	Normal	0
TCGA-E9-A1RC-01	0	LumA	0
TCGA-E9-A1RD-01	0	Normal	0
TCGA-E9-A1RE-01	N2	LumB	Stage IIIA
TCGA-E9-A1RF-01	0	LumA	0
TCGA-E9-A226-01	N2	LumB	Stage IIIA
TCGA-E9-A227-01	N1	LumA	Stage IIB
TCGA-E9-A228-01	N1	LumB	Stage IIB
TCGA-E9-A229-01	N0	LumA	Stage IA
TCGA-E9-A22A-01	N0	LumB	Stage IIA
TCGA-E9-A22B-01	N0	LumA	Stage IA
TCGA-E9-A22D-01	N0	LumB	Stage IIA
TCGA-E9-A22E-01	N2	LumB	Stage IIIA
TCGA-E9-A22G-01	N0	Basal	Stage IIIA
TCGA-E9-A22H-01	N1	LumB	Stage IIB
TCGA-A2-A25B-01	N1	LumB	Stage IIB
TCGA-A2-A25C-01	N1	LumB	Stage IIB
TCGA-A2-A25E-01	N2	LumB	Stage IIIA
TCGA-A2-A25F-01	N0	Basal	Stage IIA
TCGA-A7-A26E-01	N1	LumA	Stage IIIA
TCGA-A7-A26F-01	N0	Basal	Stage IA
TCGA-A7-A26G-01	N0	Basal	Stage IIA
TCGA-A7-A26H-01	N1	LumA	Stage IIA
TCGA-A7-A26I-01	N0	Basal	Stage IIA
TCGA-A7-A26J-01	N0	LumA	Stage IIA
TCGA-AC-A23C-01	N1	LumA	0
TCGA-AR-A24H-01	N0	LumB	Stage II
TCGA-AR-A24K-01	N0	LumB	Stage II
TCGA-AR-A24L-01	N1	LumA	Stage II
TCGA-AR-A24M-01	N2	LumA	Stage III
TCGA-AR-A24N-01	N0	LumB	Stage I
TCGA-AR-A24O-01	N2	LumA	Stage III
TCGA-AR-A24P-01	N0	LumA	Stage I
TCGA-AR-A24Q-01	N0	Basal	Stage II
TCGA-AR-A24R-01	N2	LumB	Stage III
TCGA-AR-A24S-01	N0	LumB	Stage I
TCGA-AR-A24T-01	N3	LumA	Stage III
TCGA-AR-A24U-01	N1	Her2	Stage II
TCGA-AR-A24V-01	N1	LumA	Stage II
TCGA-AR-A24W-01	0	LumA	0
TCGA-AR-A24X-01	N0	LumA	Stage II
TCGA-AR-A24Z-01	N0	LumB	Stage II
TCGA-AR-A250-01	N0	LumB	Stage II
TCGA-AR-A251-01	N2	Basal	Stage III
TCGA-AR-A252-01	N0	LumA	Stage I
TCGA-AR-A254-01	N2	Her2	Stage III
TCGA-AR-A255-01	N0	LumA	Stage I
TCGA-AR-A256-01	N0	Basal	Stage II
TCGA-BH-A203-01	0	Her2	0
TCGA-C8-A278-01	N2	Her2	Stage IIIA
TCGA-C8-A27A-01	N1	LumB	Stage IIB
TCGA-C8-A27B-01	N0	Basal	Stage IIB
TCGA-E9-A1QZ-01	N0	LumA	Stage IIA
TCGA-E9-A1RH-01	0	Normal	0
TCGA-E9-A1RI-01	0	LumA	0
TCGA-E9-A243-01	N0	Basal	Stage IIA
TCGA-E9-A244-01	N0	Basal	Stage IIA
TCGA-E9-A247-01	N0	LumA	Stage IB
TCGA-E9-A248-01	N0	Her2	Stage IIA
TCGA-E9-A249-01	N0	LumB	Stage IIA
TCGA-E9-A24A-01	N1	LumA	Stage IIA
TCGA-A2-A259-01	N0	LumA	Stage IA
TCGA-A2-A25A-01	N0	Normal	Stage IIA
TCGA-A2-A25D-01	N3	LumA	Stage IIIC
TCGA-BH-A28Q-01	0	LumA	0
TCGA-C8-A26V-01	N2	LumB	Stage III
TCGA-C8-A26W-01	N1	LumB	Stage II
TCGA-C8-A26X-01	N1	Her2	Stage II
TCGA-C8-A26Y-01	N0	Her2	Stage II
TCGA-C8-A26Z-01	N0	LumA	Stage IIA
TCGA-C8-A273-01	N1	LumA	Stage IIB
TCGA-C8-A274-01	N0	LumB	Stage IIA
TCGA-C8-A275-01	N1	Her2	Stage IIA
TCGA-D8-A27E-01	N0	LumA	Stage IA
TCGA-D8-A27F-01	N0	Basal	Stage IIA
TCGA-D8-A27G-01	N0	LumA	Stage IIA
TCGA-D8-A27H-01	N0	Basal	Stage IIA
TCGA-D8-A27I-01	N2	LumA	Stage IIIA
TCGA-D8-A27K-01	N1	LumA	Stage IIB
TCGA-D8-A27L-01	N2	LumA	Stage IIB
TCGA-D8-A27M-01	N0	Basal	Stage IIA
TCGA-D8-A27N-01	N2	LumB	Stage IIIA
TCGA-D8-A27P-01	N0	LumA	Stage IIA
TCGA-D8-A27R-01	N3	LumB	Stage IIIC
TCGA-D8-A27T-01	N3	LumA	Stage IIIC
TCGA-D8-A27W-01	N0	LumB	Stage IIIB
TCGA-E9-A1R0-01	N1	LumA	Stage IIA
TCGA-E9-A245-01	N1	LumA	Stage IIB
TCGA-E9-A295-01	0	LumA	0
TCGA-GI-A2C8-01	0	LumA	0
TCGA-AC-A2B8-01	0	LumA	0
TCGA-AC-A2FB-01	0	LumA	0
TCGA-AC-A2FF-01	0	LumA	0
TCGA-AC-A2FG-01	0	0	0
TCGA-D8-A27V-01	N0	LumA	Stage IIA
TCGA-EW-A2FS-01	0	LumA	0
TCGA-EW-A2FV-01	0	LumA	0
TCGA-EW-A2FW-01	0	LumB	0
TCGA-AC-A2FK-01	0	Normal	0
TCGA-AC-A2FO-01	0	LumA	0
TCGA-AR-A2LE-01	0	LumA	0
TCGA-AR-A2LK-01	0	LumB	0
TCGA-AR-A2LL-01	0	LumB	0
TCGA-AR-A2LM-01	0	LumA	0
TCGA-E9-A2JS-01	0	LumB	0
TCGA-GM-A2DD-01	0	Normal	0
TCGA-GM-A2DF-01	0	Basal	0
TCGA-GM-A2DH-01	0	Her2	0
TCGA-GM-A2DK-01	0	LumA	0
TCGA-GM-A2DM-01	0	LumA	0
TCGA-GM-A2DN-01	0	LumA	0
TCGA-AC-A2QH-01	0	Basal	0
TCGA-AR-A2LH-01	0	Normal	0
TCGA-AR-A2LN-01	0	LumA	0
TCGA-AR-A2LO-01	0	LumA	0
TCGA-AR-A2LQ-01	0	Normal	0
TCGA-AR-A2LR-01	0	Basal	0
TCGA-B6-A2IU-01	0	LumA	0
TCGA-BH-A2L8-01	0	LumA	0
TCGA-E9-A2JT-01	0	LumA	0
TCGA-GM-A2D9-01	0	LumA	0
TCGA-GM-A2DA-01	0	LumA	0
TCGA-GM-A2DB-01	0	Her2	0
TCGA-GM-A2DC-01	0	LumA	0
TCGA-GM-A2DI-01	0	LumA	0
TCGA-GM-A2DL-01	0	LumA	0
TCGA-GM-A2DO-01	0	LumB	0
TCGA-HN-A2NL-01	0	Basal	0
TCGA-AC-A2FE-01	0	0	0
TCGA-AC-A2FM-01	0	0	0
TCGA-AC-A2QI-01	0	0	0
TCGA-AC-A2QJ-01	0	0	0
TCGA-AC-A3BB-01	0	0	0
TCGA-AR-A2LJ-01	0	0	0
TCGA-BH-A0B6-01	0	0	0
TCGA-E2-A1LE-01	0	0	0
TCGA-E2-A2P5-01	0	0	0
TCGA-E2-A2P6-01	0	0	0
TCGA-A2-A3KC-01	0	LumA	0
TCGA-A2-A3KD-01	0	LumA	0
TCGA-A7-A3IZ-01	0	LumA	0
TCGA-A7-A3J0-01	0	LumA	0
TCGA-A7-A3J1-01	0	LumA	0
TCGA-AC-A23G-01	0	LumA	0
TCGA-AC-A3HN-01	0	LumA	0
TCGA-C8-A3M8-01	0	LumB	0
TCGA-E2-A3DX-01	0	LumA	0
TCGA-E9-A3HO-01	0	LumB	0
TCGA-A7-A2KD-01	0	LumB	0
TCGA-A7-A3IY-01	0	LumA	0
TCGA-AC-A2BK-01	0	Basal	0
TCGA-AC-A2BM-01	0	LumB	0
TCGA-AC-A3OD-01	0	LumA	0
TCGA-B6-A0I1-01	0	Basal	0
TCGA-C8-A3M7-01	0	LumA	0
TCGA-E9-A3Q9-01	0	LumA	0
TCGA-EW-A1PC-01	0	LumB	0
TCGA-EW-A2FR-01	0	Her2	0
TCGA-GI-A2C9-01	0	Normal	0
TCGA-GM-A3NY-01	0	LumA	0
TCGA-A2-A0CK-01	0	0	0
TCGA-A2-A0CO-01	0	0	0
TCGA-A2-A0CR-01	0	0	0
TCGA-A7-A13H-01	0	0	0
TCGA-A7-A3RF-01	0	0	0
TCGA-AC-A3EH-01	0	0	0
TCGA-AC-A3TM-01	0	0	0
TCGA-AC-A3TN-01	0	0	0
TCGA-AC-A3W5-01	0	0	0
TCGA-AC-A3W6-01	0	0	0
TCGA-AC-A3W7-01	0	0	0
TCGA-AR-A1AM-01	0	0	0
TCGA-BH-A28O-01	0	0	0
TCGA-E2-A14U-01	0	0	0
TCGA-E9-A3QA-01	0	0	0
TCGA-EW-A3U0-01	0	0	0
TCGA-GM-A3NW-01	0	0	0
TCGA-A2-A0EP-01	0	0	0
TCGA-A2-A3XS-01	0	0	0
TCGA-A2-A3XT-01	0	0	0
TCGA-A2-A3XU-01	0	0	0
TCGA-AC-A3QP-01	0	0	0
TCGA-AC-A3YJ-01	0	0	0
TCGA-E9-A3X8-01	0	0	0
TCGA-GM-A3XL-01	0	0	0
TCGA-GM-A3XN-01	0	0	0
TCGA-JL-A3YX-01	0	0	0
TCGA-A2-A3XV-01	0	0	0
TCGA-A2-A3XW-01	0	0	0
TCGA-A2-A3XX-01	0	0	0
TCGA-A2-A3XY-01	0	0	0
TCGA-A2-A3XZ-01	0	0	0
TCGA-A2-A3Y0-01	0	0	0
TCGA-AC-A3YI-01	0	0	0
TCGA-B6-A3ZX-01	0	0	0
TCGA-B6-A400-01	0	0	0
TCGA-B6-A401-01	0	0	0
TCGA-B6-A402-01	0	0	0
TCGA-B6-A40B-01	0	0	0
TCGA-B6-A40C-01	0	0	0
TCGA-D8-A3Z6-01	0	0	0
TCGA-JL-A3YW-01	0	0	0
TCGA-A7-A425-01	0	0	0
TCGA-A7-A426-01	0	0	0
TCGA-B6-A408-01	0	0	0
TCGA-B6-A409-01	0	0	0
TCGA-BH-A42T-01	0	0	0
TCGA-BH-A42U-01	0	0	0
TCGA-BH-A42V-01	0	0	0
TCGA-D8-A3Z5-01	0	0	0
TCGA-EW-A3E8-01	0	0	0
TCGA-EW-A423-01	0	0	0
TCGA-GM-A3XG-01	0	0	0
TCGA-LL-A440-01	0	0	0
TCGA-LL-A441-01	0	0	0
TCGA-A2-A4RW-01	0	0	0
TCGA-A2-A4RX-01	0	0	0
TCGA-A2-A4RY-01	0	0	0
TCGA-A2-A4S0-01	0	0	0
TCGA-A2-A4S1-01	#N/A	#N/A	#N/A
TCGA-A2-A4S2-01	0	0	0
TCGA-A2-A4S3-01	0	0	0
TCGA-A7-A4SA-01	0	0	0
TCGA-A7-A4SB-01	0	0	0
TCGA-A7-A4SD-01	0	0	0
TCGA-A7-A4SE-01	0	0	0
TCGA-A7-A4SF-01	0	0	0
TCGA-AQ-A54N-01	0	0	0
TCGA-AQ-A54O-01	0	0	0
TCGA-D8-A4Z1-01	0	0	0
TCGA-E9-A54X-01	0	0	0
TCGA-E9-A54Y-01	#N/A	#N/A	#N/A
TCGA-GM-A4E0-01	0	0	0
TCGA-LL-A50Y-01	0	0	0
TCGA-LQ-A4E4-01	0	0	0
TCGA-MS-A51U-01	0	0	0
TCGA-A7-A56D-01	0	0	0
TCGA-AR-A5QM-01	0	0	0
TCGA-BH-A5IZ-01	0	0	0
TCGA-BH-A5J0-01	0	0	0
TCGA-E9-A5FK-01	0	0	0
TCGA-E9-A5FL-01	0	0	0
TCGA-HN-A2OB-01	0	0	0
TCGA-OK-A5Q2-01	0	0	0
TCGA-OL-A5D6-01	0	0	0
TCGA-OL-A5D7-01	0	0	0
TCGA-OL-A5D8-01	0	0	0
TCGA-OL-A5DA-01	0	0	0
TCGA-PE-A5DC-01	0	0	0
TCGA-PE-A5DD-01	0	0	0
TCGA-PE-A5DE-01	0	0	0
TCGA-A7-A5ZV-01	0	0	0
TCGA-AC-A5EH-01	0	0	0
TCGA-AC-A5XU-01	0	0	0
TCGA-AR-A5QN-01	0	0	0
TCGA-AR-A5QP-01	0	0	0
TCGA-AR-A5QQ-01	0	0	0
TCGA-E9-A5UO-01	0	0	0
TCGA-E9-A5UP-01	0	0	0
TCGA-GM-A5PV-01	0	0	0
TCGA-GM-A5PX-01	0	0	0
TCGA-LL-A5YM-01	0	0	0
TCGA-LL-A5YN-01	0	0	0
TCGA-LL-A5YO-01	0	0	0
TCGA-LL-A5YP-01	0	0	0
TCGA-OL-A5RU-01	0	0	0
TCGA-OL-A5RV-01	0	0	0
TCGA-OL-A5RW-01	0	0	0
TCGA-OL-A5RX-01	0	0	0
TCGA-OL-A5RY-01	0	0	0
TCGA-OL-A5RZ-01	0	0	0
TCGA-OL-A5S0-01	0	0	0
TCGA-A7-A5ZW-01	0	0	0
TCGA-A7-A5ZX-01	0	0	0
TCGA-AC-A5XS-01	0	0	0
TCGA-AC-A62X-01	0	0	0
TCGA-AC-A62Y-01	0	0	0
TCGA-E2-A56Z-01	0	0	0
TCGA-E2-A570-01	0	0	0
TCGA-E2-A573-01	0	0	0
TCGA-E2-A574-01	0	0	0
TCGA-LL-A5YL-01	0	0	0
TCGA-OL-A66H-01	0	0	0
TCGA-OL-A66I-01	0	0	0
TCGA-OL-A66J-01	0	0	0
TCGA-OL-A66K-01	0	0	0
TCGA-A2-A0CX-01	N0	Her2	Stage IIA
TCGA-A2-A0D0-01	N0	Basal	Stage IIA
TCGA-A2-A0D4-01	N1	LumB	Stage IIB
TCGA-A7-A0CD-01	N0	LumA	Stage IA
TCGA-A7-A0CE-01	0	0	0
TCGA-A7-A0CG-01	N0	LumA	Stage IIA
TCGA-A7-A0CH-01	0	0	0
TCGA-A7-A0CJ-01	N0	LumB	Stage IIA
TCGA-A7-A0DB-01	0	Normal	0
TCGA-A8-A06N-01	N0	LumB	Stage IIIB
TCGA-A8-A06O-01	N0	LumB	Stage I
TCGA-A8-A06P-01	N2	LumA	Stage IIIA
TCGA-A8-A06R-01	N1	LumB	Stage IIB
TCGA-A8-A06T-01	N1	LumA	Stage IIIA
TCGA-A8-A06U-01	N1	LumA	Stage IIB
TCGA-A8-A06X-01	N0	LumB	Stage IIB
TCGA-A8-A06Y-01	N0	LumA	Stage IIA
TCGA-A8-A06Z-01	N0	LumB	Stage IIB
TCGA-A8-A076-01	N0	LumB	Stage IIA
TCGA-A8-A079-01	N3	LumB	Stage IIIB
TCGA-A8-A07B-01	N0	LumA	Stage IIA
TCGA-A8-A07F-01	N1	LumA	Stage IIB
TCGA-A8-A07I-01	N2	Her2	Stage IIIA
TCGA-A8-A07J-01	N1	LumA	Stage IIB
TCGA-A8-A07L-01	N1	LumB	Stage IIIA
TCGA-A8-A07O-01	N0	Basal	Stage IIA
TCGA-A8-A07P-01	N1	LumA	Stage IIB
TCGA-A8-A07W-01	N0	LumB	Stage IV
TCGA-A8-A07Z-01	N0	0	Stage IIA
TCGA-A8-A081-01	N0	LumB	Stage IIA
TCGA-A8-A082-01	N1	LumB	Stage IIB
TCGA-A8-A083-01	N0	LumA	Stage IIB
TCGA-A8-A084-01	N1	LumB	Stage IIB
TCGA-A8-A085-01	N1	LumB	Stage IIB
TCGA-A8-A086-01	N1	LumA	Stage IIA
TCGA-A8-A08A-01	N0	0	Stage I
TCGA-A8-A08B-01	N0	Her2	Stage IIA
TCGA-A8-A08C-01	N0	LumA	Stage IIA
TCGA-A8-A08F-01	N3	LumB	Stage IIIC
TCGA-A8-A08G-01	N0	LumB	Stage IIA
TCGA-A8-A08H-01	N0	Normal	Stage IIA
TCGA-A8-A08I-01	N0	LumB	Stage IIA
TCGA-A8-A08J-01	N3	Her2	Stage IV
TCGA-A8-A08L-01	N2	Her2	Stage IIIA
TCGA-A8-A08P-01	N2	LumB	Stage IIIA
TCGA-A8-A08T-01	N1	LumA	Stage IV
TCGA-A8-A08X-01	N3	Her2	Stage IIIC
TCGA-A8-A08Z-01	N3	LumA	Stage IIIB
TCGA-A8-A090-01	N0	LumA	Stage IIA
TCGA-A8-A091-01	N0	LumA	Stage IIA
TCGA-A8-A092-01	N2	LumB	Stage IIIA
TCGA-A8-A093-01	N0	LumA	Stage IIA
TCGA-A8-A094-01	N0	Her2	Stage IIA
TCGA-A8-A095-01	N0	LumB	Stage I
TCGA-A8-A096-01	N0	LumB	Stage IIA
TCGA-A8-A099-01	N3	LumA	Stage X
TCGA-A8-A09A-01	N0	LumA	Stage X
TCGA-A8-A09B-01	N1	LumA	Stage IIIB
TCGA-A8-A09C-01	N0	LumB	Stage X
TCGA-A8-A09D-01	N1	LumA	Stage IIB
TCGA-A8-A09E-01	N1	0	Stage IIIB
TCGA-A8-A09G-01	N3	Her2	Stage IIIC
TCGA-A8-A09K-01	N1	LumA	Stage IIA
TCGA-A8-A09M-01	N3	LumB	Stage IIIC
TCGA-A8-A09N-01	N3	LumB	Stage IIIC
TCGA-A8-A09Q-01	N2	LumB	Stage IIIB
TCGA-A8-A09R-01	N1	LumB	Stage IIB
TCGA-A8-A09T-01	N0	LumA	Stage X
TCGA-A8-A09W-01	N3	LumB	Stage IIIB
TCGA-A8-A09X-01	N3	Her2	Stage IIIC
TCGA-A8-A09Z-01	N0	0	Stage IIB
TCGA-A8-A0A1-01	N0	LumA	Stage IIA
TCGA-A8-A0A4-01	N0	LumA	Stage IIA
TCGA-A8-A0A7-01	N1	Her2	Stage IIB
TCGA-A8-A0A9-01	N0	LumA	Stage IIA
TCGA-AN-A03X-01	N0	LumA	Stage IIA
TCGA-AN-A03Y-01	N0	LumB	Stage IIA
TCGA-AN-A049-01	N0	LumA	Stage IIA
TCGA-AN-A0AJ-01	N0	LumB	Stage IIB
TCGA-AN-A0AK-01	N0	LumB	Stage IIA
TCGA-AN-A0AL-01	N0	Basal	Stage IIIB
TCGA-AN-A0AR-01	N0	0	Stage IIA
TCGA-AN-A0AS-01	N2	LumA	Stage IIIA
TCGA-AN-A0FJ-01	N2	Basal	Stage IV
TCGA-AN-A0FV-01	N0	Her2	Stage IIA
TCGA-AO-A03O-01	N0	LumB	Stage IIA
TCGA-AO-A03P-01	N1	LumB	Stage IIA
TCGA-BH-A0AY-01	0	Normal	0
TCGA-BH-A0B4-01	N2	LumA	Stage IIIA
TCGA-BH-A0BV-01	0	Normal	0
TCGA-BH-A0DZ-01	0	0	0
TCGA-A2-A04P-01	N3	Basal	Stage IIIC
TCGA-A2-A04Q-01	N0	Basal	Stage IA
TCGA-A2-A04T-01	N0	Basal	Stage IIA
TCGA-A2-A04V-01	N0	LumA	Stage IIA
TCGA-A2-A04X-01	N0	Her2	Stage IIA
TCGA-A2-A04Y-01	N1	LumB	Stage IIB
TCGA-A2-A0CM-01	N0	Basal	Stage IIA
TCGA-A2-A0CP-01	N0	LumA	Stage IA
TCGA-A2-A0CQ-01	N0	LumA	Stage IA
TCGA-A2-A0CU-01	N0	LumA	Stage IIA
TCGA-A2-A0D1-01	N0	Her2	Stage IIA
TCGA-A2-A0D2-01	N0	Basal	Stage IIB
TCGA-A2-A0EM-01	N0	LumA	Stage IA
TCGA-A2-A0EO-01	N0	LumA	Stage IA
TCGA-A2-A0EQ-01	N0	Her2	Stage IIA
TCGA-A2-A0ER-01	N1	LumA	Stage IB
TCGA-A2-A0ET-01	N2	LumA	Stage IIIA
TCGA-A2-A0EV-01	N0	LumA	Stage IA
TCGA-A2-A0EX-01	N0	LumA	Stage IIB
TCGA-A2-A0EY-01	N1	LumB	Stage IIB
TCGA-A8-A06Q-01	N2	LumB	Stage IIIA
TCGA-A8-A07E-01	N3	LumA	Stage X
TCGA-A8-A07G-01	N1	LumA	Stage IIA
TCGA-A8-A07R-01	N3	Basal	Stage IIIC
TCGA-A8-A07U-01	N2	Basal	Stage IIIA
TCGA-A8-A08R-01	N1	Basal	Stage IIB
TCGA-A8-A08S-01	N1	LumB	Stage IIA
TCGA-A8-A097-01	N1	LumA	Stage IIB
TCGA-A8-A09I-01	N0	LumB	Stage IIA
TCGA-A8-A09V-01	N0	LumA	Stage IIA
TCGA-A8-A0A2-01	N0	LumA	Stage IIA
TCGA-A8-A0AB-01	N0	LumA	Stage IIA
TCGA-AN-A041-01	N1	LumA	Stage IIB
TCGA-AN-A046-01	N0	LumA	Stage IIA
TCGA-AN-A04A-01	N2	LumA	Stage IIIA
TCGA-AN-A04C-01	N1	Her2	Stage IIB
TCGA-AN-A04D-01	N1	Basal	Stage IIB
TCGA-AN-A0AM-01	N0	LumB	Stage IIA
TCGA-AN-A0AT-01	N0	Basal	Stage IIA
TCGA-AN-A0FD-01	N0	LumA	Stage IIA
TCGA-AN-A0FF-01	N0	LumB	Stage IA
TCGA-AN-A0FK-01	N0	LumA	Stage IIIB
TCGA-AN-A0FL-01	N0	Basal	Stage IIA
TCGA-AN-A0FN-01	N0	LumA	Stage IB
TCGA-AN-A0FS-01	N0	LumA	Stage IB
TCGA-AN-A0FT-01	N1	LumA	Stage IIB
TCGA-AN-A0FW-01	N2	LumA	Stage IIIA
TCGA-AN-A0FX-01	N0	Basal	Stage IIA
TCGA-AN-A0FY-01	N0	LumB	Stage IB
TCGA-AN-A0FZ-01	N2	LumA	Stage IIIA
TCGA-AO-A03R-01	N1	Normal	Stage IIB
TCGA-AO-A03T-01	N1	Normal	Stage IIB
TCGA-AO-A0J2-01	N0	Her2	Stage IA
TCGA-AO-A0J3-01	N1	LumB	Stage IIB
TCGA-AO-A0J4-01	N0	Basal	Stage IA
TCGA-AO-A0J5-01	N1	LumA	Stage IV
TCGA-AO-A0J6-01	N0	Basal	Stage IIA
TCGA-AO-A0J7-01	N1	LumB	Stage IIB
TCGA-AO-A0J8-01	N0	LumA	Stage IIA
TCGA-AO-A0J9-01	N3	LumA	Stage IIIC
TCGA-AQ-A04J-01	N0	Basal	Stage IIA
TCGA-B6-A0I2-01	N0	Basal	Stage IA
TCGA-B6-A0I5-01	N1	LumA	Stage IIB
TCGA-B6-A0I9-01	N0	Her2	Stage IV
TCGA-B6-A0IA-01	N0	LumA	Stage IIA
TCGA-B6-A0IB-01	N3	LumB	Stage IV
TCGA-B6-A0IC-01	N0	LumA	0
TCGA-B6-A0IE-01	N1	LumA	0
TCGA-B6-A0IG-01	N1	LumA	Stage IIB
TCGA-B6-A0IJ-01	N0	Basal	Stage IIB
TCGA-B6-A0IM-01	N0	LumA	Stage IIB
TCGA-B6-A0IN-01	N0	LumB	0
TCGA-B6-A0IO-01	N0	LumA	Stage IIA
TCGA-B6-A0IP-01	N0	LumA	Stage IA
TCGA-B6-A0IQ-01	N1	Basal	Stage IIIA
TCGA-BH-A0BD-01	N1	LumB	Stage IIA
TCGA-BH-A0E6-01	N0	Basal	Stage IA
TCGA-BH-A0E7-01	N1	LumA	Stage IIB
TCGA-BH-A0EB-01	N0	LumA	Stage IA
TCGA-BH-A0EE-01	N0	Her2	Stage IIB
TCGA-BH-A0HO-01	N1	LumA	Stage IIA
TCGA-BH-A0HQ-01	N0	LumA	Stage IIA
TCGA-BH-A0HU-01	N0	LumB	Stage IA
TCGA-BH-A0HW-01	N0	LumB	Stage IA
TCGA-A2-A0CT-01	N0	LumA	Stage IIA
TCGA-A2-A0EU-01	N0	LumA	Stage IA
TCGA-A7-A0D9-01	0	Normal	0
TCGA-A8-A08O-01	N3	LumA	Stage IV
TCGA-A8-A0A6-01	N3	LumA	Stage IIIC
TCGA-A8-A0AD-01	N0	LumA	Stage I
TCGA-AO-A03L-01	N2	LumA	Stage IIIA
TCGA-AO-A0JA-01	N3	LumA	Stage IIIC
TCGA-AO-A0JB-01	N1	0	Stage IIIA
TCGA-AO-A0JC-01	N0	LumA	Stage IIA
TCGA-AO-A0JD-01	N1	LumB	Stage IIIA
TCGA-AO-A0JE-01	N2	Her2	Stage IIIA
TCGA-AO-A0JF-01	N1	LumA	Stage IIA
TCGA-AO-A0JI-01	N1	LumA	Stage IIA
TCGA-AO-A0JJ-01	N1	LumA	Stage IIB
TCGA-AO-A0JL-01	N2	Basal	Stage IIIA
TCGA-AO-A0JM-01	N1	LumB	Stage IIB
TCGA-B6-A0IK-01	N1	Her2	Stage IIIB
TCGA-B6-A0RE-01	N0	Basal	0
TCGA-B6-A0RG-01	N0	LumA	Stage IIB
TCGA-B6-A0RI-01	N1	LumA	Stage IIIB
TCGA-BH-A0AW-01	N1	Her2	Stage IIA
TCGA-BH-A0B3-01	0	Normal	0
TCGA-BH-A0B9-01	N0	0	Stage IA
TCGA-BH-A0BA-01	0	Normal	0
TCGA-BH-A0BJ-01	0	Normal	0
TCGA-BH-A0BM-01	0	Normal	0
TCGA-BH-A0C0-01	0	Normal	0
TCGA-BH-A0DK-01	0	LumA	0
TCGA-BH-A0DP-01	0	Normal	0
TCGA-BH-A0DS-01	N2	LumA	Stage IIIA
TCGA-BH-A0E0-01	0	Normal	0
TCGA-BH-A0E1-01	0	Normal	0
TCGA-BH-A0E2-01	N2	LumA	Stage IIIA
TCGA-BH-A0GY-01	N1	LumA	Stage IIA
TCGA-BH-A0GZ-01	N1	LumA	Stage IIA
TCGA-BH-A0H0-01	N0	LumB	Stage IA
TCGA-BH-A0H6-01	N0	LumA	Stage IA
TCGA-BH-A0H7-01	0	Normal	0
TCGA-BH-A0H9-01	0	0	0
TCGA-BH-A0HB-01	N0	LumA	Stage IA
TCGA-BH-A0HK-01	0	Normal	0
TCGA-BH-A0HX-01	N1	LumA	Stage IIB
TCGA-BH-A0HY-01	N0	LumB	Stage I
TCGA-A1-A0SE-01	N0	LumA	Stage I
TCGA-A1-A0SH-01	N0	LumA	Stage IIA
TCGA-A1-A0SJ-01	N1	LumA	Stage IIIA
TCGA-A1-A0SK-01	N0	Basal	Stage IIA
TCGA-A1-A0SM-01	N0	LumA	Stage IIA
TCGA-A1-A0SP-01	N0	Basal	Stage IIA
TCGA-A2-A0EN-01	N0	LumA	Stage IIA
TCGA-A2-A0ST-01	N1	Basal	Stage IIA
TCGA-A2-A0SU-01	N0	LumA	Stage IIA
TCGA-A2-A0SV-01	N2	LumB	Stage IV
TCGA-A2-A0SW-01	N2	LumB	Stage IV
TCGA-A2-A0SX-01	N0	Basal	Stage IA
TCGA-A2-A0SY-01	N1	LumA	Stage IIIA
TCGA-A2-A0T0-01	N1	Basal	Stage IIB
TCGA-A2-A0T1-01	N3	Her2	Stage IIIC
TCGA-A2-A0T2-01	N3	Basal	Stage IV
TCGA-A2-A0T4-01	N0	LumA	Stage IIA
TCGA-A2-A0T5-01	N0	LumA	Stage IIB
TCGA-A2-A0T6-01	N0	LumA	Stage IIB
TCGA-A2-A0T7-01	N0	LumA	Stage IIA
TCGA-A8-A075-01	N1	LumB	Stage IIB
TCGA-AR-A0TX-01	N1	Her2	Stage II
TCGA-B6-A0RN-01	N0	LumA	Stage IA
TCGA-B6-A0RO-01	N1	LumA	Stage IIIB
TCGA-B6-A0RP-01	N1	LumA	Stage IIIB
TCGA-B6-A0RT-01	N1	Basal	Stage IIIA
TCGA-B6-A0RU-01	N0	Basal	Stage IA
TCGA-B6-A0RV-01	N2	LumA	Stage IIIA
TCGA-BH-A0BC-01	0	Normal	0
TCGA-BH-A0DH-01	0	Normal	0
TCGA-BH-A0DQ-01	0	LumA	0
TCGA-BH-A0HI-01	N0	LumA	Stage IA
TCGA-BH-A0HP-01	N2	LumA	Stage IIIA
TCGA-BH-A0RX-01	N0	Basal	Stage IIA
TCGA-A2-A04R-01	N0	LumB	Stage IA
TCGA-A2-A0YC-01	N1	LumA	Stage IIB
TCGA-A2-A0YD-01	N0	LumA	Stage IIB
TCGA-A2-A0YE-01	N1	Basal	Stage IIB
TCGA-A2-A0YF-01	N0	LumA	Stage IA
TCGA-A2-A0YG-01	N3	LumB	Stage IIIC
TCGA-A2-A0YH-01	N2	LumB	Stage IIIA
TCGA-A2-A0YJ-01	N2	Basal	Stage IIIA
TCGA-A2-A0YK-01	N0	Normal	Stage IIA
TCGA-A2-A0YL-01	N2	LumA	Stage IIIA
TCGA-A2-A0YM-01	N0	Basal	Stage IIA
TCGA-A2-A0YT-01	N2	LumB	Stage IIIB
TCGA-AN-A0XN-01	N2	LumA	Stage IIIA
TCGA-AN-A0XO-01	N2	LumA	Stage IIIA
TCGA-AN-A0XP-01	N2	LumA	Stage IIIA
TCGA-AN-A0XR-01	N2	LumB	Stage IIIA
TCGA-AN-A0XS-01	N2	LumA	Stage IIIA
TCGA-AN-A0XT-01	N2	LumA	Stage IIIA
TCGA-AN-A0XU-01	N0	Basal	Stage IIA
TCGA-AN-A0XV-01	N2	LumA	Stage IIIA
TCGA-AN-A0XW-01	N2	LumA	Stage IIIA
TCGA-AR-A0U0-01	N1	Basal	Stage II
TCGA-AR-A0U2-01	N2	LumB	Stage III
TCGA-AR-A0U3-01	N1	LumA	Stage II
TCGA-B6-A0WT-01	N1	LumA	Stage IIB
TCGA-B6-A0WV-01	N1	LumB	Stage IIB
TCGA-B6-A0WW-01	N1	LumB	0
TCGA-B6-A0WX-01	N1	Basal	Stage IIIA
TCGA-B6-A0WY-01	N1	LumA	Stage IIIA
TCGA-B6-A0WZ-01	N1	LumA	Stage IIB
TCGA-B6-A0X1-01	N2	Basal	Stage IV
TCGA-B6-A0X4-01	N1	LumA	Stage IIB
TCGA-B6-A0X5-01	N1	LumB	Stage IIB
TCGA-BH-A0W3-01	N1	LumB	Stage IIA
TCGA-BH-A0W4-01	N0	LumA	Stage IIA
TCGA-BH-A0W5-01	N1	LumA	Stage IIA
TCGA-BH-A0WA-01	N0	Basal	Stage IA
TCGA-A2-A0YI-01	N0	LumA	Stage IA
TCGA-AN-A0XL-01	N0	LumA	Stage IIA
TCGA-AO-A03M-01	N0	LumA	Stage IA
TCGA-AO-A03N-01	N1	LumB	Stage IIB
TCGA-AO-A03U-01	N0	Normal	Stage IA
TCGA-AO-A124-01	N0	Basal	Stage IIA
TCGA-AO-A125-01	N0	LumA	Stage IIA
TCGA-AO-A126-01	N0	LumA	Stage IIA
TCGA-AO-A128-01	N0	Basal	Stage IIA
TCGA-AO-A129-01	N1	Basal	Stage IIB
TCGA-AO-A12B-01	N0	LumA	Stage IIA
TCGA-AO-A12E-01	N0	LumA	Stage IIB
TCGA-AO-A12G-01	N0	LumA	Stage IIA
TCGA-AQ-A04H-01	N2	LumB	Stage IIIA
TCGA-AQ-A04L-01	N0	LumA	Stage IIA
TCGA-B6-A0X7-01	N0	LumA	0
TCGA-E2-A105-01	N0	LumA	Stage IIA
TCGA-E2-A107-01	N2	0	Stage IIIA
TCGA-E2-A108-01	N2	Normal	Stage IIIA
TCGA-E2-A109-01	N0	LumB	Stage IIA
TCGA-E2-A10B-01	N1	LumA	Stage IIB
TCGA-E2-A10C-01	N1	LumB	Stage IIB
TCGA-E2-A10E-01	N1	LumA	Stage IIA
TCGA-E2-A10F-01	N0	LumA	Stage IIA
TCGA-A1-A0SD-01	N0	LumA	Stage IIA
TCGA-A2-A04N-01	N0	LumA	Stage IA
TCGA-A2-A04U-01	N0	Basal	Stage IIA
TCGA-A2-A04W-01	N1	Her2	Stage IIB
TCGA-A2-A0CL-01	N2	Normal	Stage IIIA
TCGA-A2-A0CS-01	N3	LumA	Stage IV
TCGA-A2-A0CV-01	N1	LumA	Stage IIB
TCGA-A2-A0CW-01	N1	LumB	Stage IIB
TCGA-A2-A0D3-01	N0	LumA	Stage IA
TCGA-A2-A0ES-01	N0	LumA	Stage IIA
TCGA-A2-A0EW-01	N3	LumA	Stage IIIC
TCGA-A2-A0T3-01	N1	LumB	Stage IA
TCGA-A7-A0DA-01	N0	Basal	Stage IIA
TCGA-AO-A03V-01	N0	LumA	Stage IA
TCGA-AO-A12A-01	N0	LumA	Stage IIA
TCGA-AO-A12D-01	N1	Her2	Stage IIA
TCGA-AO-A12F-01	N0	Basal	Stage IIA
TCGA-AO-A12H-01	N0	LumA	Stage IIA
TCGA-AR-A0TS-01	N1	Basal	Stage II
TCGA-AR-A0TY-01	N0	LumB	Stage II
TCGA-B6-A0IH-01	N1	LumA	Stage IIIA
TCGA-B6-A0RH-01	N0	Her2	Stage IIA
TCGA-B6-A0RQ-01	N0	Normal	Stage IIB
TCGA-B6-A0WS-01	N0	LumA	0
TCGA-B6-A0X0-01	N0	LumA	Stage IA
TCGA-BH-A0AV-01	N0	Basal	Stage I
TCGA-BH-A0B0-01	N0	LumA	Stage I
TCGA-BH-A0B7-01	0	Normal	0
TCGA-BH-A0BG-01	N0	Basal	Stage I
TCGA-BH-A0BL-01	0	0	0
TCGA-BH-A0BP-01	N0	LumA	Stage I
TCGA-BH-A0BQ-01	0	Normal	0
TCGA-BH-A0BR-01	N0	LumA	Stage I
TCGA-BH-A0BW-01	0	Normal	0
TCGA-BH-A0C7-01	N1	LumB	Stage IIB
TCGA-BH-A0DE-01	0	0	0
TCGA-BH-A0DL-01	0	Normal	0
TCGA-BH-A0DX-01	N0	LumA	Stage I
TCGA-BH-A0E9-01	N1	LumA	Stage IIB
TCGA-BH-A0EA-01	N1	LumA	Stage IIA
TCGA-BH-A0EI-01	N1	LumA	Stage IIA
TCGA-BH-A0H5-01	0	Normal	0
TCGA-BH-A0W7-01	N0	LumA	Stage IA
TCGA-C8-A12K-01	N1	Basal	Stage IIB
TCGA-C8-A12L-01	N0	Her2	Stage IIA
TCGA-C8-A12M-01	N0	LumB	Stage IIA
TCGA-C8-A12N-01	N0	LumA	Stage IIA
TCGA-C8-A12O-01	N0	LumA	Stage IIA
TCGA-C8-A12P-01	N1	Her2	Stage IIB
TCGA-C8-A12Q-01	N2	Her2	Stage IIIA
TCGA-C8-A12T-01	N0	Her2	Stage IIA
TCGA-C8-A12U-01	N1	LumB	Stage IB
TCGA-C8-A12V-01	N0	Basal	Stage IIA
TCGA-C8-A12W-01	N1	LumB	Stage IIIB
[truncated: 116 more rows]

## Sheet: Tumour_Scores
Tumour	Type	MvE	Order	EPI.Z	MES.Z	quintile
[truncated: 960 more rows]

[truncated: 1 more sheets: Fig 3c]
