# Supplementary material for: Cellular geometry and epithelial-mesenchymal plasticity intersect with PIEZO1 in breast cancer cells
Source: Commun Biol. 2024 Apr 17;7:467. doi: 10.1038/s42003-024-06163-z (PMC11024093; doi:10.1038/s42003-024-06163-z)
Supplement: Supplementary file 7 — Supplementary Data 4 [file 42003_2024_6163_MOESM7_ESM.xlsx]

## Sheet: Fig 4a
YODA 1 (uM)				Table Analyzed	ECad-72h*						Number of families	1
0	1	3									Number of comparisons per family	2
0.395452	0.323134	0.281414		Repeated measures ANOVA summary							Alpha	0.05
0.395833	0.315376	0.288791		Assume sphericity?	No
0.392427	0.323475	0.284098		F	221.4						Dunnett's multiple comparisons test	Mean Diff.	95.00% CI of diff.	Below threshold?	Summary	Adjusted P Value	A-?
0.40219	0.329235	0.268576		P value	0.0002						0 vs. 1	0.07367	0.06429 to 0.08305	Yes	***	0.0002	B	1
				P value summary	***						0 vs. 3	0.1158	0.09200 to 0.1395	Yes	***	0.0005	C	3
				Statistically significant (P < 0.05)?	Yes
				Geisser-Greenhouse's epsilon	0.5871						Test details	Mean 1	Mean 2	Mean Diff.	SE of diff.	n1	n2	q	DF
				R squared	0.9866						0 vs. 1	0.3965	0.3228	0.07367	0.002427	4	4	30.36	3
											0 vs. 3	0.3965	0.2807	0.1158	0.006144	4	4	18.84	3
				Was the matching effective?
				F	1.344e-09
				P value	>0.9999
				P value summary	ns
				Is there significant matching (P < 0.05)?	No
				R squared	8.981e-12
				ANOVA table	SS	DF	MS	F (DFn, DFd)	P value
				Treatment (between columns)	0.02746	2	0.01373	F (1.174, 3.523) = 221.4	P=0.0002
				Individual (between rows)	2.5e-13	3	8.333e-14	F (3, 6) = 1.344e-009	P>0.9999
				Residual (random)	0.0003721	6	6.202e-05
				Total	0.02784	11
				Data summary
				Number of treatments (columns)	3
				Number of subjects (rows)	4
				Number of missing values	0

## Sheet: Fig 4b
YODA 1 (uM)				Table Analyzed	vim-24h*						Number of families	1
0	1	3									Number of comparisons per family	2
0.142516	0.383942	0.473542		Repeated measures ANOVA summary							Alpha	0.05
0.207292	0.361557	0.431151		Assume sphericity?	No
0.095337	0.291088	0.613575		F	14.06						Dunnett's multiple comparisons test	Mean Diff.	95.00% CI of diff.	Below threshold?	Summary	Adjusted P Value	A-?
0.21714	0.384358	0.398503		P value	0.0278						0 vs. 1	-0.1897	-0.2643 to -0.1150	Yes	**	0.0037	B	1
				P value summary	*						0 vs. 3	-0.3136	-0.6041 to -0.02315	Yes	*	0.041	C	3
				Statistically significant (P < 0.05)?	Yes
				Geisser-Greenhouse's epsilon	0.5471						Test details	Mean 1	Mean 2	Mean Diff.	SE of diff.	n1	n2	q	DF
				R squared	0.8241						0 vs. 1	0.1656	0.3552	-0.1897	0.01931	4	4	9.823	3
											0 vs. 3	0.1656	0.4792	-0.3136	0.07512	4	4	4.175	3
				Was the matching effective?
				F	1.174e-11
				P value	>0.9999
				P value summary	ns
				Is there significant matching (P < 0.05)?	No
				R squared	1.032e-12
				ANOVA table	SS	DF	MS	F (DFn, DFd)	P value
				Treatment (between columns)	0.1996	2	0.0998	F (1.094, 3.282) = 14.06	P=0.0278
				Individual (between rows)	2.5e-13	3	8.333e-14	F (3, 6) = 1.174e-011	P>0.9999
				Residual (random)	0.0426	6	0.0071
				Total	0.2422	11
				Data summary
				Number of treatments (columns)	3
				Number of subjects (rows)	4
				Number of missing values	0

## Sheet: Fig 4c
CDH1
0	0.03	0.1	0.3	1	3		Table Analyzed	CDH1						Number of families	1
-0.58565	-0.64826	-0.53764	-0.60302	-0.23464	-0.09875									Number of comparisons per family	5
0.361541	0.3126	0.395791	0.513439	0.598302	0.786384		Repeated measures ANOVA summary							Alpha	0.05
0.224107	0.263852	0.337001	0.461324	0.67642	0.721559		Assume sphericity?	No
							F	32.03						Dunnett's multiple comparisons test	Mean Diff.	95.00% CI of diff.	Below threshold?	Summary	Adjusted P Value	A-?
							P value	0.0056						0 vs. 0.03	0.02394	-0.1959 to 0.2438	No	ns	0.893	B	0.03
							P value summary	**						0 vs. 0.1	-0.06505	-0.2312 to 0.1011	No	ns	0.2654	C	0.1
							Statistically significant (P < 0.05)?	Yes						0 vs. 0.3	-0.1239	-0.6366 to 0.3888	No	ns	0.5098	D	0.3
							Geisser-Greenhouse's epsilon	0.3549						0 vs. 1	-0.3467	-0.7734 to 0.07999	No	ns	0.0742	E	1
							R squared	0.9412						0 vs. 3	-0.4697	-0.6250 to -0.3145	Yes	**	0.0057	F	3
							Was the matching effective?							Test details	Mean 1	Mean 2	Mean Diff.	SE of diff.	n1	n2	q	DF
							F	454						0 vs. 0.03	-6.667e-07	-0.02394	0.02394	0.03208	3	3	0.746	2
							P value	<0.0001						0 vs. 0.1	-6.667e-07	0.06505	-0.06505	0.02425	3	3	2.683	2
							P value summary	****						0 vs. 0.3	-6.667e-07	0.1239	-0.1239	0.07481	3	3	1.656	2
							Is there significant matching (P < 0.05)?	Yes						0 vs. 1	-6.667e-07	0.3467	-0.3467	0.06226	3	3	5.568	2
							R squared	0.8422						0 vs. 3	-6.667e-07	0.4697	-0.4697	0.02265	3	3	20.74	2
							ANOVA table	SS	DF	MS	F (DFn, DFd)	P value
							Treatment (between columns)	0.6014	5	0.1203	F (1.774, 3.549) = 32.03	P=0.0056
							Individual (between rows)	3.41	2	1.705	F (2, 10) = 454.0	P<0.0001
							Residual (random)	0.03755	10	0.003755
							Total	4.049	17
							Data summary
							Number of treatments (columns)	6
							Number of subjects (rows)	3
							Number of missing values	0
VIM
0	0.03	0.1	0.3	1	3		Table Analyzed	VIM						Number of families	1
-0.43131	-0.60213	-0.29953	-0.18413	-0.22157	0.089419									Number of comparisons per family	5
0.698409	0.515544	0.708666	0.654843	0.858306	1.1904		Repeated measures ANOVA summary							Alpha	0.05
-0.2671	-0.24383	-0.17562	0.016877	0.077962	0.289092		Assume sphericity?	No
							F	25.77						Dunnett's multiple comparisons test	Mean Diff.	95.00% CI of diff.	Below threshold?	Summary	Adjusted P Value	A-?
							P value	0.0076						0 vs. 0.03	0.1101	-0.3476 to 0.5679	No	ns	0.5123	B	0.03
							P value summary	**						0 vs. 0.1	-0.07784	-0.3228 to 0.1671	No	ns	0.361	C	0.1
							Statistically significant (P < 0.05)?	Yes						0 vs. 0.3	-0.1625	-0.8725 to 0.5474	No	ns	0.541	D	0.3
							Geisser-Greenhouse's epsilon	0.3599						0 vs. 1	-0.2382	-0.6173 to 0.1409	No	ns	0.1191	E	1
							R squared	0.928						0 vs. 3	-0.523	-0.6502 to -0.3957	Yes	**	0.0031	F	3
							Was the matching effective?							Test details	Mean 1	Mean 2	Mean Diff.	SE of diff.	n1	n2	q	DF
							F	322.3						0 vs. 0.03	-3.333e-07	-0.1101	0.1101	0.06679	3	3	1.649	2
							P value	<0.0001						0 vs. 0.1	-3.333e-07	0.07784	-0.07784	0.03574	3	3	2.178	2
							P value summary	****						0 vs. 0.3	-3.333e-07	0.1625	-0.1625	0.1036	3	3	1.569	2
							Is there significant matching (P < 0.05)?	Yes						0 vs. 1	-3.333e-07	0.2382	-0.2382	0.05532	3	3	4.307	2
							R squared	0.8228						0 vs. 3	-3.333e-07	0.523	-0.523	0.01857	3	3	28.17	2
							ANOVA table	SS	DF	MS	F (DFn, DFd)	P value
							Treatment (between columns)	0.7272	5	0.1454	F (1.799, 3.599) = 25.77	P=0.0076
							Individual (between rows)	3.638	2	1.819	F (2, 10) = 322.3	P<0.0001
							Residual (random)	0.05645	10	0.005645
							Total	4.422	17
							Data summary
							Number of treatments (columns)	6
							Number of subjects (rows)	3
							Number of missing values	0
CLDN4
0	0.03	0.1	0.3	1	3		Table Analyzed	CLDN4						Number of families	1
0.380557	0.330295	0.405216	0.58361	1.12259	1.39543									Number of comparisons per family	5
0.231117	0.1396	0.045062	0.14969	0.801608	1.18095		Repeated measures ANOVA summary							Alpha	0.05
-0.61167	-0.46514	-0.48027	-0.30421	0.354205	0.594972		Assume sphericity?	No
							F	96.23						Dunnett's multiple comparisons test	Mean Diff.	95.00% CI of diff.	Below threshold?	Summary	Adjusted P Value	A-?
							P value	0.0024						0 vs. 0.03	-0.001584	-0.5049 to 0.5017	No	ns	>0.9999	B	0.03
							P value summary	**						0 vs. 0.1	0.009999	-0.6292 to 0.6492	No	ns	0.9999	C	0.1
							Statistically significant (P < 0.05)?	Yes						0 vs. 0.3	-0.143	-0.9394 to 0.6533	No	ns	0.6787	D	0.3
							Geisser-Greenhouse's epsilon	0.2895						0 vs. 1	-0.7595	-1.544 to 0.02500	No	ns	0.0532	E	1
							R squared	0.9796						0 vs. 3	-1.057	-1.585 to -0.5289	Yes	*	0.0129	F	3
							Was the matching effective?							Test details	Mean 1	Mean 2	Mean Diff.	SE of diff.	n1	n2	q	DF
							F	169.4						0 vs. 0.03	1.333e-06	0.001585	-0.001584	0.07345	3	3	0.02156	2
							P value	<0.0001						0 vs. 0.1	1.333e-06	-0.009997	0.009999	0.09327	3	3	0.1072	2
							P value summary	****						0 vs. 0.3	1.333e-06	0.143	-0.143	0.1162	3	3	1.231	2
							Is there significant matching (P < 0.05)?	Yes						0 vs. 1	1.333e-06	0.7595	-0.7595	0.1145	3	3	6.635	2
							R squared	0.4082						0 vs. 3	1.333e-06	1.057	-1.057	0.07708	3	3	13.71	2
							ANOVA table	SS	DF	MS	F (DFn, DFd)	P value
							Treatment (between columns)	3.241	5	0.6482	F (1.448, 2.895) = 96.23	P=0.0024
							Individual (between rows)	2.282	2	1.141	F (2, 10) = 169.4	P<0.0001
							Residual (random)	0.06736	10	0.006736
							Total	5.59	17
							Data summary
							Number of treatments (columns)	6
							Number of subjects (rows)	3
							Number of missing values	0
SERPINE1							Table Analyzed	SERPINE1						Number of families	1
0	0.03	0.1	0.3	1	3									Number of comparisons per family	5
0.738061	1.32492	2.24698	2.86516	4.37816	4.37367		Repeated measures ANOVA summary							Alpha	0.05
-0.37558	-0.25716	0.098459	1.04672	2.33982	2.39871		Assume sphericity?	No
-0.36248	-0.47576	0.070369	0.783197	2.11679	2.04156		F	81.65						Dunnett's multiple comparisons test	Mean Diff.	95.00% CI of diff.	Below threshold?	Summary	Adjusted P Value	A-?
							P value	0.0084						0 vs. 0.03	-0.1973	-1.609 to 1.214	No	ns	0.8022	B	0.03
							P value summary	**						0 vs. 0.1	-0.8053	-3.218 to 1.607	No	ns	0.3369	C	0.1
							Statistically significant (P < 0.05)?	Yes						0 vs. 0.3	-1.565	-3.567 to 0.4372	No	ns	0.0797	D	0.3
							Geisser-Greenhouse's epsilon	0.2231						0 vs. 1	-2.945	-5.372 to -0.5175	Yes	*	0.0344	E	1
							R squared	0.9761						0 vs. 3	-2.938	-5.438 to -0.4378	Yes	*	0.0366	F	3
							Was the matching effective?							Test details	Mean 1	Mean 2	Mean Diff.	SE of diff.	n1	n2	q	DF
							F	112.1						0 vs. 0.03	3.333e-07	0.1973	-0.1973	0.2059	3	3	0.9583	2
							P value	<0.0001						0 vs. 0.1	3.333e-07	0.8053	-0.8053	0.352	3	3	2.288	2
							P value summary	****						0 vs. 0.3	3.333e-07	1.565	-1.565	0.2922	3	3	5.357	2
							Is there significant matching (P < 0.05)?	Yes						0 vs. 1	3.333e-07	2.945	-2.945	0.3542	3	3	8.314	2
							R squared	0.349						0 vs. 3	3.333e-07	2.938	-2.938	0.3648	3	3	8.053	2
							ANOVA table	SS	DF	MS	F (DFn, DFd)	P value
							Treatment (between columns)	25.62	5	5.123	F (1.115, 2.231) = 81.65	P=0.0084
							Individual (between rows)	14.07	2	7.035	F (2, 10) = 112.1	P<0.0001
							Residual (random)	0.6275	10	0.06275
							Total	40.32	17
							Data summary
							Number of treatments (columns)	6
							Number of subjects (rows)	3
							Number of missing values	0

## Sheet: Fig 4e
Scrambled						PIEZO1-KO
Time (s)	0	3	10	ATP (100 μM)		Time (s)	0	3	10	ATP (100 μM)
0	0	0	0	0		0	0	0	0	0
1	0.00057283	0.000122935	-0.00417839	0.000370099		1	-0.00156621	0.00099367	0.000182396	0.0010214
2	0.00331563	-0.000203203	-0.00120965	0.00314617		2	-0.00374803	0.00307023	0.00261768	0.00356541
3.04333	0.00265729	0.0016951	-0.000645044	0.00349557		3.04333	-0.00174163	0.00220778	0.004551	0.00166879
4.01	0.00155817	0.000374814	-0.00186871	0.00147075		4.01	0.000448928	0.00173607	0.00275821	0.00387661
5.01	0.00228112	-0.000190988	-0.00263144	0.00202015		5.01	-0.000643477	-0.000774251	0.00344714	0.00358485
6.06333	0.00134819	-0.000904997	-0.00196079	0.00249866		6.06333	0.000726822	0.00121406	0.00105049	0.000791496
7.07	0.00129694	-0.00293372	-0.00259764	0.000346508		7.07	0.000302707	0.00141712	0.00229706	0.00162776
8	0.0005832	-0.00179577	-0.0023243	0.00349061		8	-0.000460378	0.00285084	0.00333688	0.00256179
9.07	0.00212559	-0.00314766	-0.00307966	0.000991491		9.07	-0.00198748	0.000103083	0.00226326	0.00344267
9.82667	-0.000100782	-0.00220079	-0.00424039	0.000971889		9.82667	-0.000980686	0.00337431	0.00447547	0.00555561
10.8367	2.79356e-05	-0.00450207	-0.00487475	-0.000942395		10.8367	-0.000946587	-0.000772771	0.00354852	0.00109168
11.91	-0.000397548	-0.00499638	-0.00291973	4.34e-05		11.91	-0.000986652	0.000922601	0.00458281	-0.000123608
12.8367	-0.000473159	-0.00462654	-0.00769002	-0.000841071		12.8367	-0.0026693	-0.000302363	0.00472714	0.000686643
13.8967	-0.000968597	-0.00376543	-0.00703241	0.00164791		13.8967	-0.00248297	-0.000463726	0.00417138	0.000157198
14.9033	-0.0190617	-0.024535	-0.0168792	-0.0152558		14.9033	-0.0146642	-0.0164386	-0.0110007	-0.00956907
15.8367	-0.0362032	-0.040763	-0.0256836	-0.0207682		15.8367	-0.0236298	-0.0261003	-0.0184004	-0.011871
16.86	-0.0359552	-0.0321821	-0.0100288	0.00389718		16.86	-0.0246834	-0.0249235	-0.0195507	0.0103245
17.8367	-0.0355134	-0.0290357	0.00220288	0.145543		17.8367	-0.0246769	-0.0255727	-0.0170886	0.151617
18.8533	-0.0346263	-0.0202468	0.0259176	0.68836		18.8533	-0.0222334	-0.0225415	-0.0177915	0.673577
19.5633	-0.0332238	-0.0120624	0.0422781	1.10066		19.5633	-0.0210141	-0.0203128	-0.0144899	1.05528
20.5667	-0.0353217	-0.00154812	0.0609644	1.52583		20.5667	-0.0226124	-0.0212776	-0.0160439	1.4606
21.6367	-0.0329812	0.0103504	0.0908974	1.7648		21.6367	-0.024374	-0.0206628	-0.0180337	1.681
22.5633	-0.0362938	0.0181941	0.115425	1.88147		22.5633	-0.0244718	-0.0215155	-0.0173162	1.79064
23.63	-0.0356596	0.0307613	0.145888	1.97361		23.63	-0.0273846	-0.0229029	-0.0185163	1.86647
24.5667	-0.0322832	0.043177	0.174068	2.02164		24.5667	-0.0245247	-0.0199033	-0.0161981	1.91569
25.5733	-0.0346834	0.0543826	0.203485	2.06088		25.5733	-0.0240925	-0.0206287	-0.015877	1.95845
26.5633	-0.0375225	0.0691273	0.235343	2.09771		26.5633	-0.0248967	-0.0227869	-0.0179126	1.99008
27.5633	-0.0355167	0.0774277	0.269402	2.1232		27.5633	-0.022957	-0.0216231	-0.0173247	2.01545
28.5633	-0.0354879	0.0904582	0.299953	2.14874		28.5633	-0.022888	-0.0214158	-0.0134796	2.0402
29.5633	-0.036244	0.104119	0.334113	2.17773		29.5633	-0.0245265	-0.0215251	-0.0162105	2.06305
30.5633	-0.0369316	0.116049	0.367138	2.20373		30.5633	-0.022719	-0.0200358	-0.0158948	2.08908
31.5667	-0.036992	0.13033	0.398509	2.23468		31.5667	-0.0234871	-0.0239749	-0.0147817	2.11211
32.5733	-0.0387753	0.144514	0.43473	2.25884		32.5733	-0.0267844	-0.0214252	-0.0147657	2.13602
33.5633	-0.0373876	0.157638	0.470007	2.28172		33.5633	-0.0230686	-0.0198953	-0.0145408	2.16134
34.5633	-0.0364159	0.172497	0.503066	2.30884		34.5633	-0.0245076	-0.0219213	-0.0119644	2.18544
35.5633	-0.0372968	0.18691	0.54012	2.33688		35.5633	-0.0263808	-0.0218391	-0.0130937	2.2064
36.5633	-0.0370315	0.203224	0.573832	2.35773		36.5633	-0.0238065	-0.0199563	-0.0153269	2.2329
37.5633	-0.0359484	0.216041	0.608091	2.38393		37.5633	-0.0195975	-0.0230478	-0.0127985	2.26216
38.5733	-0.0380633	0.233552	0.64327	2.4063		38.5733	-0.0238899	-0.0226898	-0.0130752	2.28154
39.5733	-0.0375231	0.2483	0.677693	2.43315		39.5733	-0.0253029	-0.0210663	-0.0128832	2.31063
40.5633	-0.0372572	0.261831	0.709383	2.45819		40.5633	-0.0235365	-0.0195512	-0.0121253	2.33453
41.5633	-0.0364539	0.275428	0.746004	2.48662		41.5633	-0.0244498	-0.0201197	-0.0128535	2.36311
42.5633	-0.0363646	0.293877	0.785029	2.50849		42.5633	-0.0239407	-0.0190109	-0.0108334	2.38431
43.5633	-0.0358686	0.311253	0.817606	2.53875		43.5633	-0.0257237	-0.0189979	-0.0109037	2.40947
44.5633	-0.0367721	0.321786	0.853509	2.56436		44.5633	-0.020368	-0.0209869	-0.01261	2.43981
45.5733	-0.0348998	0.340574	0.887579	2.58983		45.5733	-0.0235426	-0.0197669	-0.0109086	2.46108
46.5733	-0.0348301	0.351438	0.924576	2.62032		46.5733	-0.0223989	-0.0190561	-0.0107973	2.49087
47.5633	-0.0351303	0.371196	0.955325	2.64394		47.5633	-0.02319	-0.0183225	-0.0104708	2.51625
48.5633	-0.0349673	0.383433	0.990952	2.67107		48.5633	-0.0245513	-0.0188246	-0.0116601	2.53708
49.5633	-0.0355205	0.401972	1.02378	2.69437		49.5633	-0.0219598	-0.0193303	-0.00794926	2.56849
50.5633	-0.0334007	0.414518	1.05763	2.71444		50.5633	-0.0219994	-0.0172494	-0.00820592	2.59641
51.5633	-0.0353556	0.431494	1.08953	2.74237		51.5633	-0.023478	-0.0203186	-0.00755579	2.61682
52.5733	-0.0354479	0.447934	1.1236	2.76569		52.5733	-0.0247667	-0.017188	-0.0074262	2.6436
53.5733	-0.0363123	0.460417	1.15539	2.79271		53.5733	-0.0235724	-0.01811	-0.0083389	2.66059
54.5633	-0.0349996	0.477933	1.18906	2.81585		54.5633	-0.0242543	-0.0184784	-0.00583382	2.68942
55.5633	-0.0355575	0.490201	1.2193	2.83293		55.5633	-0.0241617	-0.0189074	-0.00919647	2.71319
56.5633	-0.0349661	0.505121	1.24785	2.85368		56.5633	-0.0234642	-0.0169609	-0.00684499	2.73542
57.5633	-0.0345899	0.516486	1.27772	2.87138		57.5633	-0.0249541	-0.0170483	-0.00726725	2.75881
58.5633	-0.035268	0.534337	1.30472	2.89584		58.5633	-0.02527	-0.0159782	-0.00824379	2.77853
59.5733	-0.0360102	0.549558	1.33575	2.91627		59.5733	-0.0261619	-0.0174631	-0.00485927	2.80577
60.5733	-0.0358657	0.56451	1.36486	2.93928		60.5733	-0.0240178	-0.0182954	-0.00552552	2.82177
61.5633	-0.0365731	0.577769	1.39167	2.95761		61.5633	-0.0239344	-0.0174526	-0.00691941	2.84352
62.5633	-0.03576	0.595332	1.41714	2.97055		62.5633	-0.026613	-0.0170886	-0.00649351	2.86364
63.5633	-0.0361516	0.606643	1.44266	2.99225		63.5633	-0.0231225	-0.0164179	-0.00368019	2.88905
64.5633	-0.0375706	0.619968	1.47012	3.00798		64.5633	-0.0245413	-0.0173758	-0.0038076	2.89805
65.5633	-0.0361843	0.635512	1.49555	3.02284		65.5633	-0.0244114	-0.0184936	-0.00525462	2.92836
66.5733	-0.0354594	0.647483	1.52164	3.04017		66.5733	-0.0277805	-0.017213	-0.00712019	2.93577
67.5733	-0.0367767	0.665118	1.54539	3.05496		67.5733	-0.0268901	-0.0178115	-0.00600559	2.95627
68.5633	-0.0370688	0.676776	1.5736	3.06765		68.5633	-0.0239874	-0.0157605	-0.00275174	2.97097
69.5633	-0.0353357	0.690932	1.59373	3.08049		69.5633	-0.0261801	-0.0150817	-0.00647222	2.98759
70.5633	-0.0353493	0.705095	1.61776	3.09869		70.5633	-0.0251786	-0.0173312	-0.00422834	2.99889
71.5633	-0.0378356	0.718001	1.6406	3.10288		71.5633	-0.0276915	-0.0160409	-0.00315216	3.01634
72.5633	-0.0370231	0.731043	1.66105	3.11687		72.5633	-0.026584	-0.0179926	-0.00490172	3.02881
73.5733	-0.0383083	0.746199	1.68206	3.13057		73.5733	-0.0278074	-0.0177707	-0.00721896	3.04378
74.5733	-0.0372524	0.756195	1.70658	3.14141		74.5733	-0.028097	-0.0192555	-0.00586487	3.05862
75.5633	-0.0384653	0.76716	1.72709	3.14533		75.5633	-0.0282516	-0.0194661	-0.00636456	3.06657
76.5633	-0.0391151	0.780288	1.74405	3.15632		76.5633	-0.0251181	-0.0182948	-0.00663742	3.07719
77.5633	-0.0384885	0.798954	1.76141	3.171		77.5633	-0.0276475	-0.0192335	-0.00450628	3.09248
78.5633	-0.0368891	0.809062	1.78716	3.18268		78.5633	-0.026562	-0.017657	-0.00521443	3.10177
79.5633	-0.0416906	0.820539	1.80235	3.18313		79.5633	-0.0275612	-0.0169686	-0.00401395	3.10704
80.5733	-0.037628	0.837096	1.82355	3.18499		80.5733	-0.0260307	-0.0161722	-0.00808496	3.11416
81.5733	-0.0389469	0.847308	1.83681	3.19631		81.5733	-0.0306251	-0.019354	-0.00706621	3.12508
82.5633	-0.0399213	0.858013	1.85739	3.19599		82.5633	-0.028016	-0.0193182	-0.0059339	3.13372
83.5633	-0.0409952	0.872192	1.87533	3.2008		83.5633	-0.0279931	-0.018036	-0.00618189	3.13826
84.5633	-0.0408159	0.880715	1.88977	3.21149		84.5633	-0.0300727	-0.018618	-0.00715193	3.15064
85.5633	-0.041778	0.896991	1.90876	3.21156		85.5633	-0.029483	-0.0173998	-0.00613322	3.15754
86.5633	-0.0434066	0.907384	1.92512	3.22308		86.5633	-0.0284573	-0.0208073	-0.00652693	3.16183
87.5733	-0.0427774	0.919453	1.94017	3.22088		87.5733	-0.0283099	-0.0196793	-0.00615839	3.16688
88.5733	-0.0418564	0.933224	1.95507	3.22327		88.5733	-0.0306803	-0.0203848	-0.00739358	3.16974
89.5633	-0.0413823	0.943697	1.96627	3.22928		89.5633	-0.0296848	-0.0202668	-0.0102553	3.1784
90.5633	-0.0438193	0.953903	1.97853	3.22822		90.5633	-0.0291584	-0.0214024	-0.00587077	3.17735
91.5633	-0.0425015	0.968532	1.99881	3.23237		91.5633	-0.0294683	-0.0218999	-0.00693722	3.18455
92.5633	-0.0433333	0.976331	2.01007	3.23669		92.5633	-0.0285456	-0.0205017	-0.0102659	3.18792
93.5633	-0.0446939	0.988509	2.02486	3.23936		93.5633	-0.0306801	-0.0192394	-0.00980341	3.18752
94.5733	-0.0432592	0.999513	2.0341	3.24104		94.5733	-0.0301453	-0.0192724	-0.00842782	3.19449
95.57	-0.0453762	1.01274	2.05217	3.2369		95.57	-0.0333356	-0.0223907	-0.0110338	3.19338
96.5633	-0.045938	1.02422	2.06059	3.24335		96.5633	-0.0315411	-0.0185405	-0.0110586	3.19854
97.5633	-0.0465471	1.03384	2.07528	3.23629		97.5633	-0.0322696	-0.0197352	-0.0101793	3.20127
98.5633	-0.0447719	1.04274	2.08973	3.24034		98.5633	-0.0312997	-0.0227844	-0.00925547	3.20704
99.5633	-0.0449714	1.05333	2.10078	3.23963		99.5633	-0.0327419	-0.0192783	-0.010967	3.2054
100.563	-0.0478939	1.06647	2.11149	3.2465		100.563	-0.0330446	-0.0231091	-0.0123985	3.20478
101.573	-0.0482549	1.07646	2.12217	3.24201		101.573	-0.0346292	-0.0217887	-0.00924849	3.20383
102.567	-0.0475016	1.0868	2.1354	3.2436		102.567	-0.0336273	-0.0243848	-0.0110192	3.20356
103.563	-0.048849	1.09692	2.14491	3.23721		103.563	-0.0347603	-0.0228227	-0.0119852	3.20413
104.563	-0.0511041	1.10845	2.15287	3.24169		104.563	-0.03474	-0.0218972	-0.0113176	3.20507
105.563	-0.0486738	1.11849	2.1683	3.2401		105.563	-0.0343386	-0.0227445	-0.0138033	3.21162
106.563	-0.051237	1.12763	2.1753	3.23763		106.563	-0.0338015	-0.0246665	-0.0153107	3.21185
107.563	-0.0489151	1.13791	2.19224	3.24259		107.563	-0.036931	-0.0250251	-0.012533	3.20979
108.573	-0.0488531	1.1485	2.19545	3.24128		108.573	-0.0369027	-0.025077	-0.0148062	3.20605
109.563	-0.0512017	1.15823	2.20832	3.2424		109.563	-0.0362278	-0.0257286	-0.0152896	3.20614
110.563	-0.0521607	1.16464	2.21793	3.2368		110.563	-0.0375424	-0.0277062	-0.0159211	3.20569
111.563	-0.0519051	1.17813	2.23094	3.23588		111.563	-0.0371029	-0.0255661	-0.0148216	3.20714
112.563	-0.0520455	1.18757	2.23856	3.23835		112.563	-0.0393508	-0.0239663	-0.0148579	3.21057
113.563	-0.0531135	1.19641	2.24968	3.23515		113.563	-0.0349039	-0.0241376	-0.0150377	3.20834
114.563	-0.051212	1.20683	2.25349	3.23504		114.563	-0.0370441	-0.0229657	-0.017259	3.20342
115.573	-0.0524165	1.21309	2.26234	3.23437		115.573	-0.0404672	-0.0258344	-0.0166804	3.20499
116.563	-0.0520827	1.22746	2.27447	3.2387		116.563	-0.0361835	-0.0260165	-0.0155629	3.20434
117.563	-0.0523191	1.23433	2.28167	3.23447		117.563	-0.0387403	-0.0268712	-0.0183313	3.20345
118.563	-0.0535871	1.24294	2.295	3.2307		118.563	-0.0394943	-0.024404	-0.0166238	3.20325
119.563	-0.0553393	1.25262	2.29367	3.23088		119.563	-0.0402933	-0.0282948	-0.0178151	3.20524
120.563	-0.0553924	1.25875	2.30002	3.22436		120.563	-0.0401252	-0.028447	-0.0217541	3.20045
121.563	-0.0561032	1.27006	2.31436	3.22488		121.563	-0.0403369	-0.0278057	-0.016943	3.20085
122.573	-0.0575467	1.28166	2.3209	3.22428		122.573	-0.0414076	-0.0271701	-0.0199018	3.19861
123.563	-0.0563034	1.28934	2.32441	3.22428		123.563	-0.0448198	-0.0275946	-0.0201824	3.19369
124.563	-0.0565858	1.29738	2.3328	3.22156		124.563	-0.0422472	-0.0254056	-0.0195918	3.19644
125.563	-0.0570258	1.30597	2.33932	3.21995		125.563	-0.0412426	-0.0265189	-0.0212039	3.19508
126.563	-0.0592482	1.31184	2.34981	3.21721		126.563	-0.0427945	-0.0306453	-0.0217902	3.18796
127.563	-0.0597274	1.32327	2.35317	3.21222		127.563	-0.041289	-0.0277868	-0.0240076	3.19056
128.567	-0.0584249	1.32962	2.35806	3.21731		128.567	-0.043543	-0.0279332	-0.0237726	3.18689
129.573	-0.0591142	1.33993	2.3648	3.21254		129.573	-0.0431959	-0.0278097	-0.0216948	3.18913
130.563	-0.0611388	1.3446	2.3683	3.20922		130.563	-0.0439195	-0.0289556	-0.0232815	3.18543
131.563	-0.0615989	1.35067	2.37664	3.20791		131.563	-0.0455264	-0.0287415	-0.0246784	3.18224
132.563	-0.0620736	1.36563	2.38097	3.21048		132.563	-0.0456664	-0.0297645	-0.0242713	3.184
133.563	-0.0611256	1.37112	2.39036	3.20313		133.563	-0.0477496	-0.0305873	-0.0262347	3.18292
134.563	-0.0619365	1.37453	2.38964	3.20096		134.563	-0.0458027	-0.0298686	-0.0273108	3.17778
135.567	-0.0627329	1.38708	2.39948	3.20022		135.567	-0.0495716	-0.0308319	-0.0269328	3.17863
136.573	-0.0608106	1.39537	2.40924	3.20435		136.573	-0.0453075	-0.0286973	-0.0260422	3.18155
137.563	-0.0613764	1.40115	2.40955	3.19515		137.563	-0.0457712	-0.0303257	-0.0278696	3.17276
138.563	-0.0644597	1.41045	2.4167	3.20152		138.563	-0.0453972	-0.0322161	-0.0278878	3.17157
139.563	-0.0639361	1.4197	2.42715	3.19431		139.563	-0.0482133	-0.0307931	-0.0297067	3.17699
140.563	-0.0628579	1.4257	2.42778	3.19838		140.563	-0.0489825	-0.029355	-0.0288447	3.17692
141.563	-0.0654516	1.43104	2.42921	3.19136		141.563	-0.0475504	-0.0313843	-0.0296419	3.16861
142.567	-0.0636513	1.43995	2.43804	3.18968		142.567	-0.0500116	-0.0317709	-0.031054	3.17243
143.573	-0.0660737	1.44815	2.44272	3.19499		143.573	-0.0502541	-0.0316342	-0.0315071	3.16426
144.563	-0.0640686	1.45761	2.44551	3.18949		144.563	-0.0505127	-0.0330864	-0.0338764	3.16107
145.563	-0.0656626	1.4635	2.44776	3.18871		145.563	-0.049618	-0.0314599	-0.0329246	3.168
146.563	-0.0669443	1.47058	2.4533	3.18129		146.563	-0.0522132	-0.0324351	-0.0311853	3.16101
147.563	-0.0647758	1.48027	2.46119	3.18501		147.563	-0.0490479	-0.0316306	-0.0322573	3.1615
148.563	-0.0662461	1.48585	2.46332	3.18118		148.563	-0.0509213	-0.0316989	-0.0321876	3.15618
149.567	-0.0691879	1.48975	2.46419	3.18065		149.567	-0.0515862	-0.0334852	-0.0333677	3.15774
150.573	-0.0679039	1.49583	2.47089	3.18578		150.573	-0.0521142	-0.0314626	-0.0325399	3.154
151.563	-0.0676164	1.50769	2.47485	3.17773		151.563	-0.0526892	-0.0339735	-0.0335104	3.15248
152.563	-0.0692552	1.51265	2.47574	3.17722		152.563	-0.0510386	-0.0336551	-0.0344669	3.15582
153.563	-0.0681572	1.51895	2.48326	3.17234		153.563	-0.0525436	-0.0337254	-0.0342445	3.14981
154.563	-0.0687697	1.52888	2.48473	3.16934		154.563	-0.0527193	-0.033864	-0.0376456	3.15242
155.563	-0.0693236	1.53073	2.48497	3.17262		155.563	-0.0531632	-0.031328	-0.0385275	3.15179
156.567	-0.0707279	1.54175	2.49574	3.16785		156.567	-0.0541392	-0.033488	-0.0383499	3.14823
157.573	-0.0690043	1.54982	2.49705	3.16864		157.573	-0.0541835	-0.0347755	-0.0382205	3.14694
158.563	-0.0697982	1.55334	2.49669	3.16647		158.563	-0.0542424	-0.0343736	-0.0378673	3.14875
159.563	-0.0735118	1.55826	2.50208	3.1602		159.563	-0.0550979	-0.0326862	-0.0373869	3.14541
160.563	-0.0715498	1.56631	2.50357	3.15858		160.563	-0.0552032	-0.0344074	-0.041512	3.1384
161.563	-0.070847	1.57141	2.50817	3.15686		161.563	-0.0538194	-0.0346172	-0.0416837	3.14084
162.563	-0.0724563	1.58023	2.51196	3.15608		162.563	-0.0560965	-0.0354634	-0.0392457	3.13993
163.567	-0.0730208	1.58445	2.51642	3.15627		163.567	-0.0560611	-0.0346581	-0.039433	3.13918
164.573	-0.0728917	1.59275	2.51301	3.15408		164.573	-0.0556903	-0.0345381	-0.0435776	3.13781
165.563	-0.0737923	1.59829	2.52059	3.14734		165.563	-0.0565556	-0.0321219	-0.0421891	3.13279
166.563	-0.0734355	1.60669	2.52011	3.14384		166.563	-0.058604	-0.0355912	-0.0413982	3.13068
167.563	-0.073923	1.61028	2.52502	3.14422		167.563	-0.0582246	-0.035782	-0.0437414	3.12724
168.563	-0.073891	1.61569	2.52475	3.14488		168.563	-0.0572807	-0.0355776	-0.0415214	3.13001
169.563	-0.0761595	1.6251	2.52812	3.14409		169.563	-0.0575367	-0.0373978	-0.0427611	3.13012
170.567	-0.0759228	1.6302	2.53054	3.1443		170.567	-0.0580965	-0.036441	-0.0419676	3.13168
171.573	-0.0767968	1.6352	2.53074	3.14305		171.573	-0.0578497	-0.0349096	-0.0444103	3.12397
172.563	-0.0759982	1.64021	2.537	3.13966		172.563	-0.0577715	-0.0359518	-0.0444335	3.12341
173.563	-0.0796298	1.65224	2.53878	3.13967		173.563	-0.0599955	-0.0362462	-0.0415989	3.11667
174.563	-0.0778029	1.65172	2.53963	3.13925		174.563	-0.0619254	-0.0385254	-0.0454343	3.11976
175.563	-0.0774126	1.65932	2.54537	3.13738		175.563	-0.0587748	-0.0358907	-0.0450642	3.12221
176.563	-0.0772793	1.66712	2.54458	3.13561		176.563	-0.0590814	-0.0359314	-0.0446175	3.11651
177.567	-0.0789773	1.66863	2.54736	3.13191		177.567	-0.0622118	-0.0377316	-0.0469161	3.11167
178.573	-0.07835	1.67776	2.54816	3.12683		178.573	-0.0590403	-0.0372867	-0.0446815	3.11386
179.563	-0.0787919	1.6792	2.551	3.12899		179.563	-0.0613893	-0.0393164	-0.0469097	3.11256
180.563	-0.078086	1.68885	2.55242	3.12788		180.563	-0.0614509	-0.0379646	-0.0459283	3.11086
181.563	-0.0806743	1.69089	2.55569	3.12616		181.563	-0.061897	-0.0373775	-0.0495499	3.10863
182.563	-0.0795545	1.69624	2.55713	3.12115		182.563	-0.0615995	-0.0393542	-0.0467979	3.10908
183.563	-0.0805748	1.70195	2.56097	3.12096		183.563	-0.0625778	-0.0385075	-0.0483763	3.1059
184.567	-0.0804665	1.71075	2.5611	3.119		184.567	-0.0635899	-0.0374569	-0.0486903	3.10533
185.573	-0.0825113	1.71593	2.56224	3.11939		185.573	-0.062528	-0.0406577	-0.0512631	3.10243
186.563	-0.0799744	1.72228	2.5652	3.1146		186.563	-0.0627569	-0.0383286	-0.0488512	3.10575
187.563	-0.0809309	1.72647	2.56528	3.11512		187.563	-0.0625402	-0.0389661	-0.0500676	3.10232
188.563	-0.0801946	1.73038	2.56936	3.11487		188.563	-0.0640088	-0.0383433	-0.0481759	3.10471
189.563	-0.0827476	1.73452	2.57037	3.10986		189.563	-0.0654859	-0.0396906	-0.0512802	3.09879
190.563	-0.0812727	1.73865	2.57063	3.11722		190.563	-0.059624	-0.0362892	-0.049804	3.09803
191.57	-0.0814941	1.74877	2.57372	3.11273		191.57	-0.0619662	-0.0372858	-0.0493751	3.09882
192.573	-0.0822382	1.7477	2.57387	3.10736		192.573	-0.0647668	-0.0409251	-0.0532393	3.09555
193.563	-0.0825456	1.75832	2.57435	3.10419		193.563	-0.0642075	-0.0390804	-0.0505775	3.09295
194.563	-0.0843883	1.75982	2.57514	3.10037		194.563	-0.0643362	-0.0395897	-0.0511044	3.09387
195.563	-0.083436	1.7703	2.57521	3.10328		195.563	-0.0649068	-0.0420615	-0.0515809	3.08862
196.563	-0.0841002	1.76935	2.57871	3.09782		196.563	-0.0654466	-0.0398314	-0.0540715	3.0934
197.563	-0.0827479	1.77896	2.58021	3.09811		197.563	-0.0662677	-0.0379624	-0.0516254	3.08632
198.573	-0.0856543	1.78244	2.58171	3.10026		198.573	-0.0649383	-0.0428365	-0.0536022	3.08543
199.573	-0.0838812	1.78379	2.583	3.09436		199.573	-0.0643284	-0.0373952	-0.0553288	3.08564
200.563	-0.0855625	1.78853	2.57987	3.09367		200.563	-0.0652234	-0.0407323	-0.0535399	3.0864
201.563	-0.0846436	1.79044	2.5836	3.08886		201.563	-0.0676546	-0.0413555	-0.0568617	3.08283
202.563	-0.0854108	1.79972	2.5831	3.08942		202.563	-0.0663007	-0.0413987	-0.0554345	3.08055
203.563	-0.0865222	1.80211	2.58755	3.08568		203.563	-0.0671837	-0.0424667	-0.0547037	3.07861
204.563	-0.0868817	1.80936	2.5899	3.08491		204.563	-0.0680562	-0.0409408	-0.0565225	3.07405
205.573	-0.086622	1.81548	2.58663	3.08077		205.573	-0.0699754	-0.041439	-0.0569052	3.07634
206.573	-0.0868826	1.81868	2.58792	3.0855		206.573	-0.0701808	-0.0409294	-0.0586652	3.07648
207.563	-0.0886801	1.82612	2.58711	3.07717		207.563	-0.0689727	-0.040383	-0.0562635	3.07482
208.563	-0.0898669	1.82752	2.5885	3.07892		208.563	-0.0706391	-0.0419087	-0.0585172	3.07291
209.563	-0.0910772	1.83544	2.59256	3.07769		209.563	-0.0709114	-0.0412431	-0.0585293	3.07396
210.563	-0.0877047	1.83307	2.58957	3.08017		210.563	-0.0685457	-0.0416526	-0.0575503	3.07255
211.563	-0.0900894	1.84007	2.59051	3.07658		211.563	-0.0705544	-0.0432821	-0.0581257	3.06738
212.573	-0.0897383	1.84517	2.59207	3.07259		212.573	-0.0704623	-0.044926	-0.0562333	3.0672
213.573	-0.0913639	1.84701	2.59144	3.07284		213.573	-0.07099	-0.0442699	-0.0582056	3.06061
214.563	-0.0870866	1.85383	2.58907	3.07252		214.563	-0.0709803	-0.0435437	-0.0575139	3.06535
215.563	-0.0866581	1.857	2.59492	3.06849		215.563	-0.0712664	-0.0426024	-0.0590345	3.06542
216.563	-0.0910991	1.85997	2.59628	3.06655		216.563	-0.0701547	-0.043619	-0.0608079	3.05753
217.563	-0.092112	1.86329	2.59125	3.0657		217.563	-0.0740743	-0.0455063	-0.0625705	3.05583
218.563	-0.0919242	1.86801	2.59572	3.06327		218.563	-0.0720406	-0.0455814	-0.0590829	3.05756
219.573	-0.0913554	1.87298	2.59596	3.06286		219.573	-0.0706758	-0.0447406	-0.0626008	3.05595
220.573	-0.092703	1.87702	2.59331	3.06264		220.573	-0.0718586	-0.0461804	-0.0621567	3.05296
221.563	-0.0910689	1.87961	2.59679	3.0603		221.563	-0.0734986	-0.0430724	-0.0602313	3.04977
222.563	-0.0923861	1.88296	2.59613	3.05957		222.563	-0.0748111	-0.0445043	-0.0612275	3.05163
223.563	-0.0916738	1.8892	2.59886	3.0549		223.563	-0.0752419	-0.0446004	-0.0607721	3.05019
224.563	-0.093519	1.89413	2.59186	3.0518		224.563	-0.0754605	-0.0438767	-0.0625725	3.0478
225.563	-0.0920291	1.89478	2.59498	3.05567		225.563	-0.0745617	-0.0440886	-0.0629052	3.04711
226.573	-0.0913749	1.89909	2.59791	3.05368		226.573	-0.0756308	-0.041182	-0.0637225	3.04749
227.573	-0.091976	1.90456	2.59972	3.05036		227.573	-0.0729351	-0.0461978	-0.0623788	3.04069
228.563	-0.0927224	1.90998	2.59822	3.05133		228.563	-0.0752019	-0.0432656	-0.0641159	3.0403
229.563	-0.0947174	1.908	2.60036	3.04615		229.563	-0.075606	-0.0449121	-0.0649383	3.041
230.563	-0.0921389	1.91796	2.59387	3.04769		230.563	-0.0737171	-0.0458046	-0.0650713	3.04046
231.563	-0.0931615	1.91485	2.59286	3.04185		231.563	-0.0762239	-0.0457419	-0.0644384	3.0385
232.563	-0.0941471	1.92028	2.59611	3.0462		232.563	-0.0770615	-0.0454162	-0.0631199	3.03777
233.573	-0.095651	1.92817	2.59895	3.03823		233.573	-0.0760256	-0.0476669	-0.066392	3.03659
234.573	-0.0944884	1.93164	2.60047	3.042		234.573	-0.0747256	-0.0447876	-0.0643796	3.038
235.563	-0.0943147	1.93517	2.59697	3.03995		235.563	-0.0758134	-0.045506	-0.064178	3.03677
236.563	-0.0960841	1.93445	2.59281	3.03592		236.563	-0.0774556	-0.0476635	-0.0646687	3.03367
237.563	-0.0953065	1.93843	2.59768	3.02963		237.563	-0.0761092	-0.0455179	-0.0659811	3.03198
238.563	-0.0973188	1.9426	2.59776	3.03568		238.563	-0.0790078	-0.0470925	-0.0666472	3.03055
239.563	-0.0954001	1.94851	2.60036	3.03189		239.563	-0.0766994	-0.0446807	-0.0681768	3.03038
240.573	-0.0963631	1.95201	2.59887	3.03505		240.573	-0.0771071	-0.0481822	-0.0684156	3.0285
241.573	-0.0956998	1.9554	2.59762	3.02677		241.573	-0.0773532	-0.0458012	-0.068028	3.02801
242.563	-0.0959813	1.95711	2.59627	3.02815		242.563	-0.0757967	-0.0478255	-0.0691799	3.0243
243.563	-0.0982932	1.95645	2.59402	3.023		243.563	-0.0768404	-0.046601	-0.0680645	3.01931
244.563	-0.0954969	1.96006	2.59477	3.02338		244.563	-0.079099	-0.0482439	-0.0682513	3.02224
245.563	-0.0986361	1.96617	2.59509	3.02302		245.563	-0.0795565	-0.047229	-0.0680127	3.01845
246.567	-0.0967031	1.97021	2.59816	3.01811		246.567	-0.0789891	-0.046836	-0.0681668	3.01702
247.573	-0.0989446	1.97079	2.59843	3.02131		247.573	-0.0776623	-0.0473719	-0.0697834	3.0164
248.57	-0.0972401	1.97489	2.59881	3.01914		248.57	-0.0808871	-0.0486779	-0.070779	3.01479
249.563	-0.0975469	1.97913	2.59242	3.01743		249.563	-0.0783157	-0.0467911	-0.0691708	3.01692
250.563	-0.0967842	1.97776	2.59622	3.01446		250.563	-0.0813341	-0.0482039	-0.0694516	3.01356
251.563	-0.0987776	1.98209	2.5929	3.01608		251.563	-0.0793154	-0.0479017	-0.0701331	3.01185
252.563	-0.0997655	1.98659	2.59676	3.00793		252.563	-0.0774544	-0.049295	-0.0718799	3.01049
253.567	-0.100542	1.98665	2.59456	3.01467		253.567	-0.0785692	-0.0481615	-0.068683	3.0107
254.573	-0.0994993	1.99263	2.59842	3.0057		254.573	-0.0806254	-0.0476623	-0.0728815	3.00728
255.567	-0.0995474	1.99261	2.59232	3.00346		255.567	-0.0801857	-0.0493588	-0.0725001	3.00421
256.563	-0.101954	1.99838	2.59088	3.00488		256.563	-0.0807874	-0.0483709	-0.0714751	3.00859
257.563	-0.100199	1.99879	2.59344	3.00436		257.563	-0.0786103	-0.0492056	-0.0709832	3.00569
258.563	-0.0979649	2.00299	2.5929	3.00481		258.563	-0.080358	-0.0488565	-0.0716488	3.00334
259.563	-0.0992269	2.0055	2.5924	3.00876		259.563	-0.0805248	-0.0495256	-0.0722024	2.99861
260.563	-0.100866	2.00721	2.58899	2.99849		260.563	-0.0809352	-0.0504863	-0.0716232	3.00342
261.573	-0.100904	2.01367	2.59191	3.00242		261.573	-0.0814762	-0.0503298	-0.0700206	3.00094
262.563	-0.099001	2.01581	2.58865	2.99374		262.563	-0.079017	-0.049059	-0.0732054	2.99959
263.563	-0.100439	2.01715	2.58878	2.99462		263.563	-0.0821172	-0.0512828	-0.0738807	2.99793
264.563	-0.100542	2.01799	2.5882	2.99434		264.563	-0.0793677	-0.0485224	-0.0704884	2.99393
265.563	-0.100776	2.02272	2.59158	2.99455		265.563	-0.0822401	-0.0502893	-0.074426	2.99461
266.563	-0.101796	2.02219	2.58685	2.99121		266.563	-0.0803169	-0.0499072	-0.0728632	2.99041
267.563	-0.102857	2.02657	2.58663	2.98905		267.563	-0.0832255	-0.0510289	-0.0747248	2.9948
268.573	-0.10306	2.03282	2.58639	2.98918		268.573	-0.0806148	-0.049347	-0.0747391	2.99059
269.563	-0.0991666	2.03216	2.58269	2.98899		269.563	-0.082293	-0.0505114	-0.0736936	2.98992
270.563	-0.102385	2.03483	2.58112	2.98228		270.563	-0.0811064	-0.0506318	-0.0746688	2.98563
271.563	-0.101224	2.0369	2.58299	2.9848		271.563	-0.0811876	-0.0507594	-0.0769931	2.98501
272.563	-0.101029	2.03667	2.58279	2.98174		272.563	-0.0825485	-0.0499391	-0.0750956	2.98315
273.563	-0.10215	2.04059	2.58189	2.98158		273.563	-0.0828685	-0.0511485	-0.0743055	2.98585
274.563	-0.103591	2.0409	2.58356	2.98323		274.563	-0.0829143	-0.051684	-0.0759483	2.98234
275.573	-0.104286	2.04734	2.58174	2.97934		275.573	-0.0829619	-0.0502603	-0.0754577	2.98414
276.563	-0.101869	2.04736	2.58028	2.97857		276.563	-0.0841115	-0.0493905	-0.0767552	2.97982
277.563	-0.102979	2.04985	2.57778	2.97336		277.563	-0.0824971	-0.0521515	-0.0796077	2.97157
278.563	-0.102571	2.05019	2.57674	2.97351		278.563	-0.0830871	-0.0541225	-0.0776875	2.97298
279.563	-0.10208	2.0564	2.57725	2.97312		279.563	-0.084221	-0.0501483	-0.0787285	2.97621
280.563	-0.10526	2.05737	2.57342	2.97048		280.563	-0.0827512	-0.0516319	-0.0779413	2.97315
281.563	-0.103503	2.05982	2.57644	2.97348		281.563	-0.0832908	-0.0509903	-0.076464	2.97502
282.573	-0.102169	2.06005	2.56971	2.97295		282.573	-0.0836534	-0.0502563	-0.0794184	2.97007
283.563	-0.103811	2.06512	2.57847	2.96508		283.563	-0.084929	-0.0499646	-0.0796894	2.96963
284.563	-0.104256	2.06587	2.57577	2.96514		284.563	-0.085438	-0.0498493	-0.0771112	2.96701
285.563	-0.103848	2.06713	2.57359	2.96846		285.563	-0.085287	-0.0514471	-0.0797075	2.97072
286.563	-0.104136	2.06807	2.57219	2.95863		286.563	-0.0847846	-0.0496808	-0.078073	2.96568
287.563	-0.102954	2.07166	2.56899	2.96063		287.563	-0.084456	-0.0516829	-0.0791903	2.9638
288.563	-0.103707	2.07406	2.56837	2.9637		288.563	-0.0838591	-0.0514027	-0.0768303	2.96286
289.573	-0.104674	2.07654	2.56855	2.95418		289.573	-0.0855382	-0.0511001	-0.0776007	2.96414
290.563	-0.102988	2.0782	2.56732	2.95498		290.563	-0.0876689	-0.0504611	-0.0800612	2.95697
291.563	-0.106229	2.07986	2.56822	2.95579		291.563	-0.0844613	-0.0540815	-0.0769919	2.96215
292.563	-0.104141	2.08009	2.56264	2.95456		292.563	-0.0854789	-0.0516452	-0.0801396	2.95774
293.563	-0.106102	2.08139	2.5623	2.95132		293.563	-0.085506	-0.051448	-0.0826563	2.95419
294.563	-0.105778	2.08358	2.56196	2.95348		294.563	-0.0868704	-0.0495091	-0.0805499	2.95443
295.563	-0.106384	2.08607	2.56266	2.94942		295.563	-0.0859637	-0.0529161	-0.0804435	2.95757
296.573	-0.104643	2.08341	2.56234	2.94467		296.573	-0.0864406	-0.0500063	-0.0793833	2.9479
297.563	-0.105162	2.09004	2.56148	2.94777		297.563	-0.0849541	-0.0540177	-0.0792988	2.95104
298.563	-0.104953	2.08902	2.55877	2.93946		298.563	-0.0888151	-0.0518204	-0.0819674	2.94774
299.23	-0.105456	2.0946	2.55985	2.95096		299.23	-0.0856308	-0.0524518	-0.0779167	2.9535
301.23	-0.106041	2.08978	2.54825	2.93278		301.23	-0.0882635	-0.0539915	-0.0836018	2.93831
303.24	-0.108287	2.08983	2.54231	2.93239		303.24	-0.0906472	-0.0517783	-0.0864702	2.93416
305.24	-0.108597	2.09373	2.54283	2.92599		305.24	-0.0907552	-0.0556806	-0.082915	2.93297
307.23	-0.108523	2.09524	2.53973	2.92207		307.23	-0.0894403	-0.0555548	-0.085342	2.92282
309.24	-0.109155	2.09406	2.53113	2.92163		309.24	-0.0887172	-0.0560326	-0.086023	2.92467
311.24	-0.109398	2.09945	2.5315	2.91342		311.24	-0.0886969	-0.0545773	-0.0862384	2.91775
313.23	-0.111625	2.10295	2.52992	2.91254		313.23	-0.0899428	-0.0553724	-0.0862964	2.91447
315.23	-0.110678	2.10541	2.52553	2.90434		315.23	-0.0885822	-0.0569129	-0.0886213	2.90905
317.24	-0.109972	2.10256	2.51981	2.90172		317.24	-0.0910827	-0.0591424	-0.0897801	2.91351
319.24	-0.111982	2.10877	2.52485	2.90198		319.24	-0.091357	-0.0586705	-0.0880614	2.90595
321.23	-0.11138	2.11137	2.51901	2.89774		321.23	-0.0921377	-0.0568291	-0.0904144	2.90691
323.24	-0.110978	2.11801	2.51353	2.88919		323.24	-0.0919615	-0.0577407	-0.0908486	2.89792
325.24	-0.110397	2.11621	2.50879	2.89175		325.24	-0.094366	-0.0558458	-0.090541	2.89803
327.23	-0.109452	2.11589	2.50734	2.8946		327.23	-0.0923197	-0.0568567	-0.0911663	2.8933
329.23	-0.111927	2.11832	2.50867	2.88466		329.23	-0.092146	-0.0569713	-0.0918547	2.89542
331.24	-0.113803	2.124	2.49751	2.8766		331.24	-0.0930698	-0.0572077	-0.0921638	2.89335
333.24	-0.113676	2.12289	2.49646	2.87487		333.24	-0.0937429	-0.0594219	-0.0919535	2.88728
335.23	-0.112473	2.1288	2.49725	2.87242		335.23	-0.0925142	-0.0581009	-0.0934602	2.88222
337.24	-0.112483	2.12733	2.49359	2.87456		337.24	-0.095261	-0.0590933	-0.0893062	2.88177
339.24	-0.114213	2.13064	2.48454	2.86666		339.24	-0.0950529	-0.0578751	-0.0925577	2.87337
341.23	-0.111539	2.12786	2.48544	2.86165		341.23	-0.096773	-0.0595856	-0.0948344	2.87372
343.23	-0.114137	2.13011	2.48265	2.85794		343.23	-0.0959192	-0.058282	-0.0943073	2.87102
345.24	-0.113737	2.13298	2.47937	2.85547		345.24	-0.0956864	-0.0591307	-0.0950023	2.86868
347.24	-0.112595	2.13302	2.47558	2.85124		347.24	-0.0965966	-0.0581244	-0.0937398	2.86692
349.23	-0.114649	2.13838	2.46899	2.84985		349.23	-0.0943855	-0.0573194	-0.0958187	2.86322
351.24	-0.114735	2.13553	2.46696	2.84735		351.24	-0.0957918	-0.0590176	-0.0938339	2.85766
353.24	-0.114853	2.13746	2.46344	2.84051		353.24	-0.0963838	-0.0574171	-0.0932371	2.85462
355.23	-0.115227	2.14079	2.46259	2.83821		355.23	-0.0982911	-0.0590184	-0.0936546	2.85425
357.23	-0.115148	2.13634	2.45508	2.83749		357.23	-0.0977801	-0.0607719	-0.0955205	2.84968
359.24	-0.116089	2.13789	2.45297	2.82891		359.24	-0.0960694	-0.0592837	-0.0960853	2.84278
361.237	-0.116411	2.14053	2.44734	2.82784		361.237	-0.0959289	-0.0588268	-0.0970705	2.84052
363.23	-0.117099	2.13452	2.44371	2.82666		363.23	-0.0982059	-0.0603723	-0.0971456	2.83763
365.24	-0.115784	2.14026	2.43763	2.81983		365.24	-0.0983652	-0.0626386	-0.0974715	2.83088
367.24	-0.115087	2.1409	2.43867	2.81955		367.24	-0.0989218	-0.0613828	-0.101263	2.8313
369.23	-0.114581	2.14381	2.4329	2.81294		369.23	-0.0973027	-0.0605567	-0.0957242	2.83383
371.23	-0.117873	2.14351	2.42658	2.81172		371.23	-0.100067	-0.0628655	-0.0994015	2.82689
373.24	-0.115822	2.14247	2.42652	2.80857		373.24	-0.09916	-0.0599257	-0.100139	2.82449
375.23	-0.115074	2.13989	2.4215	2.80159		375.23	-0.0998009	-0.060629	-0.1013	2.81948
377.23	-0.116209	2.14089	2.41454	2.79475		377.23	-0.0976035	-0.0610286	-0.0993029	2.81271
379.24	-0.116018	2.14264	2.41661	2.79593		379.24	-0.098624	-0.0611035	-0.0980706	2.81138
381.24	-0.116735	2.14005	2.41076	2.79164		381.24	-0.100536	-0.0613773	-0.101204	2.80957
383.23	-0.11572	2.14397	2.40777	2.7864		383.23	-0.10159	-0.0607394	-0.10082	2.804
385.23	-0.11864	2.14283	2.4002	2.78649		385.23	-0.101394	-0.062032	-0.101402	2.79779
387.24	-0.118009	2.14347	2.39964	2.78296		387.24	-0.102271	-0.0627471	-0.102801	2.79554
389.23	-0.11463	2.14584	2.3938	2.77464		389.23	-0.100429	-0.0645368	-0.103227	2.79065
391.23	-0.11633	2.1424	2.39017	2.77507		391.23	-0.0997928	-0.0619135	-0.102703	2.79414
393.24	-0.117553	2.14546	2.38577	2.77497		393.24	-0.100972	-0.0622824	-0.102105	2.79093
395.24	-0.116968	2.14342	2.38078	2.76754		395.24	-0.102512	-0.0636964	-0.101986	2.78264
397.23	-0.116468	2.14251	2.37863	2.76509		397.23	-0.100876	-0.0632655	-0.100659	2.78129
399.23	-0.118504	2.14046	2.37503	2.76458		399.23	-0.0994613	-0.0639204	-0.102691	2.77875
401.24	-0.117512	2.14103	2.36762	2.75459		401.24	-0.0999371	-0.062118	-0.105283	2.777
403.23	-0.118094	2.14116	2.36597	2.75419		403.23	-0.0982618	-0.0639325	-0.10363	2.7711
405.23	-0.118989	2.14148	2.35852	2.75035		405.23	-0.103075	-0.0634382	-0.102757	2.76968
407.24	-0.118065	2.13847	2.35545	2.7453		407.24	-0.102205	-0.0652473	-0.104176	2.76399
409.24	-0.11652	2.13968	2.35064	2.74357		409.24	-0.103028	-0.0632871	-0.104068	2.76349
411.23	-0.117801	2.13933	2.34442	2.7384		411.23	-0.102258	-0.0639264	-0.105118	2.75771
413.23	-0.118107	2.13801	2.34225	2.73523		413.23	-0.103393	-0.0648688	-0.106082	2.74648
415.24	-0.118117	2.13314	2.33708	2.73835		415.24	-0.102488	-0.0646402	-0.102564	2.75392
417.23	-0.119933	2.13744	2.33778	2.73124		417.23	-0.101802	-0.0644321	-0.104667	2.74838
419.23	-0.11881	2.13494	2.3326	2.72465		419.23	-0.0997172	-0.0621288	-0.104506	2.74633
421.24	-0.120271	2.13277	2.32748	2.71882		421.24	-0.103338	-0.0644678	-0.106884	2.73641
423.24	-0.120176	2.12908	2.32132	2.71346		423.24	-0.102745	-0.0643476	-0.104318	2.73804
425.23	-0.121022	2.13151	2.31512	2.70963		425.23	-0.101924	-0.0632816	-0.105219	2.72963
427.23	-0.11784	2.13184	2.31021	2.70432		427.23	-0.100565	-0.0673008	-0.106317	2.72783
429.24	-0.119431	2.12659	2.30521	2.70105		429.24	-0.101864	-0.0657405	-0.106162	2.72888
431.23	-0.119708	2.12899	2.30354	2.70263		431.23	-0.103898	-0.0663178	-0.106284	2.72036
433.23	-0.120188	2.1251	2.30009	2.69463		433.23	-0.102585	-0.0663338	-0.10683	2.71767
435.24	-0.119961	2.12031	2.29423	2.68824		435.24	-0.104045	-0.0652687	-0.109521	2.71357
437.24	-0.11969	2.11883	2.28681	2.68215		437.24	-0.103168	-0.0666963	-0.10839	2.71251
439.23	-0.12183	2.1172	2.28191	2.67941		439.23	-0.105284	-0.0676496	-0.107255	2.70689
441.233	-0.121222	2.11733	2.28178	2.67763		441.233	-0.103199	-0.0671199	-0.110812	2.70315
443.24	-0.119857	2.1151	2.27439	2.67436		443.24	-0.102365	-0.0658576	-0.109116	2.70191
445.23	-0.119626	2.11566	2.27	2.66995		445.23	-0.100691	-0.0660937	-0.11011	2.6961
447.23	-0.121006	2.11167	2.26611	2.66795		447.23	-0.102818	-0.0686839	-0.108344	2.68979
449.24	-0.121309	2.1134	2.2617	2.66275		449.24	-0.104467	-0.0664224	-0.109115	2.68772
451.24	-0.119021	2.11025	2.25471	2.66322		451.24	-0.105588	-0.0679255	-0.108137	2.68299
453.23	-0.120621	2.11231	2.24973	2.65469		453.23	-0.105107	-0.0663543	-0.108496	2.67917
455.24	-0.120116	2.10896	2.2478	2.64879		455.24	-0.104144	-0.0678173	-0.111458	2.67888
457.24	-0.121279	2.10656	2.24256	2.65004		457.24	-0.101703	-0.0677431	-0.111149	2.67074
459.23	-0.121882	2.10417	2.2416	2.63997		459.23	-0.105149	-0.0672035	-0.112945	2.67123
461.23	-0.120312	2.10691	2.23514	2.64014		461.23	-0.102006	-0.0670088	-0.109467	2.66413
463.24	-0.119399	2.1009	2.22953	2.63541		463.24	-0.105111	-0.0686816	-0.110377	2.66566
465.24	-0.121045	2.09441	2.22182	2.63391		465.24	-0.10379	-0.068734	-0.112217	2.6567
467.23	-0.121163	2.09411	2.21885	2.62633		467.23	-0.103014	-0.0699046	-0.11193	2.65274
469.24	-0.121536	2.09336	2.21476	2.61822		469.24	-0.105452	-0.067745	-0.111476	2.65
471.24	-0.121157	2.09222	2.20583	2.61985		471.24	-0.105893	-0.0681854	-0.114462	2.6452
473.23	-0.121941	2.08739	2.20503	2.61393		473.23	-0.104672	-0.070161	-0.112364	2.64261
475.23	-0.120007	2.08618	2.19787	2.61145		475.23	-0.106657	-0.0693901	-0.112595	2.63947
477.24	-0.121365	2.08558	2.19428	2.60783		477.24	-0.105709	-0.0690168	-0.112957	2.63764
479.24	-0.120137	2.08193	2.19217	2.60659		479.24	-0.106981	-0.0706505	-0.115587	2.63198
481.23	-0.122697	2.08205	2.18623	2.602		481.23	-0.106785	-0.0683722	-0.114739	2.62439
483.24	-0.12028	2.08039	2.18181	2.599		483.24	-0.107011	-0.0709158	-0.114302	2.63022
485.24	-0.120711	2.07835	2.17684	2.59029		485.24	-0.107971	-0.0705398	-0.116007	2.62034
487.23	-0.120753	2.07227	2.1722	2.59083		487.23	-0.10516	-0.0703215	-0.114854	2.616
489.23	-0.120771	2.06915	2.16839	2.58574		489.23	-0.105669	-0.0695466	-0.115513	2.61724
491.24	-0.120051	2.06898	2.16023	2.58037		491.24	-0.106723	-0.0724746	-0.114174	2.60958
493.24	-0.119414	2.06792	2.16116	2.5772		493.24	-0.106608	-0.0709891	-0.113414	2.6091
495.23	-0.120726	2.0685	2.15455	2.5704		495.23	-0.105533	-0.0709447	-0.113761	2.60206
497.24	-0.122651	2.06325	2.14746	2.57088		497.24	-0.105439	-0.0692515	-0.115769	2.59777
499.24	-0.1208	2.06126	2.14527	2.56709		499.24	-0.106762	-0.0695913	-0.113403	2.59867
501.23	-0.121061	2.0629	2.13888	2.56241		501.23	-0.105774	-0.074589	-0.112397	2.5948
503.23	-0.122569	2.05785	2.13658	2.55522		503.23	-0.105777	-0.0725897	-0.113877	2.59027
505.24	-0.120599	2.0497	2.13126	2.55147		505.24	-0.106696	-0.0710052	-0.115052	2.58786
507.24	-0.123829	2.04735	2.1249	2.55197		507.24	-0.10404	-0.0723947	-0.115369	2.5824
509.23	-0.120751	2.04435	2.11778	2.54657		509.23	-0.106386	-0.072231	-0.117965	2.57709
511.24	-0.120934	2.0426	2.11825	2.54503		511.24	-0.105646	-0.0730269	-0.117612	2.5788
513.24	-0.122242	2.04055	2.10747	2.5408		513.24	-0.105188	-0.0723615	-0.117778	2.56932
515.23	-0.120305	2.03698	2.10605	2.53205		515.23	-0.105532	-0.0722822	-0.117946	2.56602
517.23	-0.120003	2.03716	2.09751	2.53215		517.23	-0.107239	-0.0729644	-0.118132	2.56375
519.24	-0.120678	2.03222	2.09384	2.52646		519.24	-0.106234	-0.0748819	-0.115898	2.55922
521.23	-0.119872	2.02849	2.09054	2.52415		521.23	-0.10619	-0.0742307	-0.116223	2.55322
523.23	-0.120259	2.02771	2.08727	2.52135		523.23	-0.107427	-0.0703698	-0.116046	2.54985
525.233	-0.119976	2.02481	2.07951	2.51399		525.233	-0.104577	-0.0722065	-0.11647	2.54842
527.24	-0.122761	2.02304	2.07733	2.5148		527.24	-0.107222	-0.0723278	-0.118553	2.54105
529.23	-0.122888	2.01827	2.06855	2.51213		529.23	-0.107534	-0.0711169	-0.119836	2.54048
531.23	-0.122192	2.01389	2.0674	2.50295		531.23	-0.107315	-0.0738078	-0.117816	2.53701
533.24	-0.12335	2.00879	2.06345	2.49846		533.24	-0.108695	-0.0723101	-0.116936	2.53438
535.23	-0.121507	2.00994	2.05556	2.4923		535.23	-0.108283	-0.0754847	-0.118111	2.52846
537.23	-0.123061	2.00736	2.05475	2.49436		537.23	-0.105352	-0.0745905	-0.11949	2.53087
539.233	-0.121607	1.99874	2.05109	2.48719		539.233	-0.105516	-0.071986	-0.116371	2.52704
541.24	-0.121736	1.99653	2.03758	2.48226		541.24	-0.106237	-0.0734987	-0.117959	2.51852
543.23	-0.122324	1.99925	2.03847	2.47935		543.23	-0.107978	-0.0736337	-0.11723	2.51673
545.23	-0.12031	1.99167	2.03086	2.47391		545.23	-0.10717	-0.0734139	-0.117826	2.51599
547.24	-0.120049	1.98568	2.02974	2.46995		547.24	-0.106711	-0.0726703	-0.11729	2.50735
549.23	-0.122122	1.98802	2.02524	2.47209		549.23	-0.108616	-0.0720435	-0.116956	2.5067
551.23	-0.121067	1.98762	2.02169	2.46479		551.23	-0.108198	-0.0730135	-0.120067	2.50193
553.233	-0.122828	1.9781	2.01659	2.45851		553.233	-0.107625	-0.0704116	-0.118306	2.50036
555.24	-0.120385	1.97785	2.01521	2.4541		555.24	-0.106388	-0.0743445	-0.120385	2.49036
557.23	-0.120389	1.97568	2.00686	2.45471		557.23	-0.107273	-0.0752161	-0.120626	2.49184
559.23	-0.122518	1.9729	1.99977	2.44728		559.23	-0.107733	-0.0761645	-0.117157	2.48663
561.24	-0.120258	1.96892	1.9931	2.45003		561.24	-0.104605	-0.0725885	-0.118837	2.48326
563.23	-0.1198	1.96732	1.98859	2.44187		563.23	-0.106801	-0.0749047	-0.120213	2.47952
565.23	-0.121409	1.96219	1.98883	2.43928		565.23	-0.10539	-0.0743442	-0.12084	2.47788
567.24	-0.119486	1.96272	1.98539	2.43487		567.24	-0.107002	-0.0747404	-0.118128	2.47123
569.24	-0.122002	1.95669	1.98248	2.43125		569.24	-0.106894	-0.0731538	-0.118484	2.46841
571.23	-0.121494	1.94938	1.97321	2.4241		571.23	-0.107052	-0.074317	-0.120024	2.46379
573.23	-0.119464	1.94864	1.97116	2.42524		573.23	-0.10787	-0.0741275	-0.121426	2.46236
575.24	-0.12244	1.94313	1.96714	2.41537		575.24	-0.106065	-0.0755053	-0.118842	2.45737
577.23	-0.119997	1.9411	1.96139	2.41625		577.23	-0.107873	-0.0737278	-0.11985	2.45283
579.23	-0.120495	1.94065	1.958	2.40535		579.23	-0.105143	-0.074602	-0.119964	2.45023
581.24	-0.119213	1.93461	1.94779	2.40686		581.24	-0.106988	-0.0751299	-0.120375	2.44816
583.24	-0.12228	1.93315	1.94493	2.40356		583.24	-0.105907	-0.0757633	-0.121278	2.4439
585.23	-0.12202	1.92671	1.94462	2.39764		585.23	-0.105471	-0.0742954	-0.119603	2.43601
587.23	-0.122047	1.92913	1.93774	2.39181		587.23	-0.105009	-0.0750826	-0.118161	2.43513
589.24	-0.120597	1.91994	1.93627	2.39618		589.24	-0.106243	-0.0746415	-0.11921	2.43154
591.23	-0.120575	1.91793	1.92956	2.38668		591.23	-0.106551	-0.0735004	-0.1215	2.42937
593.23	-0.122698	1.91475	1.92632	2.38609		593.23	-0.105763	-0.0769788	-0.121076	2.42567
595.24	-0.122764	1.91244	1.92091	2.37986		595.24	-0.107047	-0.073712	-0.119701	2.41906
597.24	-0.118853	1.90832	1.9135	2.38099		597.24	-0.106116	-0.0771675	-0.120527	2.4152
599.23	-0.121059	1.90556	1.90925	2.37595		599.23	-0.104428	-0.0781588	-0.120142	2.41622
601.233	-0.121334	1.90145	1.90878	2.37161		601.233	-0.105963	-0.0758445	-0.120156	2.41269
603.24	-0.121498	1.89846	1.90306	2.36622		603.24	-0.104501	-0.0752904	-0.118239	2.40404
605.23	-0.119562	1.89147	1.90242	2.36317		605.23	-0.105297	-0.0771784	-0.118964	2.40338
607.23	-0.120874	1.88945	1.89596	2.35961		607.23	-0.106806	-0.0753201	-0.120568	2.40464
609.24	-0.120893	1.89134	1.89076	2.35434		609.24	-0.10695	-0.076473	-0.120414	2.39976
611.24	-0.119518	1.885	1.88677	2.34975		611.24	-0.104562	-0.077371	-0.120042	2.39685
613.23	-0.120365	1.88017	1.88283	2.34911		613.23	-0.103281	-0.0741962	-0.122592	2.38936
615.233	-0.122045	1.87577	1.87852	2.34367		615.233	-0.107342	-0.0767217	-0.119517	2.38588
617.24	-0.121369	1.87323	1.8722	2.33967		617.24	-0.105668	-0.0765122	-0.121317	2.37772
619.23	-0.119597	1.86758	1.87004	2.33652		619.23	-0.10769	-0.0754122	-0.120481	2.37819
621.23	-0.119864	1.86791	1.86471	2.33083		621.23	-0.106691	-0.0779908	-0.121524	2.37256
623.24	-0.121617	1.86249	1.86039	2.32907		623.24	-0.106014	-0.0757453	-0.120031	2.36993
625.24	-0.121419	1.86171	1.85801	2.32726		625.24	-0.107866	-0.0787843	-0.120355	2.3706
627.23	-0.118621	1.85783	1.85549	2.32285		627.23	-0.106417	-0.0766455	-0.118952	2.36468
629.233	-0.119558	1.85269	1.84322	2.31912		629.233	-0.106955	-0.0781369	-0.121385	2.3596
631.24	-0.120109	1.84848	1.8452	2.31527		631.24	-0.106723	-0.0772385	-0.118039	2.35566
633.23	-0.118599	1.84398	1.84369	2.31093		633.23	-0.104245	-0.0783151	-0.12091	2.35311
635.23	-0.118964	1.83995	1.83614	2.30668		635.23	-0.105656	-0.0799006	-0.120681	2.34932
637.24	-0.118707	1.84015	1.83356	2.30728		637.24	-0.107461	-0.0784009	-0.123262	2.34469
639.24	-0.119331	1.83059	1.83047	2.30185		639.24	-0.105736	-0.0772393	-0.120568	2.34247
641.23	-0.119377	1.83061	1.82779	2.2976		641.23	-0.106412	-0.078131	-0.122666	2.33859
643.233	-0.120958	1.8267	1.8162	2.29203		643.233	-0.105945	-0.0776016	-0.123886	2.33873
645.24	-0.121261	1.82087	1.81443	2.28803		645.24	-0.107468	-0.0779395	-0.122449	2.3313
647.23	-0.118356	1.81909	1.81311	2.28534		647.23	-0.105711	-0.0784046	-0.122212	2.33141
649.23	-0.116899	1.81878	1.8097	2.28074		649.23	-0.107016	-0.0759602	-0.123184	2.32881
651.24	-0.118669	1.81388	1.80427	2.27663		651.24	-0.105089	-0.0776968	-0.121704	2.32732
653.24	-0.121105	1.81272	1.79773	2.27309		653.24	-0.10616	-0.0791036	-0.124591	2.31998
655.23	-0.120649	1.80751	1.78998	2.27403		655.23	-0.105689	-0.0773534	-0.123066	2.31939
657.233	-0.120406	1.80217	1.79267	2.26998		657.233	-0.106674	-0.0784753	-0.121832	2.31321
659.24	-0.118987	1.79833	1.78507	2.26606		659.24	-0.106302	-0.0786415	-0.122408	2.31357
661.23	-0.118972	1.79569	1.78159	2.26111		661.23	-0.105805	-0.0782576	-0.123654	2.30735
663.23	-0.117161	1.79228	1.77961	2.25776		663.23	-0.106119	-0.0776192	-0.123825	2.30367
665.24	-0.117999	1.78804	1.77347	2.25724		665.24	-0.10706	-0.0791812	-0.122753	2.30295
667.237	-0.11979	1.78533	1.77362	2.24909		667.237	-0.105587	-0.0799014	-0.122799	2.29706
669.23	-0.119878	1.78153	1.76636	2.24569		669.23	-0.106406	-0.0797796	-0.122364	2.29177
671.233	-0.118966	1.77969	1.76694	2.2426		671.233	-0.107214	-0.0801543	-0.123537	2.28867
673.24	-0.11822	1.76984	1.76066	2.24089		673.24	-0.106402	-0.0779607	-0.124485	2.28477
675.23	-0.11923	1.76924	1.75708	2.23687		675.23	-0.106157	-0.0766015	-0.125058	2.2845
677.23	-0.118612	1.7683	1.75179	2.23433		677.23	-0.105137	-0.0808106	-0.123613	2.27971
679.24	-0.118605	1.76021	1.7474	2.23225		679.24	-0.104055	-0.0778742	-0.123562	2.27621
681.23	-0.118161	1.75789	1.74412	2.22371		681.23	-0.105858	-0.0780631	-0.123598	2.27646
683.23	-0.11723	1.75707	1.74145	2.22094		683.23	-0.105461	-0.081708	-0.124628	2.2742
685.233	-0.118867	1.7523	1.73822	2.21813		685.233	-0.10681	-0.0799086	-0.123164	2.26982
687.24	-0.120884	1.74854	1.73214	2.21458		687.24	-0.106146	-0.0814551	-0.124234	2.2612
689.23	-0.119022	1.74411	1.73335	2.21132		689.23	-0.105175	-0.0795269	-0.123574	2.26333
691.23	-0.117293	1.74161	1.72687	2.20818		691.23	-0.106205	-0.0800536	-0.124104	2.25795
693.24	-0.116866	1.73771	1.72333	2.20765		693.24	-0.107569	-0.0814542	-0.126023	2.25549
695.23	-0.116203	1.73455	1.72137	2.20116		695.23	-0.104594	-0.082062	-0.122368	2.25045
697.23	-0.116775	1.73125	1.71613	2.19737		697.23	-0.10629	-0.0775562	-0.124452	2.25027
699.233	-0.11926	1.7293	1.71337	2.19363		699.233	-0.103965	-0.0799758	-0.123578	2.24155
701.24	-0.117278	1.72651	1.70989	2.19038		701.24	-0.106476	-0.0783769	-0.124171	2.2414
703.23	-0.11668	1.72383	1.70754	2.1873		703.23	-0.105649	-0.0792281	-0.123531	2.23867
705.23	-0.118192	1.71886	1.70306	2.18725		705.23	-0.105524	-0.0803911	-0.124569	2.231
707.24	-0.117436	1.71153	1.70147	2.18032		707.24	-0.105541	-0.080016	-0.125959	2.23424
709.23	-0.11668	1.71007	1.6999	2.17518		709.23	-0.106517	-0.0824376	-0.124414	2.22731
711.23	-0.115504	1.70691	1.6959	2.17514		711.23	-0.105634	-0.0799559	-0.121813	2.22699
713.24	-0.116847	1.70409	1.69192	2.16957		713.24	-0.104042	-0.0798788	-0.12227	2.22197
715.24	-0.11369	1.69981	1.686	2.16528		715.24	-0.102812	-0.080438	-0.124586	2.22082
717.23	-0.116463	1.69599	1.68394	2.16262		717.23	-0.105561	-0.0788552	-0.124168	2.21783
719.23	-0.11503	1.69199	1.68299	2.15995		719.23	-0.103741	-0.0810527	-0.126029	2.20797
721.24	-0.113928	1.68783	1.67531	2.15774		721.24	-0.105467	-0.0783751	-0.122232	2.21169
723.23	-0.117743	1.68468	1.6731	2.15464		723.23	-0.105618	-0.0809631	-0.123499	2.20587
725.23	-0.114642	1.68275	1.67317	2.15286		725.23	-0.102764	-0.0817774	-0.124548	2.20603
727.24	-0.11404	1.6788	1.66712	2.1501		727.24	-0.106918	-0.0806516	-0.124284	2.20074
729.24	-0.11736	1.67717	1.66393	2.1418		729.24	-0.103713	-0.0810928	-0.124337	2.19648
731.23	-0.116208	1.67408	1.66026	2.13827		731.23	-0.105043	-0.0806116	-0.124193	2.18792
733.23	-0.116403	1.66904	1.65354	2.13701		733.23	-0.105588	-0.0810557	-0.12275	2.19476
735.24	-0.116952	1.66358	1.64945	2.13143		735.24	-0.105807	-0.0816083	-0.122826	2.18466
737.23	-0.116121	1.66454	1.64788	2.12945		737.23	-0.106497	-0.080685	-0.125693	2.18326
739.23	-0.114771	1.65894	1.6486	2.12564		739.23	-0.105147	-0.0801407	-0.126528	2.17755
741.24	-0.11588	1.65453	1.64728	2.12398		741.24	-0.104962	-0.0818966	-0.125648	2.17833
743.24	-0.114979	1.64664	1.63924	2.12204		743.24	-0.103506	-0.0813446	-0.124108	2.17602
745.23	-0.116784	1.64936	1.63749	2.11944		745.23	-0.104822	-0.0833124	-0.124187	2.16771
747.233	-0.11468	1.64268	1.63366	2.113		747.233	-0.103562	-0.0838106	-0.123589	2.16655
749.24	-0.116419	1.64543	1.63112	2.11134		749.24	-0.102551	-0.0818433	-0.12413	2.16893
751.23	-0.118389	1.63839	1.62882	2.10829		751.23	-0.104772	-0.0813829	-0.123871	2.16242
753.23	-0.114845	1.63502	1.62334	2.10419		753.23	-0.104078	-0.0814803	-0.124485	2.16181
755.24	-0.115016	1.62895	1.62214	2.1014		755.24	-0.105559	-0.0811258	-0.124819	2.15369
757.24	-0.116371	1.62575	1.61902	2.09746		757.24	-0.101906	-0.0829459	-0.126707	2.1517
759.23	-0.113038	1.62269	1.61477	2.09445		759.23	-0.103903	-0.0825899	-0.12345	2.15095
761.233	-0.1145	1.62111	1.6137	2.09257		761.233	-0.104975	-0.0810498	-0.123982	2.14919
763.24	-0.116686	1.61916	1.60968	2.08616		763.24	-0.103746	-0.0824266	-0.125716	2.14257
765.23	-0.113913	1.61111	1.60604	2.08337		765.23	-0.103069	-0.0841824	-0.122985	2.1401
767.23	-0.113756	1.60671	1.60094	2.07877		767.23	-0.105166	-0.0820654	-0.124912	2.13783
769.24	-0.113637	1.60692	1.6008	2.0753		769.24	-0.103745	-0.079864	-0.124348	2.13211
771.24	-0.114935	1.60492	1.59754	2.0765		771.24	-0.104752	-0.0831059	-0.124394	2.12852
773.23	-0.114793	1.60016	1.59473	2.07082		773.23	-0.101469	-0.0837298	-0.123049	2.13224
775.233	-0.112437	1.59924	1.58964	2.0692		775.233	-0.103718	-0.0795261	-0.125142	2.12238
777.24	-0.113874	1.59479	1.58468	2.06597		777.24	-0.103548	-0.0801462	-0.125172	2.12351
779.23	-0.112947	1.58875	1.58355	2.06088		779.23	-0.103851	-0.0821436	-0.1253	2.11742
781.23	-0.114097	1.58588	1.58614	2.0582		781.23	-0.102509	-0.0808371	-0.124369	2.1187
783.24	-0.115372	1.5844	1.58215	2.05457		783.24	-0.103188	-0.0808003	-0.126737	2.11664
785.24	-0.11199	1.58187	1.57897	2.05552		785.24	-0.101429	-0.0798291	-0.124819	2.11232
787.23	-0.113094	1.57466	1.5749	2.04582		787.23	-0.105212	-0.0807259	-0.12453	2.10484
789.233	-0.112172	1.5742	1.5724	2.04592		789.233	-0.103141	-0.0818295	-0.124328	2.10502
791.24	-0.112071	1.57463	1.57021	2.04468		791.24	-0.0985391	-0.0802558	-0.122716	2.10471
793.23	-0.111292	1.56572	1.56701	2.03907		793.23	-0.100649	-0.0822926	-0.123789	2.10196
795.23	-0.113486	1.56366	1.56485	2.03855		795.23	-0.103889	-0.0802851	-0.123147	2.09815
797.24	-0.110925	1.56329	1.56466	2.03103		797.24	-0.100989	-0.0814182	-0.124088	2.09636
799.24	-0.111496	1.56053	1.56564	2.03207		799.24	-0.102822	-0.0819663	-0.123008	2.0895
801.23	-0.110804	1.55126	1.558	2.02947		801.23	-0.103531	-0.0822833	-0.125265	2.08956
803.233	-0.111798	1.54843	1.55351	2.02234		803.233	-0.104169	-0.0800084	-0.126316	2.08799
805.24	-0.109992	1.54373	1.55714	2.02088		805.24	-0.101449	-0.0812032	-0.124964	2.08197
807.23	-0.109124	1.54591	1.54807	2.01932		807.23	-0.103732	-0.0810054	-0.125906	2.07997
809.23	-0.11108	1.54046	1.54734	2.01744		809.23	-0.103789	-0.0830723	-0.124289	2.07581
811.24	-0.111956	1.53682	1.54524	2.0116		811.24	-0.101003	-0.0803391	-0.123918	2.07184
813.24	-0.109793	1.53399	1.54284	2.01079		813.24	-0.104214	-0.0812093	-0.124638	2.07224
815.23	-0.111605	1.53176	1.53831	2.00678		815.23	-0.102984	-0.0821918	-0.126017	2.06618
817.233	-0.110297	1.52929	1.5376	2.00832		817.233	-0.103896	-0.0824824	-0.124213	2.05977
819.24	-0.110334	1.52708	1.53298	2.00207		819.24	-0.100241	-0.082411	-0.123299	2.05958
821.23	-0.109903	1.52212	1.5309	1.9958		821.23	-0.103729	-0.0807862	-0.122846	2.05582
823.23	-0.110425	1.5197	1.52961	1.99809		823.23	-0.101692	-0.0817304	-0.124548	2.05831
825.24	-0.110515	1.51302	1.52433	1.99171		825.24	-0.101977	-0.0807716	-0.123734	2.05335
827.23	-0.109551	1.51275	1.52474	1.98795		827.23	-0.100234	-0.0825628	-0.125079	2.04937
829.23	-0.10953	1.51259	1.52436	1.98604		829.23	-0.101392	-0.0846209	-0.125191	2.04846
831.233	-0.110522	1.50742	1.5194	1.98229		831.233	-0.1031	-0.0808832	-0.124897	2.04546
833.24	-0.109445	1.50482	1.51892	1.98284		833.24	-0.100199	-0.0829102	-0.12539	2.04404
835.23	-0.110649	1.50252	1.5167	1.97918		835.23	-0.100265	-0.0833998	-0.123699	2.03806
837.23	-0.10955	1.50174	1.51277	1.97447		837.23	-0.101762	-0.0831435	-0.124169	2.03831
839.24	-0.109858	1.49456	1.51308	1.97251		839.24	-0.0981882	-0.0822886	-0.12265	2.0351
841.23	-0.108534	1.49373	1.51114	1.97084		841.23	-0.101135	-0.0815513	-0.124594	2.02926
843.23	-0.108619	1.48942	1.51	1.9668		843.23	-0.0998054	-0.0814307	-0.124482	2.02886
845.233	-0.108945	1.4851	1.50495	1.96025		845.233	-0.0989153	-0.0844188	-0.125496	2.02901
847.24	-0.107618	1.48227	1.50531	1.95747		847.24	-0.099641	-0.0819643	-0.123496	2.02204
849.23	-0.108758	1.4789	1.50246	1.95596		849.23	-0.101042	-0.081251	-0.123522	2.01963
851.23	-0.108938	1.47762	1.50392	1.95372		851.23	-0.100232	-0.082142	-0.124491	2.01814
853.24	-0.107748	1.47739	1.49898	1.94844		853.24	-0.0988805	-0.081042	-0.125839	2.0131
855.23	-0.110582	1.47174	1.49813	1.94853		855.23	-0.100751	-0.0810393	-0.123656	2.01152
857.23	-0.108038	1.47014	1.49224	1.94513		857.23	-0.0996156	-0.0830897	-0.122909	2.01284
859.233	-0.109275	1.4648	1.49172	1.93996		859.233	-0.101469	-0.082335	-0.124345	2.00273
861.24	-0.110248	1.46376	1.48934	1.93993		861.24	-0.0995646	-0.0834787	-0.124866	2.00067
863.23	-0.110102	1.45847	1.48319	1.93387		863.23	-0.0997758	-0.0836325	-0.12522	1.9968
865.23	-0.110245	1.46286	1.48792	1.9342		865.23	-0.0995129	-0.0816099	-0.125615	1.99918
867.24	-0.109138	1.45604	1.4803	1.92953		867.24	-0.102064	-0.0817095	-0.123664	1.99638
869.23	-0.108043	1.45399	1.47991	1.92524		869.23	-0.097751	-0.0830541	-0.122721	1.99201
871.23	-0.108972	1.45212	1.4788	1.92957		871.23	-0.0979458	-0.0810439	-0.123609	1.99128
873.24	-0.1071	1.44759	1.47608	1.9227		873.24	-0.100306	-0.0800376	-0.124992	1.98514
875.24	-0.107573	1.44449	1.47636	1.91877		875.24	-0.0971247	-0.0822793	-0.123266	1.98925
877.23	-0.107888	1.4424	1.47133	1.91619		877.23	-0.0993906	-0.0804621	-0.124722	1.98522
879.23	-0.106634	1.4381	1.4705	1.91662		879.23	-0.0971556	-0.0819402	-0.123168	1.97737
881.24	-0.107505	1.43494	1.46732	1.90575		881.24	-0.0977398	-0.0820997	-0.121535	1.97555
883.23	-0.106219	1.43188	1.46505	1.90433		883.23	-0.0976878	-0.0807758	-0.123754	1.97358
885.23	-0.105804	1.43181	1.46436	1.90091		885.23	-0.0973852	-0.0819826	-0.123515	1.97139
887.24	-0.108021	1.42459	1.4644	1.90584		887.24	-0.0948534	-0.0805196	-0.123321	1.97109
889.24	-0.107556	1.42366	1.46343	1.90109		889.24	-0.0947232	-0.0821709	-0.121959	1.96804
891.23	-0.10687	1.42549	1.46338	1.8969		891.23	-0.0963804	-0.0828921	-0.12406	1.96313
893.23	-0.105018	1.42152	1.45771	1.8927		893.23	-0.0963554	-0.0810323	-0.123256	1.96365
895.24	-0.105117	1.41579	1.45745	1.88752		895.24	-0.098638	-0.0814298	-0.121645	1.95876
897.23	-0.107021	1.41342	1.45287	1.88857		897.23	-0.0962981	-0.080106	-0.124169	1.95713
899.23	-0.105288	1.41284	1.45296	1.88516		899.23	-0.098936	-0.0833386	-0.1234	1.95066
901.24	-0.103264	1.41303	1.45	1.88286		901.24	-0.0970584	-0.0826358	-0.120642	1.95112
903.24	-0.107278	1.40597	1.44924	1.87955		903.24	-0.097888	-0.0813012	-0.122669	1.94164
905.23	-0.105863	1.40438	1.44606	1.87818		905.23	-0.0967806	-0.0826057	-0.124664	1.94709
907.233	-0.105724	1.40158	1.44428	1.87502		907.233	-0.0976371	-0.0812835	-0.122878	1.94132
909.24	-0.104153	1.40074	1.44238	1.86728		909.24	-0.0963423	-0.0812818	-0.121323	1.94076
911.23	-0.10761	1.39777	1.43863	1.86874		911.23	-0.097982	-0.082819	-0.121004	1.93644
913.23	-0.106606	1.39409	1.43893	1.86094		913.23	-0.0965974	-0.0838558	-0.121529	1.9349
915.24	-0.106581	1.39342	1.43458	1.86243		915.24	-0.0944988	-0.0806894	-0.123853	1.93424
917.24	-0.106633	1.39247	1.43444	1.85605		917.24	-0.0987426	-0.0818016	-0.123289	1.92493
919.23	-0.105255	1.38983	1.43286	1.85443		919.23	-0.0954748	-0.0829623	-0.12219	1.92713
921.233	-0.105476	1.38628	1.43357	1.85184		921.233	-0.0964999	-0.0813567	-0.122652	1.92189
923.24	-0.10509	1.38718	1.43146	1.85138		923.24	-0.0934884	-0.079726	-0.122759	1.92259
925.23	-0.10603	1.3806	1.4281	1.84558		925.23	-0.0967459	-0.0829683	-0.12133	1.92075
927.23	-0.104997	1.38113	1.42712	1.84618		927.23	-0.0940533	-0.0826498	-0.121921	1.91497
929.24	-0.103359	1.3801	1.42536	1.84556		929.24	-0.0949244	-0.0821751	-0.123733	1.91011
931.24	-0.104287	1.37134	1.42503	1.84144		931.24	-0.0970715	-0.0820747	-0.125227	1.9107
933.23	-0.105388	1.37064	1.42209	1.83906		933.23	-0.0961639	-0.0821959	-0.122493	1.90895
935.233	-0.10457	1.36998	1.42083	1.83681		935.233	-0.0950546	-0.0820707	-0.123377	1.90597
937.24	-0.103992	1.37162	1.41643	1.83459		937.24	-0.0941473	-0.0790133	-0.123379	1.90111
939.23	-0.10239	1.36509	1.41604	1.82952		939.23	-0.0949755	-0.0817762	-0.121763	1.90091
941.23	-0.102722	1.35985	1.41418	1.82614		941.23	-0.0942425	-0.0805411	-0.12202	1.89601
943.24	-0.104696	1.35898	1.41254	1.8255		943.24	-0.0938362	-0.0811965	-0.121807	1.89615
945.24	-0.103314	1.35571	1.4096	1.8198		945.24	-0.0945262	-0.0805254	-0.121297	1.89439
947.23	-0.103043	1.35501	1.40962	1.81981		947.23	-0.0954739	-0.0784965	-0.123956	1.89016
949.233	-0.101368	1.35328	1.40743	1.81161		949.233	-0.0927272	-0.0812813	-0.121191	1.88968
951.24	-0.102071	1.34666	1.40977	1.81297		951.24	-0.095059	-0.0806466	-0.124155	1.88523
953.23	-0.103306	1.34711	1.40457	1.80736		953.23	-0.0971215	-0.0831807	-0.123261	1.88034
955.23	-0.102199	1.34366	1.40409	1.8061		955.23	-0.0943345	-0.081541	-0.121686	1.88072
957.24	-0.101318	1.3403	1.40237	1.80635		957.24	-0.0945432	-0.0796779	-0.122775	1.87647
959.24	-0.103521	1.33982	1.40048	1.80126		959.24	-0.0940731	-0.0816941	-0.12382	1.8746
961.23	-0.101575	1.33922	1.40242	1.80007		961.23	-0.0928526	-0.0812703	-0.119677	1.87286
963.233	-0.10348	1.3357	1.40062	1.79743		963.233	-0.093891	-0.0784683	-0.121493	1.87029
965.24	-0.102356	1.33455	1.39707	1.79603		965.24	-0.0941446	-0.0818543	-0.120912	1.86791
967.23	-0.10272	1.3296	1.39652	1.79363		967.23	-0.0952667	-0.0812283	-0.120524	1.8639
969.23	-0.102469	1.32813	1.39553	1.79195		969.23	-0.0936765	-0.0823142	-0.121905	1.86391
971.24	-0.101917	1.3264	1.3949	1.78488		971.24	-0.0932728	-0.0825046	-0.120989	1.86152
973.237	-0.100718	1.32486	1.39393	1.78677		973.237	-0.0947244	-0.0809018	-0.119243	1.85868
975.23	-0.102621	1.32184	1.39102	1.78238		975.23	-0.0917373	-0.080146	-0.120952	1.85581
977.233	-0.100469	1.3178	1.39105	1.77794		977.233	-0.0941	-0.081432	-0.120463	1.85638
979.24	-0.101279	1.31669	1.39192	1.77759		979.24	-0.0913749	-0.0804857	-0.119144	1.85491
981.23	-0.102233	1.31835	1.38468	1.77275		981.23	-0.0939322	-0.0810682	-0.121283	1.84861
983.23	-0.100562	1.31893	1.38893	1.7725		983.23	-0.0921527	-0.0816824	-0.120096	1.84687
985.24	-0.103335	1.31049	1.38617	1.77065		985.24	-0.0947195	-0.0810125	-0.120816	1.84178
987.23	-0.101123	1.30725	1.38708	1.76682		987.23	-0.0921418	-0.0821182	-0.118189	1.8391
989.23	-0.102264	1.30957	1.38396	1.76358		989.23	-0.0926744	-0.0820431	-0.119275	1.84134
991.233	-0.10097	1.30531	1.3855	1.76446		991.233	-0.0921561	-0.0807862	-0.118897	1.83157
993.24	-0.102128	1.30263	1.38078	1.75891		993.24	-0.0901574	-0.0832367	-0.120647	1.83298
995.23	-0.102712	1.29901	1.37733	1.75461		995.23	-0.0912944	-0.0807225	-0.119102	1.82948
997.23	-0.101846	1.3005	1.38091	1.75469		997.23	-0.0910171	-0.0811505	-0.120836	1.8278
999.24	-0.100144	1.29522	1.37423	1.75302		999.24	-0.0922172	-0.0817731	-0.118878	1.8287
1001.23	-0.100014	1.29552	1.37135	1.74625		1001.23	-0.0919185	-0.0829199	-0.119369	1.82717
1003.23	-0.100582	1.29278	1.37572	1.74625		1003.23	-0.0937172	-0.0832314	-0.118623	1.82146
1005.23	-0.0997026	1.28968	1.37323	1.74041		1005.23	-0.0917718	-0.0790015	-0.119145	1.81649
1007.24	-0.101217	1.28645	1.36945	1.74329		1007.24	-0.0929958	-0.0794572	-0.118764	1.81909
1009.23	-0.10165	1.28827	1.37015	1.74102		1009.23	-0.0936666	-0.0798747	-0.117678	1.81535
1011.23	-0.0993864	1.28607	1.37083	1.73613		1011.23	-0.0918881	-0.0804683	-0.119025	1.81115
1013.24	-0.100309	1.28215	1.36614	1.73224		1013.24	-0.0926705	-0.0808703	-0.118991	1.81122
1015.23	-0.102284	1.27958	1.36748	1.73272		1015.23	-0.0935007	-0.0827754	-0.118942	1.8064
1017.23	-0.0996835	1.27902	1.36711	1.72962		1017.23	-0.0906468	-0.081151	-0.118437	1.80307
1019.24	-0.101035	1.27763	1.36558	1.72443		1019.24	-0.0911653	-0.0827662	-0.12052	1.80221
1021.24	-0.099812	1.27756	1.35901	1.72314		1021.24	-0.0927478	-0.0790078	-0.118483	1.79955
1023.23	-0.100535	1.27455	1.36398	1.71989		1023.23	-0.091114	-0.0804289	-0.118628	1.79952
1025.23	-0.0990299	1.27131	1.36575	1.71935		1025.23	-0.0899321	-0.0804756	-0.11797	1.79363
1027.24	-0.0997748	1.26954	1.36333	1.71672		1027.24	-0.0903142	-0.0816835	-0.117758	1.79247
1029.23	-0.10112	1.27003	1.35989	1.71282		1029.23	-0.0917976	-0.0808193	-0.118214	1.7921
1031.23	-0.0992115	1.26835	1.35729	1.70957		1031.23	-0.0920107	-0.0812166	-0.119647	1.7879
1033.24	-0.1006	1.26625	1.3611	1.70848		1033.24	-0.0896142	-0.080513	-0.11866	1.78747
1035.24	-0.0994531	1.26204	1.36029	1.70645		1035.24	-0.0916387	-0.0800276	-0.118784	1.78439
1037.23	-0.0992203	1.26227	1.35548	1.70669		1037.23	-0.0922701	-0.081108	-0.117202	1.78324
1039.23	-0.10005	1.25903	1.35539	1.7015		1039.23	-0.090257	-0.0813777	-0.117344	1.77897
1041.24	-0.097078	1.26068	1.35775	1.69931		1041.24	-0.0916864	-0.0778823	-0.116625	1.77902
1043.23	-0.099944	1.25728	1.35622	1.69723		1043.23	-0.0894887	-0.0814896	-0.119041	1.77739
1045.23	-0.0994275	1.25604	1.35371	1.69878		1045.23	-0.0904397	-0.0807576	-0.118021	1.77552
1047.24	-0.0972324	1.25239	1.35632	1.69704		1047.24	-0.0906439	-0.0795633	-0.118741	1.7716
1049.24	-0.0982749	1.25274	1.35403	1.69159		1049.24	-0.088622	-0.0788992	-0.118475	1.77032
1051.23	-0.0983362	1.25017	1.34963	1.6862		1051.23	-0.0899105	-0.0800349	-0.118338	1.76528
1053.23	-0.0997104	1.24766	1.35353	1.68728		1053.23	-0.0906024	-0.0837028	-0.119963	1.76661
1055.24	-0.100667	1.24539	1.3477	1.6804		1055.24	-0.089144	-0.0808551	-0.118518	1.76189
1057.23	-0.0980085	1.24385	1.34579	1.683		1057.23	-0.0904567	-0.0787422	-0.120528	1.75626
1059.23	-0.0992087	1.24648	1.34582	1.67715		1059.23	-0.0908975	-0.0803741	-0.118654	1.75664
1061.24	-0.0980919	1.24143	1.35138	1.6736		1061.24	-0.0886155	-0.0784612	-0.11941	1.75882
1063.24	-0.0986838	1.23936	1.34625	1.67348		1063.24	-0.0896998	-0.0783162	-0.117817	1.75099
1065.23	-0.097907	1.23809	1.34806	1.67088		1065.23	-0.0880926	-0.0799197	-0.118374	1.75099
1067.23	-0.0976801	1.23945	1.34621	1.6658		1067.23	-0.0892527	-0.0802283	-0.116021	1.75137
1069.24	-0.0982248	1.23576	1.34193	1.6644		1069.24	-0.0901908	-0.0812353	-0.116885	1.74491
1071.23	-0.09685	1.23024	1.34559	1.66555		1071.23	-0.0872741	-0.0802078	-0.115529	1.74485
1073.23	-0.0975005	1.23147	1.34287	1.66224		1073.23	-0.0903186	-0.0803257	-0.118709	1.74312
1075.24	-0.0970707	1.22802	1.34304	1.663		1075.24	-0.0889274	-0.0808201	-0.11738	1.74149
1077.24	-0.0976387	1.22901	1.3391	1.65341		1077.24	-0.0857337	-0.0790999	-0.117932	1.73611
1079.23	-0.0962551	1.22934	1.33947	1.65194		1079.23	-0.0879609	-0.0796966	-0.118548	1.73594
1081.23	-0.0970396	1.22452	1.33957	1.65366		1081.23	-0.0896762	-0.080595	-0.117587	1.73421
1083.24	-0.096726	1.22126	1.34107	1.64971		1083.24	-0.0877571	-0.0815375	-0.118556	1.7324
1085.23	-0.0972462	1.22153	1.33707	1.64916		1085.23	-0.0890856	-0.0809676	-0.117039	1.72798
1087.23	-0.0969135	1.22103	1.33922	1.64865		1087.23	-0.0864986	-0.0807507	-0.11781	1.72947
1089.24	-0.0959857	1.21861	1.33915	1.64255		1089.24	-0.0890951	-0.0804749	-0.116877	1.72557
1091.24	-0.0988157	1.21625	1.34146	1.63841		1091.24	-0.0899319	-0.0804568	-0.120662	1.72426
1093.23	-0.0948472	1.21572	1.33627	1.63947		1093.23	-0.0881199	-0.07945	-0.11829	1.72042
1095.23	-0.0964836	1.21408	1.33708	1.63806		1095.23	-0.0867024	-0.0800655	-0.115953	1.71608
1097.24	-0.0964283	1.21186	1.33837	1.63501		1097.24	-0.0884687	-0.0783371	-0.115999	1.71599
1099.23	-0.0958442	1.21228	1.33522	1.62926		1099.23	-0.0877972	-0.0807063	-0.11899	1.71476
1101.23	-0.0956638	1.2116	1.33282	1.62842		1101.23	-0.0870101	-0.0785318	-0.118292	1.71304
1103.24	-0.0956474	1.21129	1.33596	1.62674		1103.24	-0.0869439	-0.0819169	-0.117881	1.71207
1105.24	-0.0951545	1.20649	1.33211	1.62671		1105.24	-0.0874298	-0.0814188	-0.118991	1.71225
1107.23	-0.095444	1.20742	1.33255	1.62331		1107.23	-0.0867426	-0.0808988	-0.116191	1.7063
1109.23	-0.0963011	1.20509	1.33256	1.6202		1109.23	-0.0859075	-0.0802464	-0.118489	1.70441
1111.24	-0.0945624	1.20525	1.33128	1.6186		1111.24	-0.0863465	-0.0805547	-0.117348	1.70053
1113.23	-0.0938299	1.1958	1.32976	1.61482		1113.23	-0.0860044	-0.0800444	-0.117875	1.69643
1115.23	-0.0961378	1.2001	1.32641	1.61329		1115.23	-0.0857596	-0.0793066	-0.117044	1.69612
1117.24	-0.0936437	1.20037	1.32917	1.61185		1117.24	-0.0853711	-0.0818862	-0.116779	1.69701
1119.24	-0.0955748	1.19592	1.3265	1.60908		1119.24	-0.0865731	-0.0824678	-0.115432	1.69203
1121.23	-0.0941994	1.19617	1.32828	1.60307		1121.23	-0.088147	-0.0816931	-0.117976	1.68955
1123.23	-0.0937875	1.19394	1.32996	1.60621		1123.23	-0.0847367	-0.0803429	-0.114951	1.68826
1125.24	-0.0930424	1.19368	1.32875	1.60297		1125.24	-0.0865807	-0.0813164	-0.11741	1.68824
1127.23	-0.0950135	1.19328	1.32577	1.60315		1127.23	-0.0844926	-0.0808121	-0.117797	1.68652
1129.23	-0.0950813	1.19186	1.32644	1.59962		1129.23	-0.0857448	-0.0816781	-0.112947	1.68637
1131.24	-0.092776	1.18865	1.3264	1.60082		1131.24	-0.0861434	-0.0802235	-0.114421	1.67984
1133.23	-0.094516	1.19002	1.3221	1.5916		1133.23	-0.0848	-0.0780573	-0.116104	1.6806
1135.23	-0.0939798	1.18875	1.32643	1.59185		1135.23	-0.084461	-0.0811324	-0.116075	1.67741
1137.23	-0.0929878	1.18649	1.32275	1.58791		1137.23	-0.0852373	-0.0820579	-0.115959	1.67409
1139.24	-0.094395	1.18475	1.32091	1.58242		1139.24	-0.0858197	-0.0806672	-0.114958	1.67397
1141.23	-0.0936793	1.18345	1.31908	1.58451		1141.23	-0.0872234	-0.0804469	-0.115009	1.67133
1143.23	-0.0951871	1.18086	1.3193	1.58181		1143.23	-0.0833911	-0.0783377	-0.116927	1.66996
1145.24	-0.0929823	1.1815	1.32257	1.58021		1145.24	-0.0837249	-0.0808979	-0.114942	1.66408
1147.23	-0.0931955	1.18168	1.32343	1.58139		1147.23	-0.0868281	-0.0801972	-0.117664	1.66361
1149.23	-0.0934948	1.17705	1.31926	1.57612		1149.23	-0.0836783	-0.0806353	-0.115333	1.66149
1151.23	-0.0934378	1.17607	1.31603	1.57091		1151.23	-0.0877481	-0.0802371	-0.116176	1.65674
1153.24	-0.093673	1.17642	1.31593	1.56846		1153.24	-0.0847757	-0.07953	-0.116164	1.6562
1155.23	-0.0932115	1.1739	1.31891	1.56969		1155.23	-0.0844422	-0.0822041	-0.114677	1.65739
1157.23	-0.0927649	1.17236	1.3165	1.56625		1157.23	-0.0828768	-0.0800282	-0.115788	1.65164
1159.24	-0.0905953	1.17071	1.31977	1.56528		1159.24	-0.0827585	-0.079838	-0.114422	1.64933
1161.23	-0.0918661	1.17013	1.31982	1.56378		1161.23	-0.0843513	-0.0793561	-0.115115	1.64894
1163.23	-0.0913804	1.16854	1.31783	1.55714		1163.23	-0.0825722	-0.079519	-0.117007	1.64524
1165.24	-0.0902584	1.16702	1.31661	1.55626		1165.24	-0.086218	-0.0802983	-0.113039	1.64523
1167.24	-0.0911549	1.17063	1.31745	1.55485		1167.24	-0.0857936	-0.0821386	-0.115384	1.64025
1169.23	-0.0902559	1.16666	1.31686	1.55484		1169.23	-0.0836753	-0.0805367	-0.114015	1.63827
1171.23	-0.0918248	1.16377	1.31522	1.55195		1171.23	-0.0838702	-0.0809988	-0.114528	1.63719
1173.24	-0.0896998	1.1628	1.31419	1.55253		1173.24	-0.0826758	-0.0812092	-0.11671	1.63884
1175.23	-0.0892374	1.16323	1.31647	1.54714		1175.23	-0.081858	-0.0795396	-0.114634	1.63508
1177.23	-0.0906426	1.1585	1.31448	1.54781		1177.23	-0.0829775	-0.0788484	-0.11678	1.63196
1179.24	-0.0925842	1.15746	1.3155	1.54543		1179.24	-0.0837885	-0.0811457	-0.113459	1.62676
1181.24	-0.0909075	1.1567	1.31655	1.54019		1181.24	-0.0848266	-0.0786867	-0.11678	1.62584
1183.23	-0.0895054	1.1589	1.3154	1.54032		1183.23	-0.0834109	-0.0820024	-0.112668	1.62635
1185.23	-0.0900293	1.1577	1.3169	1.53596		1185.23	-0.0821691	-0.0831137	-0.115381	1.62271
1187.24	-0.0892008	1.15474	1.31011	1.53694		1187.24	-0.0836305	-0.0794217	-0.117039	1.61851
1189.23	-0.0897053	1.15455	1.31446	1.53309		1189.23	-0.0831418	-0.0788905	-0.114349	1.62057
1191.23	-0.0901525	1.15065	1.31496	1.53419		1191.23	-0.0836564	-0.0809061	-0.115491	1.61864
1193.24	-0.0874284	1.1497	1.31551	1.53121		1193.24	-0.0820746	-0.0804504	-0.117175	1.61771
1195.24	-0.0906309	1.15225	1.31527	1.52966		1195.24	-0.0818543	-0.0777241	-0.116257	1.61449
1197.23	-0.0882615	1.15456	1.31589	1.52463		1197.23	-0.0820332	-0.0779853	-0.116698	1.6156
1199.23	-0.0895043	1.15084	1.31447	1.52719		1199.23	-0.0819275	-0.0766956	-0.113941	1.61226
1201.24	-0.0892185	1.14837	1.31394	1.5199		1201.24	-0.0830124	-0.0781142	-0.116667	1.61047
1203.23	-0.0887423	1.15108	1.31848	1.5173		1203.23	-0.0805306	-0.0768677	-0.115045	1.60663
1205.23	-0.0888795	1.14908	1.31629	1.51739		1205.23	-0.0814459	-0.07902	-0.113678	1.60421
1207.24	-0.0890541	1.14805	1.31461	1.51189		1207.24	-0.080383	-0.0775993	-0.114216	1.60543
1209.24	-0.087885	1.1471	1.31818	1.51313		1209.24	-0.0810341	-0.0788501	-0.114349	1.60316
1211.23	-0.0892492	1.14611	1.31518	1.50938		1211.23	-0.0821184	-0.0797874	-0.118635	1.59486
1213.23	-0.0892093	1.14604	1.3135	1.50892		1213.23	-0.0824285	-0.0798534	-0.115761	1.59788
1215.24	-0.0885926	1.1436	1.31445	1.50865		1215.24	-0.0796268	-0.0789841	-0.114693	1.59862
1217.23	-0.0874372	1.14576	1.31356	1.50256		1217.23	-0.0811104	-0.0767403	-0.113066	1.59265
1219.23	-0.0868762	1.1457	1.31293	1.50055		1219.23	-0.0814193	-0.0779077	-0.115684	1.59063
1221.24	-0.0886749	1.14121	1.31407	1.50242		1221.24	-0.0787383	-0.0798367	-0.11337	1.5879
1223.24	-0.0885075	1.13949	1.31357	1.49701		1223.24	-0.07914	-0.0776995	-0.114811	1.58714
1225.23	-0.0870719	1.14006	1.31561	1.49701		1225.23	-0.0792617	-0.0778459	-0.116017	1.58801
1227.23	-0.0893634	1.13724	1.31375	1.49537		1227.23	-0.0784499	-0.0781265	-0.114317	1.58392
1229.24	-0.087509	1.13905	1.31541	1.49309		1229.24	-0.0790969	-0.0765276	-0.111759	1.5821
1231.23	-0.0878248	1.13624	1.31463	1.49158		1231.23	-0.0789754	-0.0785128	-0.110557	1.57901
1233.23	-0.0873686	1.13442	1.31486	1.48762		1233.23	-0.0783864	-0.0756677	-0.116608	1.57767
1235.24	-0.0888211	1.13594	1.31188	1.49047		1235.24	-0.079851	-0.0776938	-0.113813	1.57564
1237.24	-0.0881693	1.1342	1.31513	1.48761		1237.24	-0.079757	-0.0789276	-0.109892	1.57317
1239.23	-0.0890401	1.13491	1.31241	1.48284		1239.23	-0.0783799	-0.0758341	-0.11419	1.56999
1241.23	-0.0876733	1.13488	1.31408	1.47989		1241.23	-0.0785255	-0.0778743	-0.111244	1.57142
1243.24	-0.0858505	1.13083	1.31173	1.4801		1243.24	-0.0779731	-0.0765419	-0.113333	1.56887
1245.23	-0.0852153	1.12985	1.3118	1.47813		1245.23	-0.0780187	-0.0777985	-0.110439	1.56843
1247.23	-0.086146	1.13153	1.31259	1.47592		1247.23	-0.0778522	-0.076651	-0.113011	1.56625
1249.24	-0.0867719	1.12875	1.31424	1.47397		1249.24	-0.0772092	-0.0770548	-0.111649	1.56505
1251.24	-0.0845576	1.13068	1.31482	1.47236		1251.24	-0.0780227	-0.0768968	-0.112671	1.55978
1253.23	-0.0881192	1.12734	1.31165	1.47209		1253.23	-0.0762527	-0.074902	-0.110399	1.55989
1255.23	-0.0854336	1.12527	1.31236	1.46707		1255.23	-0.0756951	-0.0764276	-0.112871	1.5574
1257.24	-0.0865742	1.12633	1.31216	1.46428		1257.24	-0.0777339	-0.0769002	-0.11413	1.55538
1259.23	-0.0865703	1.12624	1.31109	1.46368		1259.23	-0.0746137	-0.0764951	-0.110026	1.55627
1261.23	-0.0865811	1.12534	1.31339	1.46376		1261.23	-0.0765183	-0.0756801	-0.109742	1.55167
1263.24	-0.087265	1.12531	1.31273	1.45848		1263.24	-0.0776265	-0.0754913	-0.113154	1.54877
1265.24	-0.0855951	1.12471	1.31091	1.45593		1265.24	-0.0765017	-0.0768251	-0.111081	1.54655
1267.23	-0.0852742	1.12709	1.31406	1.45719		1267.23	-0.0756527	-0.0755949	-0.112	1.54544
1269.23	-0.0852015	1.11861	1.30973	1.4546		1269.23	-0.076219	-0.0752281	-0.112779	1.54466
1271.24	-0.0845142	1.12206	1.31632	1.45313		1271.24	-0.0750283	-0.0753175	-0.111127	1.54561
1273.23	-0.0839998	1.12483	1.31595	1.45277		1273.23	-0.0755211	-0.07253	-0.112058	1.54861
1275.23	-0.0824651	1.12528	1.31451	1.45377		1275.23	-0.0756851	-0.0728581	-0.111912	1.54116
1277.24	-0.0853932	1.11778	1.31391	1.44903		1277.24	-0.0753605	-0.0739214	-0.111175	1.54168
1279.24	-0.0851527	1.12099	1.31685	1.4474		1279.24	-0.0757336	-0.0728174	-0.109041	1.54107
1281.23	-0.0838299	1.12035	1.31673	1.4442		1281.23	-0.0723129	-0.072516	-0.108693	1.53838
1283.23	-0.0840692	1.12199	1.31545	1.44269		1283.23	-0.0737089	-0.0738615	-0.109777	1.53346
1285.24	-0.0840244	1.11987	1.31597	1.43998		1285.24	-0.0749198	-0.0746296	-0.111066	1.53209
1287.23	-0.0837396	1.12068	1.31665	1.44256		1287.23	-0.076004	-0.0746733	-0.110712	1.53062
1289.23	-0.0856313	1.11548	1.31677	1.43618		1289.23	-0.0738418	-0.0707168	-0.109534	1.5299
1291.24	-0.0841029	1.11828	1.3142	1.43262		1291.24	-0.0742273	-0.0727507	-0.109692	1.52566
1293.23	-0.0839304	1.11643	1.31643	1.43473		1293.23	-0.0739799	-0.0721391	-0.106297	1.52633
1295.23	-0.0851008	1.1166	1.31418	1.43163		1295.23	-0.0761276	-0.0726647	-0.108909	1.52465
1297.23	-0.0836591	1.11583	1.31621	1.43117		1297.23	-0.0742946	-0.0726116	-0.110369	1.52225

## Sheet: Fig 4f
	YODA 1-induced maximum
		Scrambled			PIEZO1-KO				Table Analyzed	Data 3						Compare each cell mean with the other cell mean in that row
	0	-0.01412	0.02991	0.010472	-0.00763618	0.0313866	0.0132939
	3e-08	-0.01535	0.01687	-0.0026	-0.00913936	0.0126575	0.0145075		Two-way RM ANOVA	Matching: Across row						Number of families	1
	1e-07	-0.02063	0.02463	0.006398	-0.0138587	0.0380287	0.00589701		Assume sphericity?	Yes						Number of comparisons per family	7
	3e-07	-0.0227	0.088199	0.026393	-0.0173056	0.0303568	0.0073607		Alpha	0.05						Alpha	0.05
	1e-06	0.542025	0.924172	1.0166	-0.0115611	0.0443486	0.00588968
	3e-06	1.45879	2.60022	2.49632	-0.0104816	0.0464144	0.0209718		Source of Variation	% of total variation	P value	P value summary	Significant?			Šídák's multiple comparisons test	Mean Diff.	95.00% CI of diff.	Below threshold?	Summary	Adjusted P Value
	1e-05	1.86459	3.02457	3.00964	-0.00817691	0.0497039	0.0315558		Conc x Scrambled/KO	36.2	<0.0001	****	Yes
									Conc	37	<0.0001	****	Yes			Scrambled - PIEZO1-KO
									Scrambled/KO	21.07	<0.0001	****	Yes			Row 1	-0.003594	-0.6263 to 0.6191	No	ns	>0.9999
									Passage	3.133	0.3663	ns	No			Row 2	-0.006369	-0.6291 to 0.6164	No	ns	>0.9999
																Row 3	-0.006556	-0.6293 to 0.6162	No	ns	>0.9999
									ANOVA table	SS	DF	MS	F (DFn, DFd)	P value		Row 4	0.02383	-0.5989 to 0.6466	No	ns	>0.9999
									Conc x Scrambled/KO	11.53	6	1.922	F (6, 14) = 32.47	P<0.0001		Row 5	0.8147	0.1920 to 1.437	Yes	**	0.0075
									Conc	11.78	6	1.964	F (6, 14) = 27.55	P<0.0001		Row 6	2.166	1.543 to 2.789	Yes	****	<0.0001
									Scrambled/KO	6.712	1	6.712	F (1, 14) = 113.4	P<0.0001		Row 7	2.609	1.986 to 3.231	Yes	****	<0.0001
									Passage	0.9979	14	0.07128	F (14, 14) = 1.205	P=0.3663
									Residual	0.8284	14	0.05917
																Test details	Mean 1	Mean 2	Mean Diff.	SE of diff.	N1	N2	t	DF
									Difference between column means
									Mean of Scrambled	0.8126						Scrambled - PIEZO1-KO
									Mean of PIEZO1-KO	0.01306						Row 1	0.008754	0.01235	-0.003594	0.1986	3	3	0.0181	14
									Difference between means	0.7995						Row 2	-0.00036	0.006009	-0.006369	0.1986	3	3	0.03206	14
									SE of difference	0.07507						Row 3	0.003466	0.01002	-0.006556	0.1986	3	3	0.03301	14
									95% CI of difference	0.6385 to 0.9605						Row 4	0.03063	0.006804	0.02383	0.1986	3	3	0.12	14
																Row 5	0.8276	0.01289	0.8147	0.1986	3	3	4.102	14
									Data summary							Row 6	2.185	0.01897	2.166	0.1986	3	3	10.91	14
									Number of columns (Scrambled/KO)	2						Row 7	2.633	0.02436	2.609	0.1986	3	3	13.13	14
									Number of rows (Conc)	7
									Number of subjects (Passage)	21
									Number of missing values	0
	ATP-induced maximum								Table Analyzed	ATP
	Scrambled	PIEZO1-KO
	2.13621	2.16236							Column B	PIEZO1-KO
	3.76739	3.93115							vs.	vs.
	3.85852	3.56241							Column A	Scrambled
									Paired t test
									P value	0.8193
									P value summary	ns
									Significantly different (P < 0.05)?	No
									One- or two-tailed P value?	Two-tailed
									t, df	t=0.2598, df=2
									Number of pairs	3
									How big is the difference?
									Mean of differences (B - A)	-0.0354
									SD of differences	0.236
									SEM of differences	0.1363
									95% confidence interval	-0.6217 to 0.5509
									R squared (partial eta squared)	0.03264
									How effective was the pairing?
									Correlation coefficient (r)	0.9699
									P value (one tailed)	0.0783
									P value summary	ns
									Was the pairing significantly effective?	No

## Sheet: Fig 4g
CDH1
	scrambled			PIEZO1-KO					Table Analyzed	CDH1						Compare each cell mean with the other cell mean in that row
0	0.018999	0.604628	-0.62363	-0.34784	0.6877	-0.33986
3e-08	0.061146	0.491215	-0.85697	-0.03239	0.742147	-0.44267			Two-way RM ANOVA	Matching: Across row						Number of families	1
1e-07	0.151913	0.738089	-0.67882	-0.00564	0.573627	-0.26085			Assume sphericity?	Yes						Number of comparisons per family	6
3e-07	0.33983	0.700586	-0.50528	-0.07465	0.578794	-0.21039			Alpha	0.05						Alpha	0.05
1e-06	0.481184	0.905243	-0.27539	0.021465	0.528202	-0.19411
3e-06	0.566092	1.02755	-0.32334	-0.00978	0.291336	-0.27218			Source of Variation	% of total variation	P value	P value summary	Significant?			Šídák's multiple comparisons test	Mean Diff.	95.00% CI of diff.	Below threshold?	Summary	Adjusted P Value
									Conc x Scrambled/KO	4.188	0.3405	ns	No
									Conc	3.933	0.987	ns	No			scrambled - PIEZO1-KO
									Scrambled/KO	0.8272	0.2857	ns	No			Row 1	-1e-06	-0.6083 to 0.6083	No	ns	>0.9999
									Passage	83.1	0.0001	***	Yes			Row 2	-0.1906	-0.7989 to 0.4178	No	ns	0.9207
																Row 3	-0.03199	-0.6403 to 0.5764	No	ns	>0.9999
									ANOVA table	SS	DF	MS	F (DFn, DFd)	P value		Row 4	0.08046	-0.5279 to 0.6888	No	ns	0.999
									Conc x Scrambled/KO	0.3556	5	0.07112	F (5, 12) = 1.264	P=0.3405		Row 5	0.2518	-0.3565 to 0.8602	No	ns	0.7712
									Conc	0.334	5	0.06679	F (5, 12) = 0.1136	P=0.9870		Row 6	0.4203	-0.1880 to 1.029	No	ns	0.2685
									Scrambled/KO	0.07024	1	0.07024	F (1, 12) = 1.248	P=0.2857
									Passage	7.056	12	0.588	F (12, 12) = 10.45	P=0.0001
									Residual	0.6751	12	0.05626				Test details	Mean 1	Mean 2	Mean Diff.	SE of diff.	N1	N2	t	DF
									Difference between column means							scrambled - PIEZO1-KO
									Mean of scrambled	0.1568						Row 1	-1e-06	0	-1e-06	0.1937	3	3	5.164e-06	12
									Mean of PIEZO1-KO	0.0685						Row 2	-0.1015	0.08903	-0.1906	0.1937	3	3	0.984	12
									Difference between means	0.08834						Row 3	0.07039	0.1024	-0.03199	0.1937	3	3	0.1652	12
									SE of difference	0.07906						Row 4	0.1784	0.09792	0.08046	0.1937	3	3	0.4155	12
									95% CI of difference	-0.08392 to 0.2606						Row 5	0.3703	0.1185	0.2518	0.1937	3	3	1.3	12
																Row 6	0.4234	0.003125	0.4203	0.1937	3	3	2.17	12
									Data summary
									Number of columns (Scrambled/KO)	2
									Number of rows (Conc)	6
									Number of subjects (Passage)	18
									Number of missing values	0
VIM
	scrambled			PIEZO1-KO					Table Analyzed	VIM						Compare each cell mean with the other cell mean in that row
0	-0.04502	0.632582	-0.58757	-0.02579	0.404712	-0.37892
3e-08	-0.00146	0.617644	-0.69861	0.141189	0.570314	-0.30455			Two-way RM ANOVA	Matching: Across row						Number of families	1
1e-07	0.163359	0.726386	-0.56164	0.235032	0.527501	-0.20097			Assume sphericity?	Yes						Number of comparisons per family	6
3e-07	0.36588	0.763144	-0.2687	0.180465	0.664916	-0.14624			Alpha	0.05						Alpha	0.05
1e-06	0.4889	0.932046	-0.0726	0.347617	0.62125	-0.1828
3e-06	0.724772	1.10483	0.051289	0.393735	0.592981	-0.02146			Source of Variation	% of total variation	P value	P value summary	Significant?			Šídák's multiple comparisons test	Mean Diff.	95.00% CI of diff.	Below threshold?	Summary	Adjusted P Value
									Conc x Scrambled/KO	3.12	0.1435	ns	No
									Conc	13.94	0.8235	ns	No			scrambled - PIEZO1-KO
									Scrambled/KO	0.3271	0.3207	ns	No			Row 1	-3.333e-06	-0.3781 to 0.3781	No	ns	>0.9999
									Passage	78.95	<0.0001	****	Yes			Row 2	-0.1631	-0.5412 to 0.2150	No	ns	0.7384
																Row 3	-0.07782	-0.4559 to 0.3003	No	ns	0.9892
									ANOVA table	SS	DF	MS	F (DFn, DFd)	P value		Row 4	0.05373	-0.3244 to 0.4318	No	ns	0.9985
									Conc x Scrambled/KO	0.2224	5	0.04449	F (5, 12) = 2.047	P=0.1435		Row 5	0.1874	-0.1907 to 0.5655	No	ns	0.6104
									Conc	0.994	5	0.1988	F (5, 12) = 0.4238	P=0.8235		Row 6	0.3052	-0.07288 to 0.6833	No	ns	0.147
									Scrambled/KO	0.02332	1	0.02332	F (1, 12) = 1.073	P=0.3207
									Passage	5.629	12	0.4691	F (12, 12) = 21.59	P<0.0001
									Residual	0.2608	12	0.02173				Test details	Mean 1	Mean 2	Mean Diff.	SE of diff.	N1	N2	t	DF
									Difference between column means							scrambled - PIEZO1-KO
									Mean of scrambled	0.2408						Row 1	-2.667e-06	6.667e-07	-3.333e-06	0.1204	3	3	2.769e-05	12
									Mean of PIEZO1-KO	0.1899						Row 2	-0.02748	0.1357	-0.1631	0.1204	3	3	1.355	12
									Difference between means	0.0509						Row 3	0.1094	0.1872	-0.07782	0.1204	3	3	0.6465	12
									SE of difference	0.04914						Row 4	0.2868	0.233	0.05373	0.1204	3	3	0.4464	12
									95% CI of difference	-0.05616 to 0.1580						Row 5	0.4494	0.262	0.1874	0.1204	3	3	1.557	12
																Row 6	0.627	0.3218	0.3052	0.1204	3	3	2.536	12
									Data summary
									Number of columns (Scrambled/KO)	2
									Number of rows (Conc)	6
									Number of subjects (Passage)	18
									Number of missing values	0
CLDN4
	scrambled			PIEZO1-KO					Table Analyzed	CLDN4						Compare each cell mean with the other cell mean in that row
0	-0.26849	0.484811	-0.21632	0.175354	0.222717	-0.39807
3e-08	-0.25511	0.503663	-0.39061	0.374838	0.330788	-0.37539			Two-way RM ANOVA	Matching: Across row						Number of families	1
1e-07	-0.0723	0.671094	-0.22577	0.388546	0.153593	-0.42142			Assume sphericity?	Yes						Number of comparisons per family	6
3e-07	0.264609	0.660655	0.025061	0.322226	0.402691	-0.43256			Alpha	0.05						Alpha	0.05
1e-06	0.959654	1.30087	0.487755	0.537706	0.389828	-0.33665
3e-06	1.15852	1.46216	0.723345	0.436647	-0.03198	-0.25941			Source of Variation	% of total variation	P value	P value summary	Significant?			Šídák's multiple comparisons test	Mean Diff.	95.00% CI of diff.	Below threshold?	Summary	Adjusted P Value
									Conc x Scrambled/KO	18.93	0.0138	*	Yes
									Conc	23.41	0.259	ns	No			scrambled - PIEZO1-KO
									Scrambled/KO	10.58	0.0037	**	Yes			Row 1	0	-0.6883 to 0.6883	No	ns	>0.9999
									Passage	37.27	0.0143	*	Yes			Row 2	-0.1574	-0.8457 to 0.5309	No	ns	0.9816
																Row 3	0.0841	-0.6042 to 0.7724	No	ns	0.9994
									ANOVA table	SS	DF	MS	F (DFn, DFd)	P value		Row 4	0.2193	-0.4690 to 0.9076	No	ns	0.9148
									Conc x Scrambled/KO	1.668	5	0.3337	F (5, 12) = 4.633	P=0.0138		Row 5	0.7191	0.03084 to 1.407	Yes	*	0.0387
									Conc	2.063	5	0.4126	F (5, 12) = 1.507	P=0.2590		Row 6	1.066	0.3780 to 1.755	Yes	**	0.0023
									Scrambled/KO	0.9326	1	0.9326	F (1, 12) = 12.95	P=0.0037
									Passage	3.285	12	0.2737	F (12, 12) = 3.801	P=0.0143
									Residual	0.8642	12	0.07202				Test details	Mean 1	Mean 2	Mean Diff.	SE of diff.	N1	N2	t	DF
									Difference between column means							scrambled - PIEZO1-KO
									Mean of scrambled	0.4041						Row 1	3.333e-07	3.333e-07	0	0.2191	3	3	0	12
									Mean of PIEZO1-KO	0.08219						Row 2	-0.04735	0.1101	-0.1574	0.2191	3	3	0.7185	12
									Difference between means	0.3219						Row 3	0.1243	0.04024	0.0841	0.2191	3	3	0.3838	12
									SE of difference	0.08945						Row 4	0.3168	0.09745	0.2193	0.2191	3	3	1.001	12
									95% CI of difference	0.1270 to 0.5168						Row 5	0.9161	0.197	0.7191	0.2191	3	3	3.282	12
																Row 6	1.115	0.04842	1.066	0.2191	3	3	4.866	12
									Data summary
									Number of columns (Scrambled/KO)	2
									Number of rows (Conc)	6
									Number of subjects (Passage)	18
									Number of missing values	0
SERPINE1
	scrambled			PIEZO1-KO					Table Analyzed	SERPINE1						Compare each cell mean with the other cell mean in that row
0	0.048403	0.393684	-0.44209	0.616393	-0.51369	-0.1027
3e-08	0.14484	0.396063	-0.44364	0.708869	-0.29055	-0.22893			Two-way RM ANOVA	Matching: Across row						Number of families	1
1e-07	0.466255	0.817038	-0.06252	0.716698	-0.36354	-0.04344			Assume sphericity?	Yes						Number of comparisons per family	6
3e-07	1.28168	1.32514	0.79747	0.626324	-0.36871	-0.12899			Alpha	0.05						Alpha	0.05
1e-06	2.01887	2.02895	1.7863	0.862408	-0.24448	-0.091
3e-06	2.36433	2.23361	1.90945	0.949307	-0.66871	0.200528			Source of Variation	% of total variation	P value	P value summary	Significant?			Šídák's multiple comparisons test	Mean Diff.	95.00% CI of diff.	Below threshold?	Summary	Adjusted P Value
									Conc x Scrambled/KO	23.11	0.0099	**	Yes
									Conc	29.18	0.0051	**	Yes			scrambled - PIEZO1-KO
									Scrambled/KO	25.2	0.0002	***	Yes			Row 1	-2e-06	-1.254 to 1.254	No	ns	>0.9999
									Passage	11.57	0.462	ns	No			Row 2	-0.03071	-1.285 to 1.223	No	ns	>0.9999
																Row 3	0.3037	-0.9503 to 1.558	No	ns	0.9756
									ANOVA table	SS	DF	MS	F (DFn, DFd)	P value		Row 4	1.092	-0.1621 to 2.346	No	ns	0.1037
									Conc x Scrambled/KO	6.063	5	1.213	F (5, 12) = 5.073	P=0.0099		Row 5	1.769	0.5151 to 3.023	Yes	**	0.0049
									Conc	7.655	5	1.531	F (5, 12) = 6.054	P=0.0051		Row 6	2.009	0.7548 to 3.263	Yes	**	0.0018
									Scrambled/KO	6.612	1	6.612	F (1, 12) = 27.66	P=0.0002
									Passage	3.034	12	0.2529	F (12, 12) = 1.058	P=0.4620
									Residual	2.868	12	0.239				Test details	Mean 1	Mean 2	Mean Diff.	SE of diff.	N1	N2	t	DF
									Difference between column means							scrambled - PIEZO1-KO
									Mean of scrambled	0.948						Row 1	-1e-06	1e-06	-2e-06	0.3992	3	3	5.01e-06	12
									Mean of PIEZO1-KO	0.09088						Row 2	0.03242	0.06313	-0.03071	0.3992	3	3	0.07693	12
									Difference between means	0.8571						Row 3	0.4069	0.1032	0.3037	0.3992	3	3	0.7608	12
									SE of difference	0.163						Row 4	1.135	0.04287	1.092	0.3992	3	3	2.735	12
									95% CI of difference	0.5020 to 1.212						Row 5	1.945	0.1756	1.769	0.3992	3	3	4.432	12
																Row 6	2.169	0.1604	2.009	0.3992	3	3	5.032	12
									Data summary
									Number of columns (Scrambled/KO)	2
									Number of rows (Conc)	6
									Number of subjects (Passage)	18
									Number of missing values	0
