# Supplementary material for: Cellular geometry and epithelial-mesenchymal plasticity intersect with PIEZO1 in breast cancer cells
Source: Commun Biol. 2024 Apr 17;7:467. doi: 10.1038/s42003-024-06163-z (PMC11024093; doi:10.1038/s42003-024-06163-z)
Supplement: Supplementary file 8 — Supplementary Data 5 [file 42003_2024_6163_MOESM8_ESM.xlsx]

## Sheet: Fig 5b
Nuclear YAP											0 uM YODA 1						Table Analyzed	Y0uM
Basal	15 min		1 h		3 h						0	0.25	1	3										Number of families	1
	0	3	0	3	0	3					0.695178	0.74517	0.741093	0.752708			Repeated measures ANOVA summary							Number of comparisons per family	3
0.586484	0.644754	0.43034	0.468875	0.815161	0.325076	0.834484					0.659166	0.652503	0.669633	0.673225			Assume sphericity?	No						Alpha	0.05
0.779885	0.0419498	-0.0887838	0.841055	0.566638	0.768071	0.798847					0.705322	0.666006	0.676036	0.704027			F	0.8504
0.415472	0.803946	0.631342	0.599738	0.673638	0.623981	0.919893											P value	0.4588						Dunnett's multiple comparisons test	Mean Diff.	95.00% CI of diff.	Below threshold?	Summary	Adjusted P Value	A-?
0.694474	0.754761	0.784176	0.594507	0.916819	0.699409	0.793804											P value summary	ns						0 vs. 0.25	-0.001338	-0.1596 to 0.1569	No	ns	>0.9999	B	0.25
0.754835	0.792823	0.20709	0.729199	0.2842	0.826104	0.922674											Statistically significant (P < 0.05)?	No						0 vs. 1	-0.009032	-0.1408 to 0.1227	No	ns	0.9482	C	1
0.586747	0.711084	-0.367329	0.715308	0.846717	0.839895	0.871022											Geisser-Greenhouse's epsilon	0.365						0 vs. 3	-0.02343	-0.1303 to 0.08341	No	ns	0.5391	D	3
0.786157	0.574259	0.642008	0.924091	0.63866	0.916928	0.903473											R squared	0.2983
0.536743	0.59941	0.438678	0.865547	0.899121	0.865729	0.806104																		Test details	Mean 1	Mean 2	Mean Diff.	SE of diff.	n1	n2	q	DF
0.689925	0.566425	0.399757	0.808822	0.698556	0.882262	0.801715											Was the matching effective?							0 vs. 0.25	0.6866	0.6879	-0.001338	0.02609	3	3	0.05127	2
0.653869	0.586542	0.0215042	0.857545	0.788285	0.913342	0.893027											F	12.36						0 vs. 1	0.6866	0.6956	-0.009032	0.02172	3	3	0.4158	2
0.517617	0.885183	0.296578	0.808308	-0.0987086	0.829963	0.901831											P value	0.0074						0 vs. 3	0.6866	0.71	-0.02343	0.01762	3	3	1.33	2
0.811458	0.546918	0.47264	0.741757	0.849655	0.753307	0.8674											P value summary	**
0.676099	0.508112	0.344732	0.661484	0.76631	0.480489	0.842634											Is there significant matching (P < 0.05)?	Yes
0.666241	0.907802	0.37397	0.484892	0.621139	0.616628	0.837536											R squared	0.743
0.81532	0.833375	0.663451	0.41673	0.683464	0.802452	0.899809
0.837598	0.620962	0.424363	0.719199	0.834798	0.434065	0.905504											ANOVA table	SS	DF	MS	F (DFn, DFd)	P value
0.754492	0.84996	0.168706	0.451308	0.705808	0.737928	0.870357											Treatment (between columns)	0.00104	3	0.0003468	F (1.095, 2.190) = 0.8504	P=0.4588
0.623215	0.782906	0.550826	0.903121	0.806563	0.65379	0.868099											Individual (between rows)	0.01008	2	0.00504	F (2, 6) = 12.36	P=0.0074
0.474042	0.825642	0.507222	0.660765	0.7932	0.857068	0.897779											Residual (random)	0.002447	6	0.0004078
0.470875	0.418391	0.71421	0.549218	0.80599	0.783084	0.791935											Total	0.01357	11
0.784885	0.831486	0.282158	0.653121	0.779291	0.533364	0.808378
0.53599	0.724394	-0.352252	0.77985	0.367956	0.928308	0.815434											Data summary
0.656282	0.693008	0.128373	0.74847	0.834738	0.888716	0.932921											Number of treatments (columns)	4
0.872845	0.61204	0.294812	0.540387	-0.00583037	0.934325	0.783104											Number of subjects (rows)	3
0.538298	0.85709	0.195677	0.511876	0.277907	0.838121	0.853813											Number of missing values	0
0.842069	0.744832	0.00626681	0.780589	0.583849	0.919173	0.844678
0.526188	0.936891	0.0191523	0.554325	0.893082	0.658497	0.903286					3 uM YODA 1
0.765557	0.770171	0.0551579	0.687717	0.298488	0.77767	0.80989					0	0.25	1	3			Table Analyzed	Y3uM						Number of families	1
0.841488	0.783931	0.565301	0.550804	0.765416	0.525078	0.88708					0.695178	0.499823	0.73613	0.838692										Number of comparisons per family	3
0.803552	0.641675	0.0721091	0.916702	0.896146	0.516108	0.85456					0.659166	0.435484	0.663123	0.780506			Repeated measures ANOVA summary							Alpha	0.05
0.672546	0.789317	0.78069	0.857568	0.826443	0.61439	0.790949					0.705322	0.471705	0.692722	0.804205			Assume sphericity?	No
0.884089	0.61966	0.514262	0.513455	0.823089	0.908079	0.910547											F	402.6						Dunnett's multiple comparisons test	Mean Diff.	95.00% CI of diff.	Below threshold?	Summary	Adjusted P Value	A-?
0.631516	0.761608	0.349909	0.912799	0.893572	0.929648	0.825191											P value	0.0016						0 vs. 0.25	0.2176	0.1480 to 0.2871	Yes	**	0.0053	B	0.25
0.6176	0.792931	0.760194	0.875282	0.753715	0.952603	0.778688											P value summary	**						0 vs. 1	-0.01077	-0.1068 to 0.08524	No	ns	0.8413	C	1
0.75239	0.818893	0.551499	0.632949	0.9067	0.930843	0.751058											Statistically significant (P < 0.05)?	Yes						0 vs. 3	-0.1212	-0.1994 to -0.04310	Yes	*	0.0214	D	3
0.847762	0.912733	0.167058	0.66789	0.877047	0.889232	0.833833											Geisser-Greenhouse's epsilon	0.365
0.852044	0.812438	0.482162	0.699128	0.724773	0.685178	0.789315											R squared	0.9951						Test details	Mean 1	Mean 2	Mean Diff.	SE of diff.	n1	n2	q	DF
0.719428	0.574723	0.65002	0.796068	0.737183	0.845702	0.936861																		0 vs. 0.25	0.6866	0.469	0.2176	0.01146	3	3	18.98	2
0.759586	0.816064	0.707799	0.668567	0.551762	0.666592	0.906174											Was the matching effective?							0 vs. 1	0.6866	0.6973	-0.01077	0.01583	3	3	0.6803	2
0.745418	0.846133	0.614268	0.858862	0.739352	0.816397	0.926164											F	22.59						0 vs. 3	0.6866	0.8078	-0.1212	0.01288	3	3	9.411	2
0.551853	0.639226	0.224498	0.739128	0.667514	0.874855	0.855558											P value	0.0016
0.719865	0.897492	0.4147	0.856716	0.754858	0.813131	0.855323											P value summary	**
0.165956	0.87767	0.548607	0.619162	0.462774	0.640082	0.919855											Is there significant matching (P < 0.05)?	Yes
0.920228	0.910187	0.583036	0.719369	0.846073	0.652428	0.947607											R squared	0.03588
0.0746988	0.683673	0.652831	0.718615	0.910577	0.745868	0.837615
0.740121	0.82215	0.552445	0.87094	0.910648	0.682313	0.685478											ANOVA table	SS	DF	MS	F (DFn, DFd)	P value
0.666139	0.77164	0.809531	0.716541	0.900445	0.899672	0.878483											Treatment (between columns)	0.1809	3	0.06032	F (1.095, 2.190) = 402.6	P=0.0016
0.771749	0.715148	0.559617	0.834174	0.763732	0.758306	0.922213											Individual (between rows)	0.006768	2	0.003384	F (2, 6) = 22.59	P=0.0016
0.762158	0.781509	0.645689	0.732273	0.543687	0.688455	0.883943											Residual (random)	0.0008988	6	0.0001498
0.794706	0.782719	0.522935	0.755115	0.800992	0.817276	0.790992											Total	0.1886	11
0.864234	0.754047	0.472343	0.795141	0.657972	0.512046	0.924239
0.763668	0.575139	0.674558	0.896918	0.698257	0.494421	0.900266											Data summary
0.565654	0.70391	-0.108328	0.799445	0.484838	0.902312	0.960364											Number of treatments (columns)	4
0.882949	0.870755	0.0692577	-0.0383561	0.5675	0.673066	0.819773											Number of subjects (rows)	3
0.746296	0.545383	0.66251	0.272343	0.777869	0.579864	0.926779											Number of missing values	0
0.66125	0.845409	0.240131	0.654265	0.758531	0.592283	0.944872
0.822519	0.598034	0.501153	0.770587	0.857583	0.888269	0.842785
0.201018	0.851303	0.533933	0.88739	0.839691	0.554966	0.801646
0.875607	0.797609	0.231863	0.834856	0.76466	0.866885	0.574364
0.706679	0.85542	0.762837	0.627004	0.796718	0.660355	0.879949
0.509115	0.895829	0.649048	0.561793	0.653346	0.710726	0.878632
0.599443	0.920615	0.0593756	-0.10583	0.632204	0.524554	0.698806
0.801193	0.673608	0.371661	0.464729	0.855808	0.850381	0.732626
0.861863	0.735775	0.52596	0.841034	0.722805	0.894342	0.755465
0.924903	0.451722	0.573255	0.808216	0.792588	0.439521	0.739394
0.85738	0.827065	-0.302701	0.933465	0.772758	0.840571	0.761098
0.916861	0.618872	0.783257	0.894729	0.803365	0.817806	0.785487
0.716992	0.888457	0.207994	0.726376	0.710562	0.796488	0.857486
0.104808	0.451289	0.322155	0.671609	0.691161	0.901677	0.850182
0.531336	0.790507	-0.00356433	0.729838	0.793158	0.854428	0.91982
0.546509	0.738682	0.532488	0.851287	0.765348	0.88986	0.861819
0.869373	0.434673	0.823004	0.745555	0.682395	0.88228	0.708783
0.718331	0.907047	0.2828	0.318536	0.843146	0.616934	0.868169
0.748268	0.818171	0.610235	0.810682	0.809203	0.926743	0.560278
0.588322	0.953377	0.651298	0.597117	0.813423	0.801052	0.872775
0.796177	0.86669	0.765825	0.581758	0.782924	0.828823	0.87129
0.623049	0.748823	0.780655	0.740374	0.77537	0.582395	0.859205
0.525136	0.923733	0.399145	0.638626	0.852083	0.71337	0.906925
0.629174	0.799596	0.457603	0.883162	0.801343	0.63824	0.512261
0.395322	0.664208	0.711948	0.918752	0.850272	0.807555	0.86273
0.718808	0.522625	0.836067	0.88457	0.843793	0.782364	0.867875
0.677896	0.90522	0.505418	0.927588	0.660418	0.85504	0.645859
0.556411	0.812527	0.165917	0.801257	0.633454	0.876331	0.819997
0.62989	0.865415	0.73533	0.895721	0.787398	-0.124332	0.81311
0.671055	0.722959	0.496026	0.82366	0.780853	0.859781	0.801652
0.300778	0.849732	0.428722	0.866194	0.76653	0.871774	0.836616
0.903658	0.830909	0.557545	0.80207	0.732101	0.705182	0.851878
0.760797	0.593585	0.688698	0.870696	0.754845	0.437406	0.796076
0.763567	0.892168	0.339171	0.834995	0.747059	0.68146	0.780729
0.610446	0.85679	0.508111	0.872482	0.865744	0.31789	0.900063
0.901881	0.816449	-0.291583	0.927266	0.857966	0.838337	0.942214
0.809857	0.54135	0.575039	0.574691	0.741519	0.707581	0.869003
0.710418	0.791036	-0.079009	0.734312	0.626077	0.8877	0.917709
0.577024	0.347384	0.855067	0.863797	0.798101	0.517549	0.815154
0.857799	0.770217	0.649405	0.796583	0.856501	0.683392	0.87212
0.793466	0.895949	0.393509	0.891362	0.705661	0.322883	0.83976
0.813022	0.556347	0.597211	0.759712	0.822915	0.800189	0.382414
0.0856694	0.8019	0.594673	0.754727	0.8223	0.310009	0.644951
0.603406	0.870353	0.666776	0.830431	0.674392	0.705428	0.571993
0.435614	0.939094	0.655249	0.866947	0.263421	0.660592	0.833869
0.78496	0.884135	0.484399	0.676412	0.918571	0.562842	0.826213
0.734721	0.809784	0.673434	0.703064	0.599171	0.841917	0.843671
0.837872	0.883425	0.425461	0.882952	0.622096	0.899627	0.892748
0.616184	0.814412	0.65017	0.880542	0.702344	0.662126	0.87297
0.884134	0.497306	0.598098	0.746927	0.784468	0.540501	0.867732
0.544534	0.720949	0.165106	0.897981	0.815092	0.948176	0.812356
0.748188	0.752349	0.365338	0.835318	0.858412	0.868026	0.907133
0.842063	0.628883	0.563498	0.883655	0.619004	0.875485	0.839646
0.751063	0.771869	0.593119	0.761848	0.770401	0.622424	0.937679
0.814162	0.783497	0.814321	0.653994	0.855394	0.433231	0.902239
0.85259	0.866522	0.404882	0.792798	0.775729	0.838227	0.659629
0.788914	0.78063	0.456374	0.839206	0.916177	0.636844	0.797932
0.628247	0.828707	0.610558	0.656291	0.830519	0.870784	0.894591
0.651242	0.738398	0.76345	0.580194	0.309712	0.885385	0.864888
0.418758	0.694409	0.351779	0.859977	0.713538	0.793841	0.875059
0.782979	0.558674	0.62499	0.918545	0.607357	0.698485	0.901201
0.790841	0.696987	0.499255	0.814579	0.678866	0.62273	0.738968
0.728395	0.596344	0.570067	0.664018	0.81969	0.565323	0.915663
0.749457	0.597379	0.640905	0.914686	0.830914	0.748764	0.796447
0.810414	0.848367	0.172691	0.730636	0.848392	0.789979	0.762998
0.426459	0.84525	0.788142	0.872836	0.914392	0.647109	0.851956
0.766403	0.888581	0.599045	0.680692	0.856184	0.491985	0.654228
0.53909	0.757521	0.493419	0.934685	0.893754	0.820746	0.833226
0.565321	0.813087	0.285685	0.887382	0.822332	0.619961	0.931958
0.505253	0.305888	0.265802	0.926154	0.527777	0.824778	0.920069
0.758114	0.779787	0.404032	0.934555	0.748566	0.865693	0.734283
0.471355	0.780207	0.578957	0.830184	0.861752	0.829755	0.888979
0.545354	0.781099	0.637227	0.727929	0.850456	0.857008	0.825769
0.785272	0.787086	0.590279	0.887461	0.628072	0.749722	0.906799
0.339298	0.872389	0.334706	0.915381	0.845956	0.853634	0.719634
0.494633	0.799591	0.204881	0.794816	0.819276	0.639724	0.896294
0.532181	0.853961	0.717778	0.868919	0.812243	0.772776	0.738629
0.583946	0.746555	0.611276	0.86375	0.878696	0.881998	0.913745
0.616862	0.682574	0.618267	0.890619	0.799197	0.653003	0.791958
0.75308	0.714186	0.516696	0.741002	0.834652	0.735603	0.858926
0.629851	0.757975	0.694335	0.781761	0.639114	0.903889	0.884618
0.510841	0.836439	0.420334	0.819189	0.70005	0.573836	0.937149
0.590971	0.910191	0.441009	0.744924	0.886536	0.660435	0.824174
0.661253	0.698462	0.182643	0.882448	0.595124	0.393594	0.918523
0.747139	0.856514	0.652208	0.460862	0.872661	0.786807	0.894317
0.611178	0.798446	0.643491	0.868979	0.535894	0.873356	0.88439
0.723337	0.680484	-0.00342823	0.708541	0.894764	0.521751	0.880488
0.628971	0.537338	0.768075	0.586831	0.905207	0.809068	0.796994
0.782437	0.816632	0.538914	0.706747	0.842024	0.799399	0.909693
0.669142	0.472624	0.271707	0.713841	0.687099	0.759782	0.788486
0.378994	0.713809	0.504216	0.926453	0.830661	0.862888	0.918499
0.600056	0.798564	0.0414416	0.824238	0.483802	0.884135	0.804327
0.740417	0.894363	0.547082	0.881647	0.912065	0.737221	0.838445
0.712322	0.588449	0.489308	0.77574	0.909449	0.662146	0.847862
0.536295	0.685413	-0.235194	0.627925	0.891041	0.629034	0.880603
0.752883	0.539367	0.334987	0.893439	0.827317	0.696024	0.886598
0.686648	0.703395	-0.0997308	0.637249	0.290164	0.6148	0.924928
0.714101	0.910027	0.634677	0.725564	0.733385	0.865625	0.882247
0.715476	0.821402	0.672379	0.664587	0.771416	0.745504	0.889521
0.712104	0.788822	0.641499	0.655853	0.894205	0.512144	0.879242
0.653032	0.452512	0.317029	0.708847	0.897083	0.806937	0.755763
0.833637	0.768185	0.0129991	0.594347	0.826806	0.82901	0.836991
0.755757	0.649576	0.621977	0.755023	0.796466	0.930933	0.739075
0.72077	0.897897	0.779822	0.896416	0.820369	0.763755	0.894909
0.753408	0.838374	0.507935	0.738234	0.911948	0.897502	0.850444
0.518953	0.896588	0.642361	0.697482	0.795722	0.868687	0.875575
0.53885	0.830155	0.173809	0.702541	0.631836	0.742338	0.74871
0.702937	0.831358	0.45931	0.852277	0.87414	0.757876	0.888619
0.719878	0.65776	0.309551	0.219458	0.867983	0.915633	0.872614
0.247718	0.910181	0.159608	0.829557	0.856971	0.846054	0.858102
0.650472	0.711066	0.469187	0.815198	0.80668	0.690191	0.81152
0.668307	0.740709	0.442345	0.663932	0.835804	0.778702	0.786836
0.601826	0.738378	0.704114	0.69076	0.831609	0.726675	0.899687
0.693113	0.886718	0.601836	0.917523	0.182454	0.676702	0.765836
0.765109	0.815584	0.789842	0.630749	0.663855	0.401194	0.830616
0.622932	0.680496	0.291208	0.752686	0.693305	0.811266	0.822532
0.677793	0.83773	0.752437	0.802474	0.693221	0.829388	0.925415
0.588507	0.642317	0.813725	0.851359	0.768082	0.812829	0.893101
0.676331	0.79329	0.574808	0.871756	0.75146	0.888294	0.849188
0.562267	0.740091	0.693686	0.7408	0.848068	0.49647	0.930003
0.667633	0.737943	0.453813	0.771367	0.767004	0.906511	0.852952
0.639293	0.791919	0.573467	0.862324	0.330777	0.916355	0.785425
0.475113	0.710584	0.307178	0.819321	0.770919	0.792948	0.918098
0.629983	0.917826	0.575328	0.772349	0.344504	0.718483	0.615602
0.441418	0.779268	0.692405	0.919475	0.784005	0.639727	0.917985
0.631933	0.93324	0.650101	0.391534	0.879445	0.684441	0.851042
0.791973	0.845451	0.422414	0.652823	0.708264	0.664366	0.864065
0.71712	0.619281	0.629445	0.605147	0.901475	0.642561	0.803696
0.253495	0.855343	0.644004	0.636292	0.818494	0.712537	0.792229
0.830818	0.77445	0.414986	0.407178	0.929136	0.281622	0.902449
0.59847	0.620286	0.533428	0.828554	0.813786	0.813862	0.769473
0.661995	0.903	0.56691	0.869575	0.911534	0.820364	0.840878
0.835205	0.864282	0.749292	0.72293	0.619859	0.823768	0.857047
0.672391	0.81661	0.443499	0.579545	0.724417	0.787901	0.870578
0.725502	0.7893	0.727413	0.92644	0.934526	0.617592	0.853915
0.792677	0.936954	0.426318	0.616672	0.91905	0.292	0.892754
0.775482	0.764806	0.667589	0.772945	0.802949	0.915741	0.918478
0.790605	0.854096	0.738013	0.522368	0.896327	0.805942	0.870304
0.737008	0.854669	0.706559	0.844708	0.899655	0.608989	0.915966
0.87934	0.606485	0.421358	0.709268	0.890252	0.802847	0.894973
0.589774	0.645806	0.762559	0.632124	0.936072	0.796256	0.864587
0.790345	0.669898	0.480603	0.687898	0.841393	0.849573	0.880619
0.619347	0.29035	0.705109	0.885573	0.757709	0.854328	0.927427
0.360314	0.682332	0.566429	0.570585	0.768924	0.597012	0.857117
0.616702	0.736882	0.528212	0.768528	0.803326	0.794642	0.871277
0.853469	0.608012	0.616653	0.611046	0.718747	0.559979	0.912272
0.82057	0.866656	0.614953	0.910542	0.75355	0.7536	0.829788
0.622419	0.500686	0.672485	0.65903	0.754236	0.707686	0.89714
0.864403	0.764866	0.474719	0.701604	0.914238	0.825522	0.858683
0.801059	0.592181	0.14728	0.922028	0.581392	0.685058	0.895988
0.874122	0.579245	0.57649	0.363483	0.204795	0.626961	0.898612
0.856382	0.603974	0.433143	0.641354	0.776627	0.831073	0.562978
0.805303	0.690225	0.573396	0.855426	0.85219	0.792529	0.85181
0.805827	0.902954	0.692035	0.501972	0.816371	0.825004	0.637665
0.78034	0.82444	0.692375	0.568827	0.528306	0.85805	0.665467
0.905131	0.894169	0.548961	0.287057	0.909617	0.865606	0.815646
0.787938	0.781941	0.653774	0.442164	0.820426	0.915475	0.882353
0.714185	0.591739	0.578173	0.477998	0.815931	0.859566	0.68399
0.759357	0.948739	0.744914	0.507009	0.86038	0.856551	0.834599
0.363282	0.709562	0.522713	0.710436	0.730426	0.865351	0.723728
0.887877	0.690945	0.661295	0.544638	0.763055	0.743377	0.433094
0.795753	0.616661	0.649205	0.559476	0.789873	0.813196	0.82818
0.830896	0.881643	0.470399	0.768157	0.799849	0.617244	0.742817
0.801758	0.840064	0.475745	0.613914	0.939203	0.847936	0.813844
0.840406	0.79342	0.648186	0.745842	0.84865	0.903784	0.869028
0.899191	0.875737	0.420577	0.0475002	0.71674	0.944501	0.891589
0.401876	0.841522	0.359763	0.639232	0.737498	0.683448	0.866172
0.719901	0.672526	0.358648	0.615165	0.910575	0.80868	0.840216
0.71905	0.669737	0.65637	0.707466	0.902464	0.776928	0.821726
0.852204	0.860861	0.164369	0.587169	0.54207	0.807413	0.769408
0.786436	0.526301	0.225567	0.813833	0.929175	0.887105	0.805793
0.603466	0.649479	0.501303	0.613716	0.894631	0.791989	0.875347
0.547753	0.69355	0.689181	0.917419	0.928121	0.624339	0.67229
0.72674	0.727471	0.695879	0.543393	0.703077	0.833954	0.849359
0.811877	0.836373	0.0455666	0.872385	0.798117	0.699976	0.932091
0.846708	0.782007	0.749517	0.872011	0.925449	0.776135	0.832263
0.853454	0.75671	0.748324	0.84833	0.772732	0.793173	0.815213
0.778206	0.727292	0.40824	0.800425	0.685356	0.852108	0.83438
0.887597	0.735476	-0.315025	0.477971	0.786337	0.787828	0.805001
0.679869	0.786551	0.75652	0.801525	0.720538	0.721776	0.763728
0.645786	0.823426	0.867496	0.828785	0.766093	0.923474	0.917327
0.784509	0.721718	0.530973	0.858981	0.929731	0.930626	0.856826
0.79303	0.592583	0.37018	0.64244	0.139765	0.671744	0.846296
0.78999	0.696263	0.495739	0.769778	0.873718	0.817083	0.790508
0.759928	0.765988	0.405464	0.841084	0.863663	0.854259	0.714212
0.762314	0.81032	0.380554	0.275083	0.844158	0.73017	0.796365
0.891276	0.673174	0.829935	0.739759	0.899943	0.840872	0.868259
0.594279	0.722461	0.672651	0.769698	0.745108	0.7892	0.660457
0.807264	0.857283	0.37438	0.697846	0.902544	0.68322	0.878343
0.840389	0.823631	0.450604	0.788575	0.751316	0.912726	0.857061
0.852785	0.872901	0.115618	0.565825	0.763712	0.780043	0.833869
0.881849	0.655499	0.452241	0.766645	0.953679	0.791689	0.790946
0.746509	0.834232	-0.022292	0.822383	0.863672	0.854293	0.868533
0.829688	0.741493	0.583928	0.747597	0.934109	0.81993	0.908399
0.827154	0.896174	0.452531	0.784498	0.778162	0.822609	0.788058
0.644148	0.608724	0.0379574	0.670411	0.86291	0.848313	0.891307
0.783883	0.832402	0.455007	0.693422	0.79929	0.172808	0.79394
0.804438	0.827742	0.690688	0.767936	0.780222	0.668293	0.881604
0.571218	0.851377	0.571216	0.780198	0.545209	0.794943	0.606268
0.90419	0.910946	0.772059	0.727834	0.818912	0.851496	0.885318
0.712919	0.808495	0.759206	0.851539	0.454064	0.88442	0.853957
0.8193	0.751117	0.765699	0.791366	0.885172	0.948548	0.89899
0.697011	0.599923	0.46637	0.82869	0.890372	0.860284	0.915377
0.652106	0.499786	0.715437	0.640322	0.267178	0.761144	0.825948
0.811038	0.873358	0.655547	0.887566	0.808763	0.83624	0.762697
0.785061	0.695036	0.579418	0.793372	0.781755	0.801371	0.794495
0.816193	0.713149	0.781859	0.500239	0.299355	0.863086	0.766688
0.875774	0.858408	0.169658	0.785027	0.918397	0.413337	0.886582
0.690961	0.704002	0.605815	0.741726	0.840211	0.812998	0.862354
0.735566	0.843872	0.61412	0.627122	0.92515	0.805782	0.818808
0.895444	0.896978	0.731762	0.817409	0.886054	0.927584	0.886892
0.645747	0.852545	0.635596	0.644481	0.832087	0.897108	0.834807
0.807105	0.685243	0.357761	0.653174	0.941226	0.793163	0.802306
0.612974	0.799233	0.694088	0.859751	0.863987	0.891308	0.781239
0.637418	0.838539	0.2756	0.905981	-0.0809705	0.750996	0.841481
0.799476	0.667952	0.0401041	0.69422	0.784947	0.762949	0.934962
0.869238	0.852063	0.454325	0.72163	0.884372	0.746047	0.925561
0.469346	0.744711	0.628195	0.560399	0.936446	0.718402	0.921143
0.365933	0.578865	0.322742	0.718992	0.691166	0.669298	0.893413
0.844589	0.382229	0.744233	0.703851	0.866807	0.703951	0.813173
0.626095	0.810079	0.487027	0.759859	0.865404	0.778163	0.667843
0.755194	0.958367	0.33786	0.873624	0.866915	0.744008	0.92086
0.757491	0.767453	0.882132	0.814917	0.843986	0.820847	0.689543
0.867402	0.388363	0.793985	0.842143	0.909951	0.852891	0.89041
0.197733	0.78029	0.250155	0.840433	0.662809	0.639899	0.904257
0.772882	0.711174	0.577824	0.798554	0.853536	0.87291	0.799343
0.688986	0.584069	0.730318	0.79432	0.604595	0.691215	0.853224
0.812709	0.888751	0.450844	0.746843	0.848159	0.788816	0.937099
0.687561	0.716026	0.771718	0.71408	0.829678	0.818796	0.767088
0.843812	0.866751	0.689731	0.665841	0.788948	0.639471	0.919915
0.656514	0.768978	0.774289	0.775365	0.804805	0.871484	0.934766
0.762327	0.859696	0.650115	0.726568	0.870259	0.872893	0.926149
0.711419	0.824654	0.825468	0.732632	0.68495	0.882353	0.841243
0.738068	0.904957	0.335347	0.893576	0.887501	0.910536	0.845201
-0.0696174	0.791818	0.828459	0.906282	0.818315	0.941349	0.811287
0.457377	0.840729	0.492938	0.598701	0.691361	0.908257	0.927687
0.904848	0.776697	0.43802	0.918592	0.921848	0.903566	0.923786
0.76201	0.660511	0.578065	0.893328	0.352179	0.694321	0.72971
0.637038	0.826052	0.768221	0.644575	0.561066	0.790068	0.807659
0.751304	0.792059	0.717822	0.771665	0.787931	0.798261	0.76298
0.770884	0.732009	0.241228	0.861287	0.341197	0.801838	0.879444
0.797449	0.692233	0.629332	0.825557	0.828772	0.742788	0.865705
0.818604	0.747235	0.440996	0.881786	0.812727	0.644881	0.889885
0.865038	0.805569	0.928076	0.458967	0.769197	0.546888	0.962534
0.733567	0.917766	0.661655	0.934934	0.907009	0.721744	0.838067
0.818368	0.769137	0.735387	0.849216	0.800939	0.682587	0.925793
0.757398	0.780611	0.346241	0.826639	0.847269	0.276019	0.894108
0.416801	0.77174	0.115863	0.830752	0.686052	0.50917	0.916381
0.836407	0.533751	0.785434	0.894509	0.587219	0.876443	0.915627
0.836627	0.60531	0.68386	0.910342	0.537882	0.920611	0.79133
0.938538	0.666705	0.438801	0.9114	0.571643	0.671058	0.948551
0.571593	0.702663	0.559311	0.776841	0.511475	0.888149	0.910354
0.498289	0.700805	0.358349	0.88	0.69361	0.886845	0.900893
0.38068	0.713437	0.0770963	0.77644	0.63298	0.846706	0.932212
0.765761	0.674389	0.732947	0.903925	0.56914	0.901368	0.942983
0.794027	0.808226	0.629873	0.633514	0.673641	0.693627	0.896815
0.747374	0.880241	0.46331	0.560072	0.713217	0.94122	0.921784
0.702157	0.855698	0.618271	0.939326	0.55374	0.711852	0.827354
0.824751	0.631805	0.821834	0.818693	0.609312	0.879676	0.862163
0.428651	0.817006	0.783959	0.806771	0.645895	0.497174	0.754518
0.873978	0.869749	0.656142	0.917563	0.562415	0.864602	0.879935
0.789454	0.683322	0.622682	0.786685	0.556193	0.868709	0.956802
0.818331	0.639134	0.720933	0.907613	0.660709	0.478386	0.834113
0.651906	0.854484	0.785091	0.874606	0.673652	0.810599	0.827208
0.72447	0.700223	0.638766	0.921996	0.496092	0.924268	0.848238
0.719105	0.234087	0.480502	0.901957	0.54654	0.787645	0.757374
0.873257	0.862316	0.578164	0.564157	0.503102	0.861606	0.880518
0.875399	0.764698	0.705159	0.736565	0.700273	0.918802	0.903745
0.542931	0.640244	0.626303	0.770648	0.731004	0.84591	0.907503
0.730917	0.853843	0.788076	0.730682	0.748559	0.884739	0.876736
0.741165	0.720946	0.599956	0.146422	0.796208	0.739413	0.923616
0.653669	0.842953	0.593891	0.484472	0.521339	0.573574	0.947457
0.69972	0.759186	0.786144	0.8651	0.549088	0.911145	0.915404
0.653419	0.871384	0.626079	0.668032	0.385526	0.569116	0.82822
0.825653	0.781248	0.601652	0.602406	0.769622	0.528374	0.790305
0.651428	0.85377	0.593609	0.829253	0.45617	0.564951	0.895537
0.891099	0.608092	0.374129	0.786245	0.580489	0.866796	0.836098
0.819348	0.578476	0.671535	0.898686	0.611116	0.870798	0.864048
0.673144	0.84535	0.515409	0.727466	0.515731	0.949875	0.796004
0.808827	0.695339	0.885612	0.887553	0.37815	0.727938	0.892541
0.264064	0.498391	0.629983	0.755065	0.587792	0.844257	0.800002
0.680519	0.419723	0.210978	0.876471	0.548973	0.77021	0.702051
0.654915	0.812594	0.623735	0.896452	0.761582	0.783587	0.820118
0.582087	0.415945	0.717573	0.799293	0.478451	0.696368	0.868823
0.398974	0.730479	-0.0244455	0.568916	0.753199	0.689427	0.782969
0.74278	0.906851	0.791067	0.485023	0.648558	0.846673	0.862398
0.614476	0.929612	0.674005	0.718805	0.757727	0.855377	0.897236
0.638423	0.71212	0.725584	0.652109	0.715613	0.896294	0.884511
0.588178	0.786036	0.286753	0.818738	0.467022	0.862536	0.954529
0.788372	0.602875	0.789588	0.876919	0.490473	0.77912	0.781416
0.727123	0.819235	0.227691	0.839245	0.687744	0.614601	0.70016
0.709411	0.793976	0.440284	0.537848	0.730642	0.821187	0.936385
0.54484	0.868467	0.617945	0.855406	0.810043	0.86973	0.854882
0.32722	0.770007	0.674782	0.742466	0.521003	0.899325	0.639573
0.899126	0.581888	0.181104	0.734796	0.705395	0.746805	0.933366
0.863923	0.573031	0.325467	0.481597	0.548462	0.86135	0.903081
0.713469	0.940945	0.366224	0.653602	0.745273	0.822302	0.303405
0.902728	0.815565	-0.386129	0.912825	0.608838	0.910291	0.892874
0.786791	0.689211	0.651008	0.814894	0.639768	0.818411	0.915854
0.650519	0.721635	0.514469	0.885194	0.721442	0.698827	0.956662
0.902487	0.816608	0.241137	0.82941	0.589191	0.877901	0.957902
0.206626	0.746708	0.501687	0.862742	0.661691	0.918905	0.849768
0.719139	0.626923	0.435512	0.880216	0.70013	0.795912	0.82812
0.708427	0.808378	-0.060065	0.819201	0.724805	0.929363	0.911702
0.918537	0.842034	0.452041	0.859363	0.623677	0.739808	0.912715
-0.023106	0.60207	0.207197	0.809094	0.633772	0.69509	0.79196
0.941611	0.758362	0.411478	0.661244	0.452468	0.761912	0.942988
0.767283	0.906072	0.613855	0.465581	0.224501	0.758254	0.811967
0.898327	0.643467	0.0595188	0.81694	0.703696	0.544719	0.857895
0.712834	0.864146	0.114733	0.683429	0.829351	0.812898	0.922368
0.747495	0.867998	-0.162808	0.75497	0.851615	0.890858	0.923043
0.829578	0.271788	0.133267	0.787994	0.141413	0.666159	0.852414
0.805416	0.91663	0.748277	0.807374	0.668784	0.528134	0.740154
0.73491	0.844772	0.697042	0.52096	0.637819	0.883471	0.687488
0.696156	0.74188	0.619288	0.676626	0.7574	0.774167	0.577057
0.746141	0.509031	0.188685	0.720466	0.76076	0.36307	0.93628
0.797354	0.74364	0.591973	0.922616	0.481495	0.393043	0.816762
0.519485	0.661778	0.532031	0.890707	0.784644	0.748548	0.756959
0.679069	0.850193	0.685014	0.645141	0.517595	0.88824	0.820072
0.868261	0.842773	0.4231	0.841853	0.561476	0.804128	0.808113
0.738588	0.662832	0.598175	0.822326	0.791759	0.771117	0.930062
0.503922	0.64943	0.834884	0.84505	0.80126	0.889817	0.88361
0.681667	0.804448	0.800067	0.879182	0.857186	0.648498	0.856624
0.749854	0.539694	0.652525	0.759185	0.864025	0.337422	0.864784
0.493093	0.856487	0.111905	0.881669	0.872796	0.823234	0.901565
0.849866	0.603122	0.466525	0.768216	0.555514	0.858236	0.899906
0.691837	0.741361	0.198253	0.887683	0.858787	0.746894	0.656191
0.60651	0.762831	0.677247	0.866943	0.376991	0.891046	0.74998
0.908827	0.827725	0.886938	0.738332	0.800118	0.749869	0.861566
0.727425	0.654944	0.814888	0.737681	0.7729	0.865636	0.895025
0.749219	0.822044	0.7145	0.633789	0.353989	0.709041	0.911851
0.664731	0.725011	0.447087	0.832725	0.897852	0.84841	0.877176
0.712498	0.2536	0.632243	0.899457	0.828455	0.90307	0.943988
0.85511	0.920804	0.633198	0.88705	0.791015	0.518444	0.874347
0.635789	0.889941	0.707231	0.831812	0.83729	0.765998	0.899924
0.341559	0.792891	0.488156	0.739806	0.913965	0.800099	0.93462
0.745284	0.591244	0.675671	0.796386	0.87533	0.448205	0.955266
0.752864	0.80435	0.778027	0.806951	0.752718	0.811712	0.841052
0.905028	0.479256	0.273064	0.754813	0.799725	0.788789	0.835484
0.511333	0.894214	0.819194	0.763834	0.815602	0.886039	0.775166
0.839792	0.491626	0.436008	0.822734	0.828263	0.809546	0.868641
0.616558	0.666316	0.420338	0.648724	0.90229	0.705071	0.823763
0.542579	0.888677	0.609018	0.927597	0.810549	0.618302	0.786158
0.931413	0.81796	0.480711	0.841289	0.712277	0.880599	0.892135
0.69036	0.864945	0.39811	0.746891	0.861284	0.578215	0.86902
0.934914	0.754745	0.708024	0.656051	0.880269	0.765666	0.792604
0.783205	0.917989	0.435069	0.865232	0.670358	0.793004	0.866336
0.615897	0.627568	0.393147	0.586307	0.760838	0.815098	0.871347
0.583327	0.736452	0.584524	0.799001	0.890107	0.884303	0.965855
0.649088	0.848537	-0.271908	0.735484	0.893249	0.655683	0.887194
0.882433	0.687347	0.480493	0.701184	0.856765	0.770273	0.95218
0.896567	0.613094	0.434027	0.76458	0.628433	0.831481	0.802663
0.688685	0.902794	0.606602	0.858269	0.642426	0.722902	0.867118
0.75631	0.692822	0.112296	0.818756	0.00983505	0.890186	0.65408
0.720199	0.804828	0.662585	0.782283	0.538071	0.6618	0.774883
0.567194	0.719031	0.27158	0.724079	0.861418	0.543352	0.919671
0.885658	0.750419	0.363236	0.464124	0.742226	0.610946	0.922273
0.716401	0.789508	0.545379	0.918162	0.681015	0.75342	0.845029
0.792614	0.847997	0.628909	0.665306	0.857447	0.809706	0.87414
0.726452	0.719928	0.69753	0.368237	0.875057	0.751019	0.43836
0.719467	0.738598	0.106634	0.95503	0.686807	0.654065	0.223646
0.818244	0.720568	0.417959	0.856543	0.865033	0.897219	0.823493
0.756886	0.700074	0.83469	0.595186	0.181857	0.818331	0.869089
0.886464	0.55694	0.643947	0.751312	0.794301	0.35679	0.828071
0.367513	0.812507	-0.20688	0.722424	0.782238	0.759994	0.86385
0.84955	0.666868	0.60938	0.852234	0.80719	0.828923
0.658919	0.645093	0.5712	0.807273	0.898307	0.239272
0.342783	0.600623	0.392524	0.641899	0.575887	0.691043
0.726786	0.734425	0.789452	0.81049	0.721932	0.541162
0.623871	0.542702	0.661415	0.851989	0.893787	0.915125
0.683824	0.835307	0.134206	0.342925	0.768147	0.65038
0.215893	0.858313	0.3638	0.720784	0.833217	0.934883
0.839351	0.8794	0.470372	0.907391	0.819163	0.835716
0.456893	0.872489	0.294091	0.871439	0.659591	0.740128
0.904637	0.665089	0.485806	0.813514	0.914588	0.812463
0.782245	0.765879	0.772335	0.86505	0.790575	0.902331
	0.532269	0.836827	0.92667	0.918554	0.82181
	0.773465	0.746498	0.917088	0.858331	0.874451
	0.709833	0.330668	0.638095	0.860288	0.786541
0.79581	0.895715	0.774551	0.88459	0.816805	0.831789
0.450066	0.681131	0.531103	0.824498	0.788967	0.648281
0.811091	0.62656	0.64055	0.878007	0.808781	0.674652
0.82876	0.849121	0.805028	0.860367	0.848953	0.724632
0.785049	0.791681	0.721617	0.778465	0.941047	0.861845
0.816081	0.790887	0.00132997	0.820534	0.932011	0.779517
0.812781	0.815771	0.533984	0.813115	0.933792	0.820537
0.810661	0.887521	0.804581	0.825857	0.896352	0.288623
0.498093	0.897269	0.686148	0.858128	0.73105	0.804585
0.581223	0.654025	0.349548	0.791963	0.904117	0.451248
0.820626	0.793184	0.71546	0.616395	0.568134	0.856981
0.742724	0.82251	0.787422	0.448112	0.918895	0.66352
0.815976	0.628004	0.59114	0.417701	0.899046	0.800022
0.714054	0.821905	0.158141	0.829597	0.868017	0.865189
0.775639	0.825828	0.530379	0.621373	0.591104	0.765423
0.938334	0.593906	0.671883	0.400587	0.621909	0.888629
0.643784	0.923745	0.303509	0.775056	0.589712	0.67503
0.651457	0.740056	0.557971	0.583324	0.476016	0.853581
0.691386	0.67827	-0.552906	0.540191	0.742259	0.663174
0.859801	0.706228	0.783597	0.907629	0.843416	0.658068
0.497366	0.64649	0.0984577	0.681215	0.840126	0.792964
0.843177	0.740352	0.740128	0.767375	0.913177	0.848733
0.669749	0.678493	0.15471	0.886856	0.704269	0.458247
0.892893	0.785443	0.449525	0.662209	0.803327	0.842296
0.527804	0.873335	0.581309	0.510257	0.848182	0.817598
0.806095	0.63548	0.715658	0.755231	0.797749	0.922309
0.769194	0.865208	0.517555	0.517737	0.881895	0.864981
0.69597	0.780721	0.448532	0.560536	0.763766	0.911277
0.565049	0.88165	0.741333	0.837131	0.911814	0.623163
0.829054	0.625386	0.712695	0.74919	0.6893	0.864517
0.618218	0.8609	0.468268	0.690875	0.495814	0.767644
0.768001		0.471434	0.687761	0.89692
0.555715		0.381968	0.881911	0.54148
0.717509		0.691774	0.706909	0.715009
0.715748		0.678007	0.746523	0.85842
0.72353		0.106947	0.872836	0.817626	0.429351	0.844886
0.55763		0.386247	0.757898	0.589522	0.768127	0.746399
0.722542		0.45994	0.743672	0.608411	0.81935	0.899968
0.721309		0.42169	0.644465	0.692626	0.623995	0.829463
0.64052		0.476845	0.841676	0.889208	0.482801	0.791529
0.764354		0.822638	0.582578	0.878156	0.636428	0.819249
0.73974		0.739623	0.585782		0.801179	0.798787
0.860098		0.553824	0.86414		0.608037	0.792355
0.655849		0.316224	0.74917		0.77765	0.824897
0.695721		0.805522	0.728421		0.692896	0.652316
0.827313		0.265334	0.839021		0.416969	0.313254
0.684619		0.699277	0.645951		0.7134	0.813843
0.555556		0.644045	0.612956		0.621136	0.840963
0.781245		0.299845	0.870829		0.83422	0.862409
0.642848		0.757522	0.812204		0.663152	0.87754
0.676185		0.608063	0.413838		0.58372	0.886161
0.472066		0.547081	0.639156		0.886686	0.536771
0.85706		0.324243	0.313475		0.546316	0.795261
0.805621		0.677099	0.776672		0.756897	0.840048
0.650613		0.360682	0.653083		0.64732	0.868384
0.734044		0.570084	0.625373		0.678077	0.837022
0.755023		0.918192	0.869117		0.715925	0.533504
0.780983		0.553025	0.854586		0.359024	0.799797
0.464175		0.663153	0.638223		0.701633	0.825089
0.679451		0.563887	0.339405		0.579618	0.653918
0.900572		0.64242	0.795996		0.746706	0.830342
0.654042		0.127785	0.763088		0.554487	0.848487
0.749206		0.458529	0.853198		0.691663	0.745452
0.639106		0.0937204	0.869896		0.703179	0.793573
0.704341		0.191844	0.8267		0.536565	0.857392
0.838927		0.78164	0.627489		0.716451	0.492507
0.707323		0.647275	0.789279		0.7159	0.479398
0.764812		0.240321	0.848161		0.355796	0.812083
0.750998		0.514843	0.787295		0.841714	0.726181
0.779589		0.501453	0.714621		0.725805	0.848994
0.775021		0.180166	0.776715		0.600437	0.822768
0.445184		0.860345	0.844858		0.377228	0.9302
0.611729		0.777771	0.863487		0.711281	0.806956
0.559911		0.441176	0.806362		0.599425	0.731577
0.581845		0.435356	0.60176		0.778877	0.760556
0.82281		0.807332	0.796172		0.637555	0.884441
0.516022			0.815067		0.714272	0.863099
0.775454			0.782881		0.752457	0.845422
0.584521			0.792625		0.529949	0.677063
0.737051			0.743271		0.807401	0.520035
0.677557	0.0409085	-0.509067	0.862475		0.699533	0.725611
0.846082	0.62768	0.303681	0.823317		0.290553	0.892047
0.554621	0.69139	-0.343611	0.733668		0.69042	0.80258
0.636501	0.567721	0.42798	0.619595		0.841674	0.710629
0.739355	0.527167	0.155757			0.828898	0.880496
0.58418	0.62278	-0.509291			0.598499	0.819328
0.439318	0.732589	0.353349			0.625281	0.555111
0.557194	0.322569	0.236137			0.699107	0.815218
0.647736	0.295952	0.646878			0.737447	0.809342
0.810273	0.417835	0.65971	0.604134	0.772477	0.629892	0.771843
0.670625	0.676127	0.41456	0.865412	0.774738	0.504621	0.888155
0.661394	0.884736	0.350868	0.692935	0.705787	0.825869	0.925562
0.74454	0.852948	-0.099028	0.625522	0.849815	0.84488	0.797412
0.766415	0.404321	0.309583	-0.0533186	0.593626	0.785083	0.797007
0.607041	0.879405	0.334091	0.814527	0.663164	0.494864	0.777449
0.858167	0.845812	0.206569	0.611916	0.647475	0.620352	0.789916
0.741793	0.722716	0.167479	0.828493	0.420856	0.843534	0.664008
0.704758	0.716524	0.489982	0.29654	0.620715	0.781585	0.613786
0.563401	0.824278	0.597653	0.769028	0.472507	0.551954	0.728937
0.734165	0.557109	0.762549	0.512433	0.861974	0.700796	0.866321
0.74838	0.656645	-0.0468555	0.758014	0.667167	0.791715	0.86127
0.722913	0.824639	0.519972	0.522305	0.833269	0.860114	0.822521
0.819238	0.589924	0.516383	0.631711	0.759181	0.538667	0.905743
0.761011	0.792933	0.629926	0.76314	0.656843	0.594717	0.681081
0.829528	0.465754	0.557624	0.642827	0.803502	0.471822	0.813831
0.725237	0.649526	0.49427	0.640739	0.650867	0.715312	0.886575
0.724019	0.656069	0.609743	0.591325	0.72692	0.555418	0.723983
0.773269	0.890546	0.376584	0.55316	0.420707	0.665988	0.827099
0.791178	0.770998	0.485215	0.859028	0.616575	0.196495	0.682673
0.826185	0.822523	0.528485	0.770878	0.537046	-0.0176474	0.589289
0.705757	0.776177	0.489888	0.806181	0.788368	0.587074	0.837475
0.627255	0.649443	0.721474	0.793991	0.580915	0.586561	0.713499
0.834495	0.160007	0.800392	0.859454	0.11097	0.533424	0.751364
0.603442	0.749572	0.398544	0.76116	0.788302	0.832266	0.793402
0.550722	0.871258	0.40476	0.884397	0.674372	0.674075	0.832157
0.69322	0.451856	0.440353	0.811392	0.587856	0.868579	0.862328
0.498113	0.707408	0.30129	0.915853	0.63618	0.481311	0.787927
0.77742	0.646376	0.564501	0.641087	0.870601	0.690133	0.866801
0.75101	0.407586	0.732379	0.851523	0.757547	0.392119	0.816498
0.906841	0.63823	0.284657	0.57867	0.639941	0.735052	0.880148
0.747361	0.707459	0.655286	0.604242	0.7847	0.569769	0.74635
0.715737	0.603112	0.736895	0.754992	0.705854	0.461541	0.698005
0.371164	0.743623	0.604088	0.850657	0.73487	0.416356	0.582682
0.687915	0.779932	0.284669	0.87449	0.844046	0.781352	0.664835
0.582116	0.86799	0.697057	0.799584	0.606557	0.667974	0.888873
0.744853	0.628908	0.60963	0.755419	0.8114	0.727141	0.894121
0.815989	0.437131	0.638537	0.74103	0.860777	0.662876	0.667883
0.791348	0.697614	0.39895	0.5791	0.660206	0.688471	0.764869
0.754603	0.922797	0.559989	0.756095	0.505749	0.764827	0.412287
0.663232	0.717439	0.218909	0.448144	0.603244	0.681376	0.640475
0.789447	0.738933	0.594339	0.8584	0.747146	0.651131	0.890709
0.76677	0.870418	0.500111	0.45363	-0.000386991	0.627288	0.591059
0.653895	0.667021	0.245401	0.799753	0.653117	0.510115	0.89776
0.821964	0.710326	-0.351948	0.666668	0.853234	0.592676	0.380437
0.740081	0.739068	0.0526969	0.721399	0.792493	0.535139	0.657463
-0.101279	0.768905	0.49216	0.6909	0.692858	0.818948	0.874715
0.343278	0.917642	0.764049	0.673632	0.712934	0.519741	0.755509
0.405359	0.801803	0.375219	0.524544	0.707989	0.507783	0.926655
0.888736	0.685851	0.563437	0.84136	0.704512	0.633415	0.716382
0.269673	0.623116	0.573134	0.627792	0.513278	0.71308	0.71903
0.619012	0.631722	0.529108	0.858883	0.80154	0.769304	0.896855
0.376702	0.770833	0.697633	0.839154	0.74034	0.87924	0.868742
0.591834	0.577211	0.483232	0.682905	0.796084	0.737724	0.883174
0.667172	0.723223	0.479602	0.292335	0.462041	0.850626	0.559145
0.757443	0.753185	0.405486	0.82372	0.773803	0.811226	0.741216
0.245641	0.814938	0.328694	0.539738	0.864298	0.610192	0.732466
0.909563	0.77063	0.57741	0.718154	0.556041	0.663975	0.763369
0.236997	0.911029	0.401841	0.561393	0.689004	0.631356	0.907302
0.795263	0.588296	0.484122	0.771254	0.617125	0.720352	0.599871
0.761146	0.856516	0.406296	0.79422	0.817959	0.757834	0.862923
0.721715	0.884766	0.536499	0.423404	0.414219	0.708334	0.903091
0.819468	0.751391	0.385774	0.739666	0.751619	0.809887	0.860908
0.847842	0.816263	0.467676	0.557614	0.480134	0.817318	0.705808
0.60642	0.117185	0.472175	0.825428	0.757561	0.744231	0.836156
0.593729	0.656396	0.476617	0.524406	0.844831	0.578817	0.894912
0.8928	0.603323	0.260892	0.827683	0.479105	0.710456	0.905502
0.705815	0.703482	-0.125192	0.641425	0.763046	0.573218	0.906786
0.87174	0.462266	0.406506	0.843722	0.782786	0.858812	0.801484
0.607259	0.601415	0.41087	0.774677	0.813694	0.764741	0.889166
0.769836	0.639047	0.320088	0.656663	0.716923	0.778567	0.859936
0.73982	0.693478	0.828595	0.831691	0.763128	0.591495	0.92506
0.738731	0.142048	0.67491	0.814291	0.73498	0.583123	0.895844
0.851203	0.415877	0.231824	0.695963	0.792424	0.649411	0.869728
0.857647	0.433502	0.35542	0.66305	0.811909	0.718032	0.887739
0.887624	0.596316	0.40211	0.916116	0.861531	0.885394	0.812792
0.793689	0.655824	0.200377	0.57743	0.702862	0.43761	0.832364
0.861671	0.799093	-0.288989	0.72259	0.793062	0.624168	0.840233
0.783779	0.655116	0.407839	0.703811	0.747535	0.852369	0.724216
0.722568	0.569739	0.66132	0.639117	0.566626	0.751334	0.873692
0.754803	-0.256675	0.0777453	0.756504	0.540615	0.490271	0.768566
0.638729	0.805248	0.0174505	0.464608	0.63798	0.325206	0.555543
0.505166	0.56516	-0.0636525	0.616277	0.617105	0.655069	0.81222
0.408694	0.855863	0.623242	0.516435	0.760705	0.294168	0.831422
0.597434	0.771843	0.10115	0.741381	0.728907	0.710746	0.838029
0.70405	-0.0251087	0.437353	0.481667	0.626642	0.763283	0.907739
0.863084	0.572568	0.0907917	0.790698	0.684584	0.469723	0.884664
0.641178	0.752921	0.216503	0.730628	0.796539	0.684767	0.869074
0.822704	0.765295	-0.0130521	0.740916	0.640148	0.566791	0.863766
0.765698	0.706446	0.433295	0.699198	0.510621	0.801377	0.922591
0.86506	0.861566	0.512563	0.637521	0.89282	0.791153	0.770261
0.459234	0.586851	0.35527	0.479343	0.561405	0.649309	0.922465
0.821136	0.837019	0.476859	0.529413	0.690516	0.557194	0.928158
0.594917	0.137604	0.464222	0.722875	0.85511	0.714718	0.848852
0.748346	0.500759	0.573506	0.582107	0.782521	0.621506	0.789837
0.756294	0.63604	0.545665	0.532023	-0.314192	0.709422	0.824629
0.728745	0.890654	0.410598	0.436226	0.64473	0.748629	0.836479
0.870221	0.813146	0.593608	0.721229	0.801752	0.672681	0.905209
0.72862	0.723936	0.331711	0.624465	0.835954	0.532523	0.736927
0.732535	0.758512	0.408208	0.208042	0.628105	0.709631	0.717497
0.641802	0.732209	0.291122	0.686396	0.77894	0.702763	0.790126
0.585901	0.662274	0.352733	0.781625	0.62988	0.666108	0.759746
0.485465	0.666867	0.637414	0.643591	0.599948	0.694274	0.746545
0.7646	0.241007	-0.0595236	0.670381	0.545639	0.555161	0.861761
0.552417	0.110877	0.777176	0.690107	0.605075	0.550492	0.830556
0.677073	0.562116	0.594289	0.798859	0.205751	0.506444	0.776978
0.660204	0.736793	0.430542	0.728117	0.149957	0.679359	0.796578
0.332888	0.681201	0.254039	0.71666	-0.393833	0.674734	0.918028
0.728992	0.838603	0.247582	0.560789	0.778053	0.706372	0.871403
0.7383	0.706896	0.721503	0.569053	0.632034	0.640064	0.720643
0.770439	0.592127	0.533221	0.784586	0.855717	0.768292	0.857893
0.893034	0.41826	0.420993	0.457236	0.848679	0.818438	0.890634
0.687327	0.536318	0.440799	0.627045	0.661761	0.621693	0.84643
0.813852	0.693842	0.246831	0.558491	0.82932	0.672972	0.916258
0.72101	0.668991	0.473619	0.661655	0.666384	0.460768	0.837088
0.770643	0.705121	0.277208	0.639915	0.701329	0.767655	0.675182
0.302884	0.658566	-0.288671	0.591379	0.661674	0.68227	0.918439
0.563698	0.785954	0.349604	0.668683	0.694859	0.622789	0.780367
0.694649	0.708082	0.475647	0.550728	0.810588	0.650415	0.80567
0.68055	0.448604	0.658152	0.683689	0.912671	0.709456	0.870393
0.858267	0.470154	0.496234	0.766457	0.865768	0.567907	0.907319
0.823438	0.116309	0.655961	0.567374	0.748511	0.663351	0.876207
0.870708	0.933986	0.760748	0.627409	0.761349	0.790568	0.867799
0.574171	0.7307	0.650411	0.775958	0.832858	0.753896	0.897718
0.453218	0.677847	0.688714	0.288026	0.887443	0.580997	0.857257
-0.330039	0.294135	0.445881	0.643424	0.583307	0.853375	0.762516
0.645829	0.641588	0.21185	0.489405	0.586176	0.607841	0.807332
0.16866	0.411278	0.520051	0.74209	0.791986	0.616386	0.855678
0.454272	0.341097	0.29073	0.458558	0.729982	0.843218	0.757049
0.877021	0.579415	0.284011	0.686427	0.490819	0.554721	0.847736
0.66202	0.66958	0.0658381	0.804853	0.862749	0.745064	0.792415
0.555885	0.708069	0.654035	0.837094	0.588829	0.875991	0.410217
0.772272	0.14864	0.505126	0.710874	0.894988	0.633588	0.737823
0.631625	0.5899	0.391901	0.717681	0.139118	0.645521	0.797074
0.748124	0.376528	0.242233	0.707645	0.766767	0.644161	0.8759
0.620467	0.781448	0.210222	0.825179	0.866917	0.882393	0.894047
0.473748	0.757312	0.090752	0.778821	0.776197	0.626276	0.822602
0.794508	0.255788	0.337199	0.758145	0.746686	0.777933	0.627766
0.873559	0.50782	0.853872	0.84698	0.547934	0.58829	0.892749
0.326677	0.756473	0.571367	0.650845	0.824574	0.378485	0.456523
0.617208	0.460562	0.49926	0.621773	0.538386	0.644764	0.846633
0.508141	0.342643	0.57114	0.806076	0.719621	0.768545	0.834502
0.853761	0.587142	0.317459	0.767088	0.897186	0.61596	0.822184
0.419763	0.870374	0.770519	0.623499	0.791189	0.737752	0.831375
0.720263	0.797945	0.261751	0.631804	0.748156	0.602222	0.783226
0.73106	0.445691	0.454849	0.713269	0.793444	0.505129	0.90424
0.372688	0.880965	0.0918761	0.721503	0.659527	0.846376	0.830573
0.574067	0.764235	0.660686	0.775051	0.686572	0.753405	0.664291
0.454663	0.628539	0.541666	0.604521	0.853556	0.72207	0.866555
0.74546	0.670005	0.474403	0.597425	0.760851	0.55402	0.857655
0.35987	0.695499	0.613683	0.550187	0.668768	0.612505	0.776828
0.742344	0.143367	0.541691	0.558962	0.518092	0.583097	0.843926
0.463654	0.77017	0.206595	0.629908	0.893632	0.786596	0.801855
0.742431	0.566482	0.496129	0.649253	0.646848	0.639329	0.724992
0.676499	0.598163	-0.272841	0.563281	0.775418	0.613507	0.928112
0.73719	0.468348	0.38329	0.762801	0.809531	0.658627	0.699163
0.820657	0.474333	0.680527	0.806066	0.906946	0.854524	0.906931
0.671631	0.78973	0.624667	0.471697	0.657163	0.633319	0.873914
0.514234	0.625288	0.567801	0.767922	0.734056	0.672886	0.89665
0.678662	0.590374	0.384398	0.654365	0.628392	0.803565	0.874819
0.434006	0.721931	0.382359	0.619219	0.814711	0.561372	0.839182
0.75244	0.750581	0.219485	0.687177	0.77747	0.63608	0.90267
0.651853	0.66019	-0.168346	0.570794	0.65686	0.649532	0.634077
0.829367	0.881338	0.822237	0.682397	0.809172	0.678508	0.802881
0.46478	0.647732	0.537873	0.531117	0.701407	0.776806	0.843373
0.605939	-0.0660332	0.558184	0.690142	0.645637	0.746841	0.645275
0.805654	0.725051	0.399974	0.62178	0.808282	0.776684	0.763499
0.731161	0.729224	0.574741	0.689536	0.784492	0.803128	0.691536
0.480407	0.415279	0.0697577	0.76362	0.857608	0.518335	0.83786
0.753397	0.64975	0.474855	0.778587	0.662764	0.590503	0.815949
0.770942	0.367219	0.594081	0.574708	0.769196	0.630874	0.875147
0.690862	0.66923	0.710766	0.638181	0.922282	0.569409	0.666198
0.540934	0.670756	0.422824	0.735605	0.488514	0.57512	0.666417
0.728847	0.58461	0.564565	0.869099	0.524488	0.490736	0.919713
0.652039	0.490008	0.409805	0.750559	0.216174	0.679416	0.816666
0.218399	0.629313	-0.277938	0.195223	0.566509	0.720499	0.766501
0.815445	0.462613	0.44865	0.680172	0.706894	0.764409	0.82924
0.512992	0.862876	0.557707	0.419442	0.791805	0.650317	0.741113
0.827434	0.590002	0.681709	0.0538136	0.706484	0.65748	0.803061
0.769374	0.775148	0.332554	0.832136	0.684801	0.695139	0.750715
0.583977	0.80902	0.249806	0.384983	0.637422	0.80518	0.872645
0.755272	0.818276	0.631418	0.489888	0.769939	0.570186	0.855107
-0.0294586	0.714151	0.166971	0.536624	0.809286	0.696822	0.839358
0.746448	0.522387	0.520004	0.758211	0.692195	0.843358	0.693861
0.755814	0.599889	0.710615	0.811507	0.76805	0.749715	0.858039
0.454802	0.445684	0.489166	0.64552	0.702467	0.921162	0.899938
0.829681	0.499325	0.504782	0.679615	0.508256	0.721917	0.921789
0.875346	0.620629	0.261319	0.0196807	0.803371	0.474923	0.924181
0.619315	0.562452	0.319554	0.391204	0.840412	0.740265	0.84403
0.431573	0.852078	0.745564	0.738762	0.82021	0.203525	0.800819
0.655213	0.252572	0.550965	0.701787	0.763517	0.809764	0.829283
0.610022	0.492331	0.492346	0.688802	0.548796	0.748251	0.399175
0.652219	0.62442	0.00835728	0.892744	0.753054	0.575599	0.688966
0.608323	0.843551	0.524457	0.487816	0.726827	0.775965	0.750956
0.642833	0.498217	0.210085	0.580547	0.78098	0.677056	0.789645
0.807979	0.755155	0.576571	0.706612	0.867578	0.789687	0.810642
0.333781	0.249468	0.745706	0.663062	0.301152	0.331806	0.701542
0.54518	0.897653	-0.00546477	0.578101	0.511799	0.805342	0.898643
0.716782	0.805071	0.207841	0.629414	0.621639	0.62071	0.925539
0.620831	0.581313	0.612328	0.768163	-0.172654	0.661659	0.642323
0.636002	0.766029	0.179075	0.708677	0.571619	0.775286	0.910868
0.728054	0.741278	0.497203	0.66684	0.415787	0.688089	0.856903
0.763597	0.670416	0.753181	0.80774	0.408509	0.788467	0.8352
0.736485	0.71692	0.524813	0.626937	0.39515	0.577679	0.873052
0.829041	0.798209	0.72144	0.820151	0.716851	0.487514	0.823197
0.776416	0.535846	0.461844	0.758559	0.856173	0.428157	0.795515
0.832383	0.400704	0.604826	0.603598	0.714274	0.880019	0.840707
0.765462	0.496618	0.532918	0.812257	0.736659	0.703384	0.441244
0.678961	0.691695	0.885752	0.633679	0.545303	0.792038	0.854892
0.547754	0.646275	0.334501	0.864244	0.663561	0.6095	0.859464
0.422993	0.892682	0.717138	0.761712	0.658227	0.76992	0.721192
0.853089	0.521548	0.221548	0.640357	0.548513	0.688082	0.851726
0.641492	0.661486	0.49523	0.507679	0.832839	0.502926	0.879419
0.332094	0.794984	0.409936	0.620739	0.630108	0.765954	0.840042
0.691859	0.478664	0.57483	0.667832	0.839272	0.828053	0.776755
0.729139	0.700825	0.518047	0.540165	0.838842	0.732262	0.874919
0.866713	0.74581	0.466896	0.595046	0.722822	0.710159	0.837569
0.681107	0.755317	0.237504	0.615938	0.716912	0.39517	0.898255
0.68128	0.693236	0.167383	0.650385	0.677291	0.722961	0.804641
0.773304	0.598707	0.557475	0.695148	0.43015	0.752371	0.649433
0.722596	0.808336	0.642708	0.785866	0.790311	0.675558	0.754786
0.71502	0.701829	0.635988	0.894047	0.486297	0.48865	0.872708
0.69816	0.588333	0.553645	0.562366	0.479314	0.735039	0.77497
-0.197899	0.790252	0.341135	0.699659	0.379117	0.761432	0.830428
0.672302	0.335471	0.588819	0.717037	0.808722	0.441613	0.59415
0.83618	0.826563	0.692466	0.553621	0.491306	0.462251	0.767532
0.80442	0.338325	0.413836	0.522497	0.148567	0.863132	0.807143
0.450929	0.742454	0.531813	0.880309	0.690237	0.509516	0.784595
0.637261	0.696021	0.546626	0.728655	0.827451	0.641385	0.89084
0.546595	0.639441	0.1073	0.757418	0.633347	0.596861	0.780647
0.659866	0.59252	0.429482	0.583337	0.74836	0.74369	0.808401
0.520122	0.753558	0.718334	0.75141	0.775119	0.616274	0.772772
0.55973	0.634329	0.426696	0.583195	0.811319	0.719191	0.745393
0.702949	0.87459	0.580233	0.817865	0.346714	0.603495	0.760754
0.52063	0.868992	0.384549	0.679237	0.596466	0.693077	0.912319
0.534267	0.720093	0.568642	0.704818	0.404018	0.782954	0.686229
0.557022	0.776802	0.646707	0.736022	0.712351	0.763728	0.801866
0.860787	0.802108	0.620289	0.749828	0.466618	0.809153	0.698541
0.572591	0.76859	0.47907	0.579358	0.589577	0.822366	0.116089
0.637256	0.795638	0.828871	0.788236	0.523154	0.690963	0.652969
0.801009	0.87398	0.288072	0.492332	0.717846	0.847436	0.786785
0.724216	0.485974	0.449181	0.771898	0.67914	0.569468	0.72915
0.651242	0.671767	0.634696	0.527503	0.781494	0.803071	0.733819
0.634496	0.770232	0.744321	0.794554	0.544357	0.605757	0.547661
0.590762	0.559129	0.30047	0.717367	0.844544	0.724976	0.866305
0.551164	0.771528	0.318623	0.78827	0.158654	0.59428	0.696124
0.842602	0.641901	0.621949	0.555799	0.825392	0.762523	0.842697
0.732437	0.854986	0.707138	0.709873	0.857259	0.728777	0.804533
0.607697	0.792142	0.288155	0.813665	0.766918	0.556485	0.892399
0.604076	0.655403	0.133684	0.632926	0.50614	0.796512	0.75781
0.749779	0.773037	0.503772	0.859871	0.625133	0.565448	0.68298
0.517418	0.78524	0.66064	0.666728	0.24766	0.688169	0.843709
0.785491	0.6967	0.433364	0.575422	0.587445	0.842584	0.893611
0.682938	0.702082	0.661765	0.121431	0.769541	0.812764	0.662166
0.641357	0.586698	0.735117	0.528974	0.515914	0.76662	0.662551
0.582254	0.714989	0.792371	0.78614	0.8331	0.752115	0.746233
0.611813	0.687518	0.692889	0.483299	0.397036	0.74695	0.810484
0.558034	0.700455	0.3679	0.497371	0.765555	0.673551	0.826499
0.424067	0.457041	0.304382	0.217335	0.729791	0.760109	0.819848
0.662571	0.769283	0.772061	0.818644	0.750188	0.597166	0.722892
0.61152	0.685241	0.667702	0.443836	0.646418	0.692455	0.831342
0.514426	0.459798	0.715069	0.797282	0.57432	0.797768	0.754553
0.630835	0.852858	0.380449	0.577656	0.91119	0.584036	0.67774
0.698291	0.856639	0.540803	0.832401	0.83647	0.694097	0.742876
0.529229	0.460192	0.341275	0.75377	0.810796	0.63013	0.91147
0.448468	0.71396	0.584862	0.656284	0.640376	0.760023	0.770704
0.401838	0.65443	0.835149	0.423532	0.770469	0.781087	0.865454
0.745879	0.462178	0.593234	0.71919	0.716892	0.790359	0.710029
0.707135	0.730253	0.74452	0.777504	0.782479	0.816209	0.899884
0.572718	0.366913	0.609926	0.612916	0.713101	0.759686	0.923618
0.857193	0.50556	0.862403	0.679373	-0.832277	0.726536	0.758579
-0.0309343	0.916876	0.654487	0.802079	0.767434	0.574072	0.751683
0.58924	0.703261	0.486807	0.620428	0.548249	0.734865	0.79846
0.580275	0.732646	0.713379	0.599659	0.629514	0.648214	0.895964
0.705045	0.699483	0.456437	0.719187	0.746686	0.733512	0.603282
0.721197	0.703942	0.525698	0.641	0.764251	0.703628	0.854306
0.697642	0.684903	0.805054	0.332528	0.50196	0.788182	0.875022
0.31159	0.704763	0.275376	0.416079	0.693501	0.784153	0.751909
0.548503	0.664293	-0.241646	0.785765	0.768468	0.613615	0.764646
0.747066	0.393033	0.0105401	0.56455	0.895513	0.419353	0.78681
0.739795	0.0464805	0.384728	0.801255	0.919176	0.667721	0.821825
0.732694	0.589063	-0.257489	0.428973	0.457347	0.271843	0.715648
0.907159	0.642022	0.564952	0.096458	0.828237	0.79883	0.806738
0.70259	0.794085	-0.188294	0.79317	0.64416	0.746197	0.89303
0.780449	0.663745	0.292102	0.597658	0.533348	0.592217	0.810856
0.736071	0.618108	0.355779	0.54432	0.69309	0.588327	0.618903
0.850632	0.592967	0.316241	0.776962	0.714857	0.74957	0.800481
0.65973	0.760599	-0.138256	0.683694	-0.0514471	0.639449	0.831082
0.426387	0.68906	0.292543	0.561461	0.61267	0.400015	0.877475
0.596594	0.38635	0.853082	0.453245	0.804776	0.727945	0.724876
0.679976	0.618825	0.910029	0.865181	0.869241	0.307914	0.778254
0.512771	0.59611	0.228068	0.827815	0.852228	0.815137	0.836758
-0.139095	0.367199	0.414999	0.743846	0.849327	0.45209	0.721959
0.510847	0.75809	0.225774	0.330211	0.802714	0.578677	0.766518
0.0890515	0.547838	-0.142563	0.733996	0.83565	0.760715	0.77908
0.702322	0.74692	0.107428	0.632496	0.494327	0.650851	0.776604
0.793887	0.527653	0.687683	0.57032	0.505923	0.527257	0.846414
0.855449	0.595991	0.701132	0.869526	-0.5262	0.559119	0.715358
0.6977	0.325429	0.666637	0.719497	0.689957	0.426458	0.898038
0.758406	0.744335	0.60223	0.601709	0.842551	0.841215	0.811431
0.775238	0.4854	-0.0333865	0.497734	0.280257	0.555373	0.803188
0.361903	0.490224	0.081914	0.714082	0.809071	0.456673	0.847541
0.530718	0.574391	0.337065	0.616344	0.0608601	0.667571	0.779164
0.60818	0.74325	0.360088	0.778313	0.304632	0.798082	0.865314
0.774216	0.750384	0.732246	0.689041	0.85231	0.49405	0.72678
0.749619	0.628637	0.346296	0.493708	0.47183	0.470505	0.647113
0.798068	0.332445	0.298435	0.666339	0.773903	0.473671	0.667541
0.902175	0.740132	0.829079	0.622301	0.561486	0.448733	0.601208
0.813958	0.362221	0.230794	0.549083	0.800463	0.752379	0.78049
0.784692	0.83748	0.393397	0.393843	0.84971	0.58552	0.814737
0.886418	0.71942	0.413811	0.282504	0.636056	0.675888	0.714618
0.716769	0.526995	0.311231	0.503738	0.70057	0.384364	0.748969
0.821107	0.881389	0.538189	0.747347	0.199979	0.513129	0.742595
0.787759	0.670276	0.230811	0.154631	0.691716	0.524521	0.726226
0.705862	0.733344	0.477717	0.891199	0.435214	0.714136	0.772959
0.26454	0.604513	0.436181	0.498901	0.703614	0.681583	0.812416
0.857952	0.518969	0.423309	0.462271	0.533605	0.675864	0.807347
0.693312	0.575077	0.390649	0.653494	0.775806	0.786435	0.64754
0.792083	0.44734	0.704268	0.493512	0.840892	0.78949	0.881782
0.50051	0.850629	0.639925	0.492604	0.89312	0.629456	0.773687
0.745962	0.195409	-0.454038	0.455572	0.731013	0.57692	0.845106
0.653966	0.503646	0.552183	0.867036	0.61678	0.5644	0.765936
0.60428	0.792548	0.649841	0.655252	0.806084	0.734118	0.771456
0.778694	0.675944	0.369603	0.77375	0.65217	0.804973	0.867416
0.77837	0.726387	0.19739	0.773381	0.765204	0.69602	0.782637
0.746609	0.624233	0.65824	0.870439	0.878715	0.744317	0.927575
0.829675	0.873156	0.321915	0.852404	0.87186	0.718113	0.812982
0.749237	0.630076	0.232681	0.73865	0.478591	0.458265	0.739751
0.917271	0.576967	0.58642	0.848751	0.770364	0.693858	0.793765
0.797301	0.638901	-0.0970381	0.525406	0.555563	0.658616	0.913661
0.548705	0.762527	0.740035	0.653385	0.790724	0.577546	0.855017
0.778905	0.740855	0.428619	0.526232	0.820874	0.687916	0.859785
0.870791	0.734161	0.724274	0.615766	0.856765	0.715087	0.856362
0.567404	0.813234	0.872518	0.705244	0.731405	0.679978	0.75149
0.687497	0.73426	0.203355	0.608728	0.60882	0.751572	0.848973
0.797172	0.651516	0.308005	0.611945	0.638086	0.805722	0.882931
0.489699	0.258631	0.380345	0.551543	0.725771	0.46563	0.881157
0.789659	0.767104	0.593458	0.84347	0.760351	0.533512	0.752349
0.913024	0.705821	0.645938	0.686896	0.728713	0.498646	0.650895
0.750572	0.596396	0.265623	0.740116	0.77677	0.626517	0.847417
0.746921	0.745471	0.417574	0.519608	0.56537	0.756731	0.874704
0.514611	0.6847	0.536077	0.868302	0.803139	0.798665	0.81407
0.665172	0.753387	0.633577	0.587714	0.768291	0.539694	0.67494
0.468248	0.82166	0.660868	0.804793	0.765976	0.610959	0.823163
0.737411	0.587226	0.63203	0.455138	0.813463	0.632348	0.856662
0.584208	0.238462	0.671401	0.658683	0.563891	0.750599	0.74001
0.64578	0.683534	0.278298	0.515583	0.596678	0.706364	-0.0569681
0.727926	0.880556	0.744314	0.57274	0.85504	0.909921	0.845619
0.697319	0.786763	0.601031	0.607708	0.799663	0.540119	0.620162
0.863176	0.624485	0.215619	0.755466	0.914766	0.682461	0.769231
0.633493	0.764204	0.776793	0.820678	0.900341	0.70381	0.823847
0.573179	0.863321	0.376153	0.696682	0.808869	0.587766	0.704904
0.839262	0.515575	0.388943	0.653488	0.65082	0.766903	0.728993
0.794192	0.837351	0.735059	0.823527	0.851631	0.700681	0.894541
0.791306	0.677327	0.716319	0.563873	0.766209	0.778996	0.76688
0.791277	0.736632	0.571708	0.781594	0.779851	0.586997	0.665557
0.39563	0.657885	0.0895379	0.632712	0.509521	0.738753	0.761362
0.768041	0.718319	0.0671571	0.447359	0.886731	0.834638	0.735026
0.478465	0.742311	0.607104	0.596251	0.709134	0.471376	0.834308
0.835349	0.778862	0.717176	0.843153	0.411925	0.372463	0.568807
0.850439	0.759377	0.167931	0.688861	0.864314	0.490652	0.503737
0.470055	0.561766	0.85943	0.842504	0.750472	0.699285	0.801112
0.57387	0.734617	0.351534	0.622712	0.575305	0.408676	0.788183
0.841168	0.556709	-0.0269759	0.818382	0.471904	0.630073	0.694969
0.603404	-0.332374	0.189417	0.846273	0.733801	0.707937	0.77027
0.789316	0.694697	0.418632	0.566009	0.829342	0.391398	0.78956
0.296384	0.280608	0.421861	0.790743	0.763341	0.838845	0.710899
0.658123	0.571734	-0.150983	0.729623	0.669456	0.617531	0.640647
-0.00456268	0.33079	0.76321	0.703697	0.758408	0.599867	0.8591
0.576833	0.464734	0.49353	0.770633	0.852276	0.927072	0.875266
0.583829	0.608271	0.231817	0.695929	0.80721	0.493772	0.842431
0.373341	0.840252	0.546649	0.821445	0.854626	0.813728	0.653079
0.731062	0.489519	0.560826	0.72631	0.840641	0.901888	0.659194
0.645571	0.566219	0.205933	0.720973	0.64774	0.719726	0.825027
0.637192	0.764794	0.102506	0.608454	0.692196	0.680841	0.792655
0.684416	0.763765	0.691148	0.643242	0.751392	0.74684	0.758843
0.486744	0.6466	0.390325	0.752066	0.80745	0.724645	0.619653
0.666489	0.759503	0.685096	0.369444	0.674586	0.876008	0.774484
0.354046	0.721133	0.576024	0.646131	0.715128	0.828913	0.849218
0.693066	0.502076	0.655397	0.65037	0.470246	0.584103	0.732599
0.803354	0.637455	0.272218	0.633172	0.818574	0.74753	0.701965
0.719396	0.824102	0.284022	0.790538	0.827831	0.80473	0.897762
0.6159	0.743103	0.249977	0.722261	0.696488	0.813341	0.732055
0.800858	0.656338	0.316578	0.639093	0.487169	0.667838	0.840993
0.70467	0.571039	0.764168	0.690459	0.763998	0.757069	0.828919
0.573988	0.743131	0.697632	0.333001	0.502208	0.80161	0.824895
0.607953	0.484878	0.319659	0.62503	0.898217	0.583397	0.818989
0.630111	-0.142728	0.629879	0.644565	0.738346	0.803027	0.927387
0.624844	0.750225	0.547621	0.576152	0.701451	0.709488	0.744747
0.362342	0.69431	0.434494	0.738906	0.795338	0.780076	0.805526
0.367295	0.162589	0.430148	0.74982	0.71098	0.817219	0.731758
0.548003	0.635741	0.203981	0.768804	0.789493	0.721385	0.841074
0.831914	0.713609	0.882975	0.846706	0.634837	0.840759	0.82682
0.663073	0.766376	0.907762	0.74561	0.281655	0.661783	0.826204
0.501768	0.689413	0.889571	0.788263	0.788488	0.707135	0.842896
0.656139	0.663519	0.678655	0.720859	0.608818	0.589408	0.792356
0.613315	0.766696	0.283023	0.781742	0.643101	0.894052	0.573405
0.717627	0.513266	0.545819	0.706896	0.910596	0.898535	0.842816
0.67894	0.549195	0.257707	0.591821	0.598135	0.655583	0.759541
0.544397	0.664887	0.810383	0.638435	0.736659	0.814884	0.760647
0.821345	0.628328	0.841763	0.865311	0.337794	0.900322	0.894271
0.6837	0.66476	0.129035	0.605455	0.779086	0.755922	0.803657
0.558363	0.51927	0.568849	0.755733	0.800776	0.545704	0.650889
0.734418	0.518492	0.343527	0.613063	0.396389	0.710505	0.837296
0.443063	0.702798	0.461525	0.838199	0.794669	0.811475	0.813521
0.665964	0.634882	0.729972	0.82247	0.78972	0.742175	0.535797
0.421177	0.76333	0.116184	0.426608	0.715529	0.752702	0.794583
0.663669	0.555867	0.648339	0.896262	0.663111	0.485772	0.834112
0.644977	0.609965	-0.0239793	0.638549	0.338676	0.405342	0.71444
0.780265	0.783864	0.304347	0.862051	0.677159	0.823049	0.834199
0.631735	0.799883	0.246758	0.749016	0.772012	0.622336	0.796315
0.623119	0.768224	0.500591	0.73379	0.420157	0.774128	0.839273
0.662758	0.876428	0.51626	0.599871	0.481884	0.690456	0.756252
0.800455	0.694298	0.142992	0.766344	0.667122	0.695601	0.767404
0.6419	0.808921	0.255956	0.734405	0.807254	0.852989	0.8351
0.601159	0.631054	0.241305	0.599154	0.612524	0.897976	0.676442
0.792257	0.679387	0.360679	0.569236	0.815112	0.669752	0.806894
0.523377	0.535702	-0.519569	0.581632	0.546938	0.702627	0.909869
0.787485	0.882374	0.345605	0.615472	0.4917	0.588056	0.728094
0.378463	0.769171	0.0884191	0.533545	0.854195	0.469076	0.747372
0.75307	0.162928	0.211852	0.360662	0.848809	0.590106	0.937274
0.36869	0.793004	0.642505	0.613829	0.233721	0.825484	0.717381
0.76556	0.762313	-0.11732	0.00694968	0.689584	0.63509	0.869104
0.589345	0.808079	0.0299834	0.764628	0.805289	0.725226	0.855717
0.596212	0.821386	0.497106	0.755147	0.915058	0.604448	0.730395
0.640764	0.676983	0.448834	0.721021	0.861877	0.7119	0.710232
0.689201	0.798377	0.29289	0.498715	0.918735	0.559265	0.846468
0.0577023	0.80984	0.261585	0.790039	0.617125	0.779595	0.580409
0.618763	0.826891	0.109894	0.358285	0.778697	0.744655	0.67011
0.584575	0.334784	0.532871	0.318173	0.870423	0.767187	0.910312
0.783742	0.847269	0.637199	0.628992	0.843421	0.707732	0.917983
0.691083	0.561411	0.555316	0.834239	0.800896	0.744115	0.641875
0.551732	0.842422	0.776954	0.706354	0.843983	0.877658	0.78988
0.600302	0.504735	0.548521	0.842572	0.812116	0.750825	0.869224
0.784843	0.89011	0.498153	0.761105	0.752657	0.774278	0.822552
0.583797	0.759314	0.359261	0.8338	0.522575	0.883035	0.765229
0.681256	0.594648	0.535159	0.707918	0.829109	0.818762	0.885473
0.816786	0.701003	0.300773	0.685952	0.393093	0.853344	0.789322
0.670762	0.778736	0.28927	0.550172	0.714239	0.755165	0.894542
0.431333	0.796852	0.232999	0.497365	0.829412	0.841342	0.847767
0.638707	0.753774	0.395134	0.556875	0.712711	0.756862	0.828921
0.90392	0.788473	0.603672	0.753774	0.854787	0.894362	0.705993
0.578771	0.569308	0.584422	0.635448	0.420376	0.583028	0.665912
0.500315	0.825507	0.332348	0.781153	0.821738	0.866984	0.84351
0.637878	0.588837	0.252367	0.681598	0.854195	0.917691	0.868837
0.747876	0.651498	0.460833	0.451994	0.850509	0.667925	0.73119
0.466486	0.67269	0.229764	0.692724	0.629329	0.865636	0.598405
0.786325	0.640333	0.532155	0.631694	0.845782	0.7664	0.795019
0.698856	0.68578	0.671883	0.669045	0.724492	0.672195	0.817261
0.677449	0.857835	0.579802	0.794767	0.676008	0.493325	0.645867
0.702064	0.724668	0.556772	0.718557	0.618697	0.640814	0.818532
0.820478	0.733423	0.661348	0.539518	0.796731	0.574249	0.874484
0.759994	0.791315	0.514119	0.73129	0.864128	0.579232	0.773527
0.421164	0.534447	0.614269	0.789152	0.70379	0.816408	0.820659
0.633661	0.654601	0.532502	0.731515	0.630644	0.329493	0.896515
0.666795	0.500736	0.628494	0.721695	0.869875	0.794245	0.785531
0.684621	0.486715	0.243998	0.746732	0.594986	0.655398	0.707677
0.597641	0.618753	0.524045	0.74606	0.61752	0.679403	0.859619
0.371104	0.571086	0.682543	0.756198	0.813186	0.691444	0.823523
0.344536	0.816	0.219877	0.821462	0.856172	0.837821	0.593589
0.195063	0.804632	0.605538	0.496997	0.803757	0.699552	0.804098
0.45696	0.432143	0.531383	0.529154	0.88527	0.7802	0.717333
0.664262	0.553467	0.553719	0.639333	0.885437	0.726249	0.724577
0.568955	0.774129	0.600222	0.647111	0.763897	0.61993	0.943081
0.501575	0.706868	0.624419	0.819324	0.707905	0.736673	0.817462
0.615674	0.656956	0.804242	0.781006	0.878915	0.63554	0.859705
0.589369	0.329525	0.00287673	0.86026	0.821436	0.685597	0.89678
0.81471	0.679478	0.498923	0.62038	0.889435	0.783967	0.699944
0.732576	0.73908	0.185832	0.837172	0.288018	0.866347	0.65885
0.56289	0.452747	0.536205	0.529377	0.791606	0.648043	0.81198
0.686277	0.643866	0.664323	0.871061	0.568608	0.654713	0.776071
0.65726	0.426508	0.731837	0.724831	0.912302	0.648603	0.808618
0.607455	0.703612	0.198739	0.638725	0.671685	0.537206	0.867692
0.548263	0.671177	0.147653	0.759552	0.764646	0.562035	0.919501
0.617203	0.722388	0.409394	0.641813	0.65817	0.585725	0.393527
0.531617	0.667792	0.419019	0.868999	0.90978	0.775082	0.806119
0.82807	0.702325	0.447136	0.809143	0.849369	0.789884	0.718735
0.592328	0.824831	0.544209	0.843019	0.588768	0.706354	0.928862
0.784572	0.715816	0.489474	0.581379	0.468829	0.680939	0.780551
0.518785	0.551944	0.640946	0.624769	0.759254	0.669863	0.594363
0.827297	0.633187	0.358986	0.776798	0.437023	0.452095	0.937038
0.555243	0.779063	0.206892	0.665318	0.570729	0.412527	0.781694
0.806057	0.688782	0.490172	0.564097	0.813627	0.744539	0.87436
0.347828	0.517814	0.475885	0.434818	0.645242	0.660287	0.515423
0.735391	0.488312	0.564113	0.75958	0.820258	0.711659	0.879552
0.709831	0.650764	0.704592	0.898726	0.605419	0.872533	0.773356
0.822984	0.656571	0.300385	0.804336	0.69025	0.814831	0.870988
0.615149	0.5654	0.677252	0.374168	0.8071	0.810201	0.257782
0.829161	0.630597	0.519428	0.574234	0.731513	0.894079	0.709619
0.180192	0.508158	0.414331	0.698383	0.74222	0.691916	0.925122
0.479624	0.754937	0.61235	0.59626	0.478082	0.701312	0.880183
0.603325	0.590753	0.354117	0.737881	0.834752	0.72046	0.924866
0.792745	0.630857	0.547588	0.760066	0.777229	0.717068	0.736115
0.716081	0.612809	0.528014	0.592316	0.808738	0.895015	0.912329
0.363596	0.866804	0.835596	0.770623	0.743535	0.68759	0.661275
0.842411	0.762675	0.453711	0.618084	0.360332	0.73434	0.841944
0.817302	0.80966	0.294176	0.6102	0.72241	0.834768	0.766128
0.736801	0.675316	0.825803	0.481202	0.779372	0.610228	0.79683
0.698293	0.63288	-0.0935715	0.587571	0.622852	0.707517	0.530068
0.860801	0.683004	0.518644	0.640696	0.727402	0.606007	0.875324
0.609821	0.770127	0.0573613	0.674345	0.770248	0.730344	0.829149
0.625201	0.806262	0.301387	0.76412	0.69224	0.506651	0.8501
0.532573	0.630447	0.467853	0.764496	0.713231	0.845437	0.899183
0.812116	0.749692	0.321266	0.627131	0.877781	0.8326	0.831031
0.797597	0.597535	0.675937	0.771268	0.73431	0.506236	0.814383
0.813006	0.651755	0.0258318	0.724835	0.851787	0.813831	0.852392
0.477366	0.378472	0.608069	0.812631	0.481304	0.869169	0.679882
0.895947	0.626545	0.403799	0.693835	0.761123	0.818617	0.826594
0.716042	0.676395	0.410166	0.739731	0.693916	0.852427	0.758981
0.522962	0.692443	0.131495	0.662114	0.583913	0.687047	0.697816
0.801683	0.624523	-0.333018	0.706522	0.59933	0.722423	0.809803
0.657922	0.684549	0.0960122	0.745142	0.426	0.686842	0.837116
0.757187	0.570458	0.386963	0.651801	0.791902	0.824742	0.914482
0.793488	0.596802	0.419113	0.816378	0.6078	0.757758	0.633805
0.560275	0.481673	0.0593536	0.430243	0.337611	0.517185	0.915932
0.856372	0.497366	0.199952	0.719698	0.783656	0.368222	0.829898
0.740455	0.815081	0.684369	0.795583	0.645656	0.655023	0.837701
0.469016	0.559178	0.626027	0.374158	0.703595	0.481573	0.841272
0.858773	0.707769	0.369981	0.673788	0.793901	0.376051	0.87855
0.838988	0.250928	0.412743	0.866338	0.496042	0.795521	0.922789
0.826147	0.554214	0.491866	0.808451	0.725782	0.803593	0.865837
0.697499	0.552862	0.773342	0.388333	0.810866	0.223844	0.807445
0.705191	0.80535	-0.0364253	0.621386	0.523128	0.819433	0.781933
0.761	0.683143	0.396736	0.479029	0.85739	0.825507	0.815728
0.783412	0.844834	0.102847	0.888099	0.453511	0.666083	0.892441
0.661567	0.71852	0.639741	0.790326	0.860199	0.774441	0.639901
0.892033	0.762711	0.153992	0.582158	0.753758	0.795386	0.912873
0.668752	0.828927	0.484869	0.757306	0.875549	0.804063	0.755195
0.730336	0.604883	0.00545331	0.735239	0.884487	0.58125	0.262018
0.563526	0.779246	0.662876	0.851116	0.674042	0.674752	0.758447
0.587371	0.681315	0.243812	0.717619	0.750959	0.315303	0.889878
0.326031	0.702416	0.391136	0.177849	0.728471	0.66629	0.817966
0.910328	0.795515	0.792303	0.631841	0.779666	0.575372	0.791267
0.883266	0.343813	0.681635	0.812796	0.605145	0.731363	0.771338
0.589459	0.801908	0.449071	0.665034	0.659634	0.617047	0.645345
0.573838	0.696017	0.312305	0.730597	0.75909	0.805994	0.655841
0.44097	0.607028	0.397328	0.831536	0.84866	0.704515	0.702054
0.540938	0.377156	0.266897	0.60252	0.374302	0.751464	0.656902
0.595437	0.492395	0.583649	0.755646	0.480532	0.733476	0.643701
0.289342	0.640472	0.0225443	0.809201	0.690979	0.686762	0.557712
0.752113	0.902078	0.663299	0.789206	0.71965	0.780554	0.730306
0.639683	0.821238	0.63036	0.651934	0.779228	0.712116	0.670321
	0.702472	0.703291	0.714303	0.864655	0.750848	0.803316
	0.687297	0.593924	0.703089	0.751647	0.541133	0.899674
	0.692303	0.447466	0.783352	0.811835	0.804172	0.571292
0.700813	0.750838	0.418662	0.843653	0.777542	0.685477	0.841047
0.727961	0.604231	0.232637	0.54421	0.418768	0.671929	0.821181
0.746504	0.767688	0.153722	0.728304	0.840307	0.706938	0.722643
0.552608	0.784426	0.105444	0.859912	0.753543	0.672967	0.800926
0.518513	0.753597	0.60728	0.859056	0.880742	0.676159	0.811446
0.881199	0.779897	0.535989	0.545864	0.798526	0.739649	0.778023
0.459899	0.872687	0.34967	0.874866	0.727791	0.503211	0.755096
0.610004	0.70114	0.683977	0.806529	0.739672	0.65235	0.64298
0.271862	0.618387	0.328798	0.658009	0.674494	0.822776	0.812415
0.632382	0.68268	0.271971	0.856431	0.672289	0.642039	0.651636
0.789449	0.626863	0.380704	0.683267	0.840563	0.669981	0.853065
0.805452	0.598319	0.51592	-0.0674975	0.791213	0.554381	0.746339
0.606799	0.742284	0.60154	0.734996	0.819437	0.767139	0.755383
0.613388	0.563033	0.578729	0.781188	0.701857	0.624209	0.630354
0.721131	0.775724	-0.0203462	0.778103	0.861646	0.724688	0.798663
0.832783	0.473941	0.61384	0.803002	0.600827	0.722157	0.71862
0.833412	0.81442	0.327662	0.859602	0.840107	0.752271	0.635374
0.531936	0.637781	0.627448	0.749794	0.786464	0.759409	0.838748
0.702108	0.781969	0.409679	0.895405	0.861348	0.812128	0.847547
0.876683	0.797207	0.0694318	0.553444	0.565507	0.591561	0.782074
0.667643	0.547645	0.392924	0.795673	0.482483	0.813393	0.696657
0.757004	0.805207	0.657483	0.888302	0.782688	0.696188	0.771845
0.820329	0.864295	0.670107	0.768849	0.676086	0.0265479	0.799825
0.793167	0.428424	0.063063	0.79714	0.664579	0.783334	0.744533
0.698144	0.540884	0.422718	0.796519	0.850304	0.719132	0.768369
0.597015	0.874003	0.713031	0.692266	0.656123	0.549625	0.712318
0.714788	0.602045	0.299979	0.68331	0.821335	0.792704	0.661478
0.755379	0.599017	0.565301	0.669989	0.595913	0.700888	0.849292
0.663015	0.491825	0.52146	0.807953	-0.0024781	0.522369	0.739666
0.881288	0.801991	0.559976	0.493782	0.711667	0.72967	0.631212
0.647467	0.24934	0.648538	0.823315	0.672978	0.590176	0.80136
0.792934	0.758621	0.419044	0.843461	0.775011	0.703106	0.825957
0.71373	0.792756	0.531479	0.756035	0.479543	0.563546	0.642827
0.90659	0.78146	0.754678	0.5479	0.460812	0.556483	0.71883
0.728604	0.822848	0.923086	0.466761	0.376424	0.603835	0.879058
0.81233	0.550104	0.414032	0.879118	0.556044	0.771596	0.813865
0.807704	0.675922	0.32524	0.777036	0.301011	0.694792	0.746769
0.891747	0.670281	0.243226	0.72247	0.513516	0.456963	0.791497
0.827256	0.818529	0.630271	0.684431	0.638189	0.656617	0.736851
0.661478	0.819977	0.549379	0.599994	0.642984	0.509144	0.809166
0.832744	0.694258	0.744205	0.387472	0.652734	0.792262	0.67666
0.659791	0.59833	0.445919	0.493986	0.779915	0.465537	0.763649
0.856737	0.520525	0.223629	0.746741	0.803302	0.652837	0.799741
0.60946	0.656099	0.578324	0.79127	0.590677	0.67507	0.694999
0.866897	0.934709	0.262829	0.871682	0.610248	0.691671	0.649851
0.712776	0.872376	0.290224	0.385109	0.264601	0.809457	0.63947
0.601234	0.689661	0.512824	0.773731	0.686711	0.741004	0.85882
0.646636	0.700526	0.70444	0.673482	0.669505	0.847525	0.643602
0.662455	0.810087	0.334988	0.637983	0.663538	0.737923	0.793175
0.731735	0.757193	0.310378	0.697224	0.787779	0.805631	0.854709
0.679075	0.78092	0.261706	0.599943	0.776036	0.659684	0.841636
0.723275	0.747446	0.515747	0.687976	0.623477	0.622851	0.834017
0.756426	0.761578	0.745609	0.48134	0.686965	0.755673	0.731366
0.854543	0.521993	0.467964	0.607139	0.64566	0.765675	0.523284
0.817982	0.563569	0.302256	0.652746	0.707216	0.653515	0.709758
0.825197	0.872312	0.269175	0.451213	0.627948	0.525734	0.84578
0.762645	0.738487	0.320063	0.725625	0.653518	0.74484	0.852888
0.699666	0.800021	0.793751	0.593551	0.41863	0.694824	0.807375
0.818139	0.646717	0.853089	0.669273	0.489972	0.671931	0.859285
0.812756	0.877812	0.786556	0.727076	0.722338	0.77112	0.508555
0.651919	0.507669	0.841335	0.702106	0.885446	0.754089	0.745003
0.822294	0.41549	-0.115179	0.889758	0.734597	0.550228	0.862189
0.75231	0.798587	0.513345	0.722874	0.209678	0.682691	0.793969
0.725833	0.594756	0.411382	0.504581	0.599586	0.856408	0.884591
0.935912	0.706565	0.522238	0.508096	0.669018	0.767757	0.715947
0.667905	0.888876	0.642989	0.647779	0.631257	0.864479	0.763625
0.705635	0.551281	0.41583	0.765526	0.640437	0.805662	0.915452
0.776608	0.82545	0.911097	0.732554	0.458188	0.703505	0.874222
0.425825	0.824293	0.185578	0.882077	0.395241	0.578725	0.681191
0.750037	0.140906	0.585006	0.301358	0.731109	0.576735	0.699603
0.800326	0.662994	0.566756	0.20217	0.702667	0.503486	0.734296
0.744667	0.426255	0.118339	0.871304	0.91482	0.672919	0.824282
0.931692	0.779185	0.659661	0.874587	0.719857	0.710685	0.738992
0.803744	0.574623	0.526092	0.844082	0.736012	0.606702	0.885377
0.837004	0.688613	0.179596	0.649719	0.834066	0.784564	0.66948
0.7812	0.633495	0.128775	0.612895	0.703753	0.424433	0.551123
0.706263	0.822346	0.758447	0.180186	0.759757	0.850831	0.714621
0.648546	0.669478	0.34659	0.750516	0.724348	0.32693	0.821201
0.844252	0.780594	0.759714	0.723443	0.729756	0.635552	0.801388
0.625374	-0.102111	0.102214	0.527714	0.73438	0.779579	0.827869
0.875931	0.59445	0.776727	0.501471	0.773851	0.6324	0.893222
0.595812	0.826116	0.727151	0.721718	0.435505	0.504077	0.83196
0.777523	0.654048	0.513509	0.71395	0.635764	0.495894	0.627315
0.802972	0.78022	0.701337	0.601141	0.714734	0.723284	0.762244
0.809113	0.611831	0.640705	0.43263	0.819928	0.540206	0.775344
0.878193	0.813563	0.612938	0.560825	0.682219	0.415361	0.903256
0.714631	0.673745	0.582158	0.781997	0.622863	0.797971	0.607994
0.442916	0.496108	0.426181	0.804799	0.777905	0.638139	0.520834
0.751349	0.684918	0.162128	0.71928	0.670686	0.484384	0.863825
0.711495	0.658199	0.21367	0.599045	0.681528	0.704385	0.730408
0.647889	0.284847	0.278672	0.863455	0.0328148	0.70828	0.744911
0.445046	0.642622	0.422975	0.660142	0.628368		0.842342
0.83466	0.818227	0.385267	0.707179	0.812422		0.747554
0.595505	0.836007	0.321445	0.782642	0.476251		0.641398
0.636259	0.732407	0.348172	0.833148	0.643019		0.264039
0.842726	0.726386	0.380609	0.655351	0.761413		0.823058
0.839276	0.827483	0.678982	0.543827	-0.145147		0.926756
0.854779	0.710035	0.345231	0.336547	0.819205		0.596556
0.760682	0.831632	0.14764	0.701437	0.231884		0.765684
0.614823	0.497484	0.756862	0.651993	0.446976		0.882667
0.785703	0.739241	-0.0713566	0.831532	0.520952		0.705646
0.792091	0.744465	0.61031	0.810511	0.220421		0.453047
0.752079	0.636888	0.294577	0.564861	0.703884		0.862038
0.784888	0.73677	0.0675183	0.736459	0.456737		0.213274
0.764405	0.6053	0.583809	0.906006	0.837406		0.75984
0.885997	0.652934	0.34874	0.601746	-0.152851		0.795659
0.860654	0.847894	0.684106	0.889032	0.706055		0.778132
0.569038	0.669875	0.446956	0.650005	0.761425		0.762952
0.575326	0.796013	0.47922	0.626097	0.566122		0.784007
0.85415	0.585361	0.582399	0.726254	0.0665164		0.746328
0.690345	0.60066	0.643464	0.574572	0.58883		0.910219
0.83136	0.246902	0.226739	0.60241	0.850369		0.696726
0.634712	0.698431	0.643558	0.833773	0.848392		0.79658
0.801184	0.387537	0.789883	0.623006	-0.182666		0.801077
0.783112	0.717664	0.669355	0.457766	0.887997		0.931761
0.747592	0.771351	0.493334	0.661688	0.667039		0.762659
0.615947	0.658256	0.602921	0.783783	0.735338		0.778124
0.883004	0.747149	0.50807	0.86834	0.509617		0.810916
0.52359	0.752023	0.562769	0.526621	0.728918		0.800002
0.881449	0.666671	0.527412	0.815153	0.774776		0.901519
0.613858	0.604052	0.515773	0.685955	0.706805		0.918399
0.623652	0.682648	0.282373	0.558952	0.863721		0.492085
0.810403	0.581342	0.13597	0.832731	0.739958		0.70583
0.757355	0.633643	0.454769	0.542185	0.849478		0.675652
0.675581	0.531081	0.447002	0.532156	0.745894		0.924941
0.677019	0.682647	0.729569	0.844747	0.789876		0.758703
0.637432	0.628501	0.765407	0.789859	0.77126		0.876993
0.612406	0.844265	0.578549	0.51496	0.353237		0.7763
0.473685	0.799588	0.524317	0.938019	-0.184844		0.819941
0.551044	0.896822	0.795398	0.853149	0.777025		0.641139
0.765941	0.545813	0.70975	0.702441	0.754033		0.310087
0.453787	0.658389	0.298493	0.661088	0.807627		0.787759
0.436104	0.675035	0.267057	0.449019	0.845137		0.872877
0.718645	0.934062	0.594026	0.666009	-0.202636		0.911662
0.745228	0.655972	0.522456	0.624789	0.66805		0.892385
0.813637	0.794408	0.768315	0.569728	0.736064		0.627785
0.325824	0.864566	-0.288078	0.805402	0.596899		0.639614
0.853472	0.573607	0.449176	0.672824	0.693733		0.670115
0.681588	0.899111	0.158637	0.7099	0.808222		0.758261
0.730821	0.769821	0.419221	0.816139	0.449881		0.882359
0.793834	0.743356	0.568929	0.809478	0.694054		0.830651
0.714134	0.687484	0.738401	0.515071	0.444663		0.634331
0.713739	0.546793	0.271979	0.84647	0.114744		0.847174
0.467871	0.496978	0.594667	0.539014	0.648653		0.814163
0.631923	0.671045	0.762568	0.831655	0.771236		0.815156
0.829317	0.721367	0.591643	0.892739	0.30043		0.704382
0.490462	0.863034	0.526443	0.665525	0.540905		0.924095
0.708409	0.764673	0.169607	0.43557	0.609855		0.795587
0.729761	0.723463	0.446802	0.405723	0.247918		0.793903
0.830045	0.690161	0.279981	0.882269	0.798821		0.574726
0.394226	0.686459	0.61895	0.781586	0.652327		0.874775
0.649327	0.781392	0.177208	0.874588	0.548892		0.832015
0.829126	0.75925	0.451635	0.685526	0.750716		0.891164
0.841194	0.787255	0.477247	0.721142	0.811638		0.877091
0.751953	0.865066	0.396639	0.732201	0.577226		0.780862
0.791052	0.612298	0.49539	0.682838	0.470995		0.824211
0.768622	0.739469	0.527361	0.630112	0.724451		0.94403
0.729874	0.739984	0.756282	0.673772	0.701788		0.880204
0.75426		0.334233	0.747341	-0.0822547		0.36039
0.737598		0.227754	0.769688	0.721981		0.868341
0.821957		0.285005	0.762837	0.723716		0.58758
0.853843		0.73285	0.727001	0.747429		0.94006
0.75954		0.65911	0.764815	0.635896		0.886997
0.779835		0.711121	0.482837	0.399302		0.882566
0.79103		0.737355	0.63175	0.868099		0.944939
0.589552		0.062868	0.834291	0.738776		0.848299
0.595122		0.645602	0.428866	0.695165		0.914947
0.379354		0.626159	0.0924173	0.0704629		0.731386
0.299004		0.329455	0.840139	0.719478		0.819536
0.494495		-0.385524	0.559566	0.805141		0.842234
0.738776		0.101818	0.190631	0.754229		0.713214
0.809962		0.657595	0.536163	0.811555		0.90299
0.782654		-0.0590327	0.381726	0.528872		0.790753
0.869472		0.57995	0.782872	0.786105		0.809975
0.835877		0.706518	0.633177	0.809804		0.871708
0.696691		0.250898	0.882077	0.585782		0.791633
0.620145		0.625394	0.667844	0.703522		0.764245
0.52911		0.358457	0.52756	0.267428		0.922541
0.717757		-0.306955	0.528107	0.580008		0.755867
0.682917		0.64378	0.790116	0.204702		0.782862
0.869583		-0.252305	0.331424	0.761985		0.76274
0.840905		0.0249969	0.683379	0.528122		0.629219
0.501341		0.765085	0.679002	0.740515		0.84443
0.818114		0.76024	0.664951	0.681586		0.91628
0.510357		0.722433	0.745654	0.483636		0.907054
0.863994		0.36757	0.670251	0.631963		0.628914
-0.164073		0.159318	0.472939	0.716049		0.827693
0.710744		0.247016	0.274108	0.65873		0.854416
0.727058		-0.537835	0.502451	0.700249		0.824098
0.817513		0.506179	0.563328	0.777416		0.817824
0.766246		0.559725	0.525371	0.667554		0.811345
0.721265		0.450283	0.76933	0.591915		0.814794
0.57386		0.23579	0.777647	0.748143		0.895877
0.276896		0.427583	0.543908	0.489029		0.852904
0.766422		0.317588	0.817991	0.415194		0.871953
0.836251		0.369859	0.910905	0.547591		0.822184
0.698759		0.572782	0.546209	0.693429		0.788521
0.65806		0.402343	0.848519	0.275382		0.563293
0.544417		0.369509	0.511362	0.654331		0.838636
0.732693		0.722237	0.463335	0.80396		0.857971
0.697914		0.815179	0.770649	-0.345297		0.799707
0.747186		0.270457	0.777287	0.0694976		0.906631
0.176382		0.530367	0.502091	0.719294		0.849172
0.624131		0.344753	0.689871	0.494316		0.949225
0.629168		0.0364598	0.802843	0.837561		0.890366
0.762516		0.776052	0.82689	0.804095		0.563873
0.491907		-0.151474	0.802912	0.406613		0.805635
0.596311		0.475911	0.645223	0.802616		0.740425
0.597715		0.5231	0.768044	0.780841		0.887092
0.750174		0.38006	0.824914	0.514869
0.832142		0.46747	0.708732	0.907809
0.78357		0.605887	0.431788	0.877494
0.679973		0.672277	0.731451	0.728469
0.811442		0.428861	0.710473	0.75797	0.884878	0.775692
0.841195		0.339817	0.630588	-0.243306	0.876184	0.604793
0.823024		0.300501	0.798093	0.723398	0.850063	0.547842
0.782053		0.766507	0.86496	0.763826	0.743432	0.835547
0.533197		-0.224711	0.750588	0.798609	0.290668	0.300192
0.413402		0.352627	0.666151	0.590001	0.690192	0.850791
0.835922		0.547913	0.775918	0.824715	0.840273	0.745273
0.718576		0.223638	0.666789	0.704448	0.631425	0.736935
0.861153		0.633865	0.604047	0.825058	0.772829	0.714912
0.654793		0.0779174	0.824082	0.889756	0.677524	0.743937
0.735954		-0.399555	0.795408	0.639799	0.808159	0.657382
0.764955		0.618148	0.709767	0.78111	0.770009	0.691741
0.780034		0.314153	0.726441	0.695369	0.314381	0.822165
0.835067		0.561148	0.630068	0.505574	0.662936	0.815509
0.79358		0.313545	0.557956	0.267636	0.837085	0.792241
0.72405		0.0283211	0.583949	0.783429	0.622829	0.649213
0.524012		0.735608	0.892948	0.35842	0.87989	0.806793
0.581136		0.697998	0.832483	0.603681	0.616557	0.731652
0.873266		0.545192	0.629199	0.686421	0.556789	0.894374
0.547428		0.202799	0.770492	0.676161	0.700421	0.791553
0.193525		0.422959	0.793926	0.670477	0.619585	0.84115
0.832118		0.668224	0.51277	0.843135	0.566864	0.832047
0.815182		0.619621	0.774628	0.65452	0.773672	0.824641
0.806057		0.544675	0.727276	0.093023	0.709309	0.832776
0.732664		0.836335	0.748835	0.804091	0.788326	0.782574
0.737541		0.786994	0.719337	0.748248	0.506843	0.799572
0.86838		0.487935	0.584636	0.775673	0.888516	0.820305
0.709841		0.372151	0.643702	0.684493	0.291887	0.820765
0.766265		0.733876	0.880622	0.604686	0.601838	0.829552
0.80214		0.282138	0.853102	0.627708	0.878586	0.844655
0.84629		0.773845	0.789855	0.669562	0.521177	0.779814
0.544771		0.78367	0.781761	0.789953	0.726838	0.809326
0.775729		-0.160748	0.687955	0.847616	0.679422	0.724223
0.802072		0.380248	0.839045	0.725959	0.642147	0.828076
0.744141		0.394335	0.779109	0.645259	0.667088	0.735693
0.518874		0.430111	0.821317	0.775981	0.868475	0.865837
0.496534		0.537918	0.855651	0.809274	0.841036	0.622659
0.736585		0.534344	0.716159	0.737326	0.895721	0.704274
0.606897		0.206739	0.626981	0.63081	0.748318	0.662189
0.800003		0.615546	0.457618	0.886304	0.779897	0.787778
0.668869		0.606769	0.590391	0.805886	0.797958	0.723131
0.688229		0.454014	0.67739	0.793807	0.778551	0.647989
0.729233		0.427538	0.746716	0.44501	0.885081	0.8133
0.597946		0.412914	0.738019	0.44484	0.666114	0.704679
0.845355		0.725938	0.733317	0.684824	0.745141	0.744332
0.711588		0.632604	0.813355	0.72975	0.674914	0.792053
0.783051		0.474453	0.674993		0.78934	0.618415
0.688607		0.313072	0.622518		0.708516	0.797179
0.785268		-0.041011	0.60997		0.57713	0.693146
0.46704		0.60286	0.704677		0.816163	0.620889
0.894602		0.324639	0.615629		0.788762	0.892281
0.637643		0.808396	0.719326		0.429717	0.804755
0.741532		0.188217	0.60908		0.58316	0.845914
0.56809		0.284106	0.625427		0.774773	0.779213
0.908541		0.621971	0.714107		0.77926	0.691295
0.606614		0.0884639	0.701351		0.529663	0.808578
0.778643		0.0112228	0.70151		0.752717	0.701411
0.618987		0.683268	0.741614		0.398202	0.736028
0.731461		0.440612			0.816419	0.79976
0.776236		0.389299			0.543943	0.838994
0.623072		-0.325768			0.706724	0.797575
0.793308		0.378297	0.625032	0.264002	0.651885	0.492279
0.59076		0.519228	0.841645	0.746098	0.816253	0.834941
0.713528		0.375982	0.348196	0.770152	0.664048	0.901884
0.712467		0.283345	0.907347	0.483906	0.54505	0.90291
0.655852		0.75549	0.642881	0.847787	0.867626	0.883993
0.710853		0.490554	0.809859	0.627323	0.390971	0.818146
0.767315		0.553454	0.547087	0.72302	0.831303	0.61734
0.726004		0.638601	0.596796	0.905129	0.744474	0.860453
0.650655		0.367383	0.441455	0.628183	0.593237	0.831622
0.151429		0.489674	0.790043	0.270189	0.756367	0.811498
0.512116		0.494395	0.42782	0.906741	0.911875	0.780107
0.600802		0.472518	0.720007	0.639789	0.84054	0.830038
0.859632		0.60182	0.684512	0.772919	0.787835	0.759382
0.757186		0.0750163	0.702305	0.753345	0.686003	0.839401
0.564649		0.570831	0.769249	0.851025	0.775087	0.741546
0.737538		0.255168	0.730687	0.822772	0.784397	0.82951
0.741858		0.837332	0.824989	0.758491	0.823466	0.858943
0.772032		0.552682	0.565987	0.471601	0.702487	0.776017
0.815959			0.580859	0.873477	0.725211	0.830874
0.839301			0.583526	0.787174	0.732963	0.902478
0.857818	0.335613	0.337811	0.670029	0.387612	0.70283	0.795863
0.286796	0.801623	0.520801	0.690711	0.6038	0.610474	0.888914
0.759033	0.619957	0.329721	0.671877	0.792832	0.779605	0.71448
0.612746	0.684829	0.573007	0.571347	0.836884	0.763347	0.727653
0.524245	0.528803	0.4945	0.599928	0.193381	0.746102	0.663106
0.782468	0.551534	0.666405	0.586675	0.924758	0.727252	0.662657
0.541028	0.493303	0.579275	0.759103	0.745639	0.646569	0.692546
0.707857	0.644434	0.419133	0.446575	0.818806	0.545964	0.86491
0.739279	0.600922	0.476891	0.728752	0.756198	0.604524	0.833818
0.869715	0.439257	0.503343	0.790748	0.596253	0.747319	0.868228
0.670883	0.868092	0.717741	0.656655	0.812078	0.822766	0.909615
0.723038	0.359117	0.457825	0.680471	0.802725	0.795833	0.910903
0.911794	0.768222	0.730093	0.511505	0.899135	0.713448	0.771371
0.745287	0.807135	0.638878	0.642313	0.600733	0.663632	0.769352
0.852426	0.754155	0.635056	0.654072	0.448895	0.237776	0.872225
0.533752	0.631229	-0.129554	0.660813	0.767318	0.717086	0.878981
0.661308	0.800435	0.600044	0.799312	0.880921	0.729395	0.920048
0.828495	0.709851	0.595102	0.87067	0.187318	0.540276	0.748825
0.859174	0.569711	0.338861	0.391625	0.620891	0.762015	0.781572
0.749553	0.593427	0.684512	0.753085	0.676604	0.207464	0.719221
0.708814	0.805447	0.394182	0.262322	0.689957	0.863446	0.662646
0.721566	0.450663	0.366885	0.715457	0.777569	0.722671	0.771557
0.733297	0.825493	0.678713	0.774383	0.918166	0.786298	0.830527
0.542024	0.657438	0.697403	0.793036	0.759792	0.583872	0.795387
0.71207	0.748802	0.603885	0.780441	0.843929	0.701626	0.77715
0.773922	0.683718	0.462946	0.800294	0.650672	0.352177	0.759139
0.714074	0.627687	0.804581	0.774778	0.0482801	0.714825	0.703025
0.844777	0.756805	0.662803	0.515368	0.896984	0.14633	0.938649
0.801636	0.732985	0.528419	0.633148	0.727845	0.764632	0.869311
0.720075	0.743449	0.803139	0.460249	0.79526	0.76329	0.705575
0.840727	0.62529	0.200149	0.809033	0.800842	0.674467	0.839815
0.79049	0.568668	0.599851	0.625781	0.900866	0.682107	0.889848
0.692744	0.429735	0.469322	0.824578	0.754493	0.748803	0.874218
0.851602	0.715465	0.247364	0.529091	0.828314	0.572662	0.719041
0.267479	0.620615	0.506792	0.700071	0.918088	0.498754	0.847945
0.801528	0.657482	0.601158	0.690989	0.144205	0.894104	0.797122
0.524076	0.716621	0.489721	0.746345	0.808175	0.73658	0.872943
0.816879	0.635025	0.7502	0.443605	0.765006	0.419792	0.873083
0.831557	0.789775	0.641145	0.615583	0.564592	0.605348	0.828241
0.679485	0.909634	0.385423	0.788261	0.795697	0.701512	0.817164
0.694022	0.569003	0.723704	0.647882	0.640096	0.45131	0.765037
0.708994	0.120177	0.497074	0.78769	0.761126	0.729564	0.827375
0.671909	0.557688	0.42949	0.560438	0.865649	0.791928	0.779954
0.706736	0.810661	0.838138	0.732758	0.89213	0.801089	0.919115
0.502012	0.696443	0.185731	0.701627	0.916012	0.525273	0.917136
0.528411	0.436229	0.648974	0.783741	0.646713	0.784688	0.563421
0.863357	0.805814	0.647074	0.68759	0.79825	0.619243	0.637639
0.880508	0.766041	0.596453	0.658274	0.839743	0.899901	0.703714
0.609134	0.912745	0.547639	0.655007	0.845554	0.891156	0.809502
0.566867	0.712041	0.517226	0.858401	0.827936	0.691587	0.85038
0.504902	0.759687	0.261581	0.719215	0.843698	0.627586	0.811566
0.503331	0.554682	0.61313	0.614476	0.617637	0.554758	0.718549
0.562494	0.525074	0.557765	0.640309	0.924147	0.883429	0.759937
0.694353	0.623725	0.401716	0.601153	0.838726	0.812432	0.901397
0.901241	0.720741	0.660916	0.495904	0.812733	0.863292	0.715371
0.688852	0.808978	0.392999	0.817874	0.883936	0.733639	0.912357
0.467838	0.73095	0.352355	0.753821	0.708251	0.651819	0.740387
0.830918	0.548518	0.626457	0.792796	0.704822	0.720857	0.937579
0.682806	0.408554	0.645166	0.782847	-0.168315	0.870838	0.741257
0.793263	0.669537	0.716471	0.86692	0.496093	0.894721	0.616342
0.80824	0.782889	0.5253	0.79903	0.798019	0.888444	0.754472
0.749403	0.659594	0.570864	0.673998	0.817418	0.666249	0.898116
0.870304	0.665509	0.682361	0.828362	0.855125	0.856682	0.866681
0.843256	0.950937	0.754337	0.723945	0.728343	0.902389	0.873383
0.849145	0.333081	0.230907	0.609422	0.721153	0.635508	0.819579
0.736452	0.715708	0.349904	0.728473	0.713065	0.581494	0.652451
0.861271	0.706437	0.299535	0.67295	0.791511	0.603247	0.787905
0.531266	0.295416	0.562254	0.671503	0.792986	0.734711	0.689962
0.360079	0.750353	0.691208	0.533224	0.808209	0.842453	0.80906
0.832069	0.758493	0.63512	0.739444	0.847463	0.476671	0.907527
0.799557	0.707757	0.438418	0.797342	0.932151	0.629912	0.79455
0.752256	0.763045	0.0876875	0.29125	0.851879	0.734903	0.655979
0.829904	0.782748	-0.008482	0.542977	0.0647556	0.684775	0.821211
0.885269	0.768968	0.396515	0.578791	0.585569	0.60658	0.785704
0.853424	0.70939	0.41932	0.686096	0.749149	0.54807	0.524909
0.713821	0.641841	0.824651	0.400576	0.812172	0.784508	0.835071
0.62124	0.719536	0.613604	0.530706	0.681983	0.47525	0.818721
0.762633	0.821288	0.0671355	0.652509	0.660733	0.920269	0.590944
0.796979	0.536476	0.468974	0.675746	0.802087	0.794192	0.76523
0.742268	0.676291	0.595453	0.675072	0.456341	0.639426	0.831887
0.751428	0.763653	0.488276	0.883795	0.328295	0.33313	0.874375
0.101891	0.693285	0.306879	0.438402	0.703535	0.360212	0.687236
0.720973	0.465287	0.264053	0.682544	0.661675	0.807092	0.863522
0.832423	0.572513	0.534053	0.551962	0.687747	0.797294	0.816234
0.833001	0.808481	0.406162	0.652949	0.741782	0.750017	0.852225
0.855986	0.679498	0.116486	0.643551	0.618089	0.738412	0.890013
0.603291	0.782065	0.768763	0.652982	0.744489	0.701403	0.927774
0.581813	0.661601	0.451645	0.700325	0.779897	0.869929	0.750309
0.731083	0.634797	0.430002	0.751866	0.539084	0.684151	0.808168
0.684516	0.772308	0.5315	0.757234	0.745217	0.786936	0.815869
0.902665	0.648492	0.487145	0.709499	0.819019	0.809105	0.909143
0.825391	0.637617	0.106714	0.711978	-0.0363009	0.839227	0.72608
0.632371	0.842035	0.357708	0.742188	0.677353	0.851234	0.816185
0.415736	0.620431	0.664365	0.843951	0.637765	0.707268	0.901821
0.824424	0.652768	0.338165	0.824268	0.77388	0.825842	0.67051
0.7963	0.837572	0.455217	0.889058	0.800946	0.472052	0.878777
0.645891	0.752926	0.204252	0.851011	0.310491	0.836536	0.817644
0.719928	0.694059	0.484631	0.664004	0.644282	0.789733	0.749493
0.848913	0.793753	0.663384	0.680835	0.706566	0.860053	0.881996
0.86429	0.705072	0.121043	0.811709	0.780165	0.423397	0.905224
0.418263	0.714755	0.370006	0.65053	0.62325	0.666208	0.751092
0.805438	0.558915	0.65435	0.798821	0.740751	0.823541	0.731001
0.574025	0.747579	0.34414	0.610257	0.808909	0.866735	0.890545
0.6374	0.73889	0.790743	0.585714	0.541673	0.733535	0.953731
0.7785	0.812265	-0.0625576	0.728534	0.768776	0.608474	0.802806
0.715276	0.46828	0.230855	0.752677	0.840985	0.734201	0.838576
0.753893	0.632666	0.442548	0.643308	0.712378	0.502192	0.750073
0.732394	0.816602	0.605817	0.251236	0.827625	0.8683	0.860142
0.937367	0.55001	0.581853	0.895494	0.787791	0.320626	0.805844
0.805999	0.576906	0.391763	0.623055	0.755142	0.768189	0.850989
0.628386	0.839612	-0.0361817	0.691868	0.0348166	0.658939	0.89713
0.655631	0.640762	0.608647	0.698011	0.833924	0.643967	0.579862
0.840821	0.672475	0.28003	0.688369	0.700066	0.752577	0.891148
0.817566	0.894564	0.548528	0.556519	0.596605	0.746275	0.908861
0.488322	0.593017	0.708649	0.846904	0.394745	0.8831	0.887783
0.574797	0.805008	0.639522	0.681038	0.805186	0.879592	0.838009
0.807299	0.577554	0.356761	0.775208	0.6313	0.899107	0.747082
0.856279	0.735907	0.696895	0.806083	0.864385	0.518851	0.81034
0.858356	0.831011	0.28429	0.875969	0.631677	0.571857	0.887668
0.830457	0.859067	0.37091	0.654839	0.721358	0.894099	0.805745
0.798673	0.786074	0.451925	0.797361	0.560899	0.473306	0.868686
0.714377	0.66901	0.707648	0.700424	0.706525	0.571998	0.912104
0.507101	0.659277	0.190296	0.58697	0.887835	0.763876	0.521081
0.796469	0.638469	0.544272	0.468573	0.261932	0.740666	0.942587
0.679985	0.644952	0.561793	0.775691	0.552375	0.384316	0.901051
0.904069	0.639697	-0.182334	0.725154	0.779182	0.394065	0.866552
0.631704	0.698752	0.761025	0.716316	0.640397	0.785107	0.820978
0.747342	0.827288	0.475661	0.649793	0.663552	0.724553	0.949394
0.647175	0.831893	0.447391	0.647851	-0.340084	0.629587	0.805508
0.831629	0.789891	-0.0653663	0.736599	0.703648	0.821245	0.812545
0.749831	0.852586	0.506911	0.67774	0.814985	0.617662	0.907232
0.724153	0.832868	0.499998	0.785105	0.800324	0.765859	0.898681
0.731927	0.736644	0.500869	0.671997	0.774325	0.781553	0.844603
0.838677	0.642037	0.153679	0.773104	0.696375	0.636083	0.842385
0.521566	0.857934	0.599238	0.714849	0.661383	0.828226	0.799132
0.730205	0.749419	0.262523	0.642489	0.776518	0.752785	0.828004
0.490522	0.64462	-0.105026	0.885574	0.87679	0.920795	0.941046
0.795885	0.57048	0.27189	0.687673	0.214115	0.884868	0.953375
0.270485	0.347457	0.433591	0.648389	0.474206	0.708842	0.935259
0.77525	0.623246	0.613583	0.754678	0.642761	0.794886	0.314423
0.632882	0.566809	0.701142	0.636114	0.823164	0.619773	0.945502
0.830723	0.444095	0.282458	0.671955	0.667117	0.69596	0.935782
0.677607	0.33548	0.549972	0.645211	0.499248	0.818553	0.722264
0.336627	0.508555	0.641585	0.670639	0.586597	0.737578	0.767742
-0.0196286	0.763716	-0.0169719	0.881358	0.300983	0.828934	0.90853
0.621492	0.374383	0.519187	0.748781	0.577174	0.417082	0.867683
0.631201	0.309467	0.398629	0.764208	0.765278	0.704142	0.921977
0.562774	0.538965	0.339209	0.719478	0.677836	0.701239	0.851134
0.714469	0.578225	0.28049	0.625304	0.693181	0.589728	0.879835
0.772362	0.434485	0.545047	0.827066	0.62436	0.702223	0.908058
0.854758	0.524791	0.404835	0.705659	0.466647	0.822662	0.77297
0.727737	0.812702	0.458916	0.756092	0.54397	0.860039	0.854816
0.775592	0.333689	0.710601	0.662572	0.24994	0.790444	0.890114
0.698887	0.329913	0.706566	0.730319	0.340511	0.616006	0.945364
0.805094	0.304298	0.569465	0.565516	0.915903	0.77526	0.879217
0.842922	0.647596	0.213814	0.535798	0.499648	0.873264	0.937814
0.721371	0.769115	0.675851	0.705652	0.738479	0.703905	0.765103
0.216926	0.751099	0.689023	0.591057	0.74082	0.819992	0.841839
0.504788	0.627894	0.654683	0.73619	0.737681	0.727976	0.896331
0.587076	0.519311	0.250017	0.698146	0.736112	0.583603	0.920037
0.729997	0.799881	0.730683	0.649331	0.756542	0.76197	0.578517
0.826851	0.861294	0.389323	0.544593	0.653285	0.771416	0.761985
0.723684	0.637659	0.445547	0.596685	0.486393	0.330987	0.922338
0.698	-0.10245	0.689272	0.519231	0.551014	0.522677	0.896633
0.8659	0.800848	0.444918	0.697686	0.695299	0.730383	0.810049
0.730287	0.553181	0.507639	0.450526	0.823751	0.632499	0.744198
0.820251	0.759352	0.158904	0.699173	0.263621	0.73067	0.923451
0.58046	0.73704	0.452812	0.727781	0.892409	0.8083	0.910447
0.378102	0.683874	0.329592	0.778763	0.712421	0.805228	0.748409
0.319874	0.570059	0.595028	0.727905	0.791667	0.720021	0.834276
0.733614	0.799983	0.631412	0.666641	0.406614	0.579871	0.843592
0.695091	0.75066	0.811775	0.79283	0.687525	0.81257	0.911646
0.844329	0.530459	0.605779	0.851706	0.698994	0.596691	0.882138
0.831726	0.679903	0.571862	0.752862	0.778781	0.788655	0.800526
0.730234	0.741108	0.22272	0.656106	0.781671	0.603369	0.715948
0.919388	0.305794	0.411641	0.748439	0.628988	0.581813	0.707276
0.890364	0.697288	0.339276	0.576844	0.57884	0.746369	0.377499
0.830168	0.820826	0.563056	0.846649	0.872278	0.817598	0.926378
0.433076	0.732874	0.377307	0.8541	0.207347	0.556597	0.587609
0.767381	0.607698	-0.148034	0.798351	0.684183	0.789205	0.692039
0.903343	0.442491	0.200705	0.37208	0.85802	0.729506	0.91223
0.786982	0.616036	0.444323	0.731028	0.746519	0.805031	0.799029
0.56728	0.723832	0.575265	0.752849	0.74591	0.710795	0.867803
0.70582	0.59903	0.246398	0.824606	0.759664	0.663738	0.755294
0.815799	0.652319	0.0977855	0.451384	0.824135	0.773313	0.839243
0.684702	0.716902	0.183684	0.751791	0.761035	0.657238	0.344428
0.625821	0.586846	0.344278	0.831139	0.783537	0.775023	0.73671
0.758919	0.578023	0.278778	0.652892	0.597101	0.573975	0.717094
0.807778	0.656837	0.547066	0.539088	0.726609	0.797473	0.887838
0.656323	0.740115	0.233538	0.351959	0.140757	0.834362	0.834886
0.859029	0.521865	-0.207154	0.572029	0.736669	0.874578	0.848188
0.7247	0.692085	0.482166	0.846329	0.776282	0.873771	0.745701
0.580346	0.581213	0.190567	0.79017	0.621151	0.689335	0.725521
0.226797	0.384359	0.493006	0.571311	0.604721	0.680398	0.863376
0.826026	0.712408	0.423531	0.616409	0.746474	0.693457	0.887196
0.797778	0.698321	0.467765	0.718165	0.829534	0.596989	0.84426
0.671426	0.469228	0.524776	0.799331	0.879077	0.51909	0.897637
0.714216	0.459428	0.487712	0.819808	0.758871	0.826924	0.7681
0.268304	0.551506	0.41999	0.837057	0.727013	0.779177	0.753089
0.770275	0.625091	0.128187	0.613381	0.81438	0.731062	0.836526
0.901171	0.561114	0.695039	0.787253	0.639462	0.849621	0.732268
0.682623	0.571905	0.101518	0.809367	0.565137	0.702985	0.870626
0.549256	0.694775	0.348202	0.658883	0.809067	0.733024	0.878331
0.531126	0.490071	0.244127	0.74101	0.564546	0.769741	0.860783
0.696894	0.737558	0.76044	0.518936	0.56103	0.765745	0.845852
0.767425	0.782261	0.0641738	0.708881	0.634763	0.732391	0.81681
0.478375	0.720831	0.331221	0.762266	0.588389	0.746651	0.749531
0.764377	0.347343	0.677519	0.391589	0.648752	0.696882	0.660697
0.657	0.693021	0.925227	0.655223	0.428664	0.803024	0.877586
0.423243	0.478203	0.414904	0.752492	0.781119	0.675714	0.896538
0.477857	0.388072	0.562845	0.762266	0.691376	0.541842	0.835565
0.794019	0.843833	0.603966	0.788169	0.684096	0.871319	0.836089
0.78231	0.737757	0.375652	0.809799	0.793752	0.832958	0.835261
0.691396	0.630901	0.213619	0.817103	0.550904	0.697673	0.892045
0.490502	0.415838	0.718052	0.706931	0.673473	0.764596	0.885245
0.64848	0.741067	0.363932	0.915712	0.594364	0.814983	0.904358
0.832471	0.408196	0.496618	0.759323	0.825587	0.735164	0.899911
0.803555	0.553799	0.405334	0.839123	0.780045	0.68016	0.879144
0.863711	0.509814	0.688115	0.559448	0.738033	0.845464	0.869376
0.829475	0.732729	0.474377	0.773983	0.776782	0.760666	0.932427
0.775611	0.740887	0.191585	0.721847	0.516254	0.835585	0.930181
0.713092	0.788188	0.372389	0.880697	0.784914	0.752172	0.568211
0.727396	0.614425	0.20199	0.704855	0.79434	0.864114	0.536438
0.362625	0.702103	0.562154	0.693075	0.620214	0.849873	0.715339
0.737427	0.513435	0.856851	0.582733	0.396708	0.82168	0.745857
0.853851	-0.0342335	0.453312	0.724303	0.755072	0.939822	0.770854
0.909178	0.600132	0.538019	0.677249	0.600756	0.772224	0.785418
0.71163	0.526616	0.0419017	0.762844	0.644755	0.786144	0.819013
0.44861	0.691909	0.59257	0.886644	0.631424	0.860282	0.795572
0.821887	0.539608	0.387866	0.685122	0.659288	0.916669	0.760168
0.866117	0.494602	0.773466	0.813315	0.348923	0.853011	0.936703
0.621897	0.823558	0.514884	0.852596	0.853731	0.811784	0.644804
0.864227	0.652853	0.457735	0.79822	0.704613	0.661919	0.861006
0.800557	0.879516	0.406781	0.631274	0.769915	0.715244	0.884355
0.730292	0.692492	0.202557	0.70086	0.866978	0.778757	0.746853
0.8903	0.62963	0.301114	0.854186	0.64401	0.799491	0.816869
0.751401	0.69162	0.514472	0.714466	0.779096	0.829853	0.84525
0.470098	0.623119	0.331258	0.794803	0.814751	0.797951	0.870595
0.879191	0.61185	0.398422	0.860065	0.780065	0.755358	0.707175
0.828613	0.627883	0.628648	0.786611	0.841137	0.708078	0.717439
0.846576	0.571518	0.757452	0.726077	0.825031	0.802392	0.815863
0.779331	0.672481	0.257285	0.553933	0.620313	0.308995	0.888219
0.779794	0.394984	0.447692	0.724259	0.495544	0.611288	0.839856
0.7894	0.725247	0.781879	0.756354	0.639802	0.768428	0.85353
0.872717	0.662908	0.633733	0.731817	0.474853	0.779106	0.828125
0.56564	0.829208	0.701431	0.870428	0.519363	0.855677	0.918739
0.678314	0.531829	0.476895	0.810469	0.555035	0.721786	0.890856
0.610396	0.71667	0.34579	0.616909	0.666106	0.88174	0.840817
0.760414	0.65733	0.410927	0.827889	0.305215	0.705637	0.843635
0.50455	0.815366	0.572031	0.532671	0.769976	0.703535	0.807806
0.801181	0.622494	0.0662876	0.854254	0.620622	0.813666	0.826078
0.800149	0.653613	0.176915	0.921371	0.420354	0.738358	0.743751
0.853785	0.67188	0.0563546	0.550083	0.791071	0.542388	0.907435
0.563837	0.707492	0.677421	0.731971	0.365806	0.840164	0.9216
0.606171	0.571456	0.7492	0.612367	0.814389	0.699406	0.848414
0.765285	0.704315	0.57308	0.748385	0.841075	0.792638	0.866372
0.566697	0.790617	0.803327	0.873573	0.677211	0.70225	0.767056
0.585012	0.588056	0.715724	0.47882	0.700128	0.791134	0.752203
0.842954	0.534676	0.289815	0.837603	0.631186	0.750293	0.826658
0.545969	0.514163	0.57535	0.56643	0.828075	0.530329	0.755459
0.591926	0.461654	0.632564	0.356079	0.834508	0.761948	0.92259
0.948008	0.54771	0.396916	0.371004	0.774843	0.645639	0.817323
0.817064	0.76728	0.754887	0.805312	0.758387	0.447083	0.867161
0.900947	0.824192	0.0706656	0.55539	0.459829	0.851283	0.71337
0.876872	0.824746	0.898879	0.499828	0.456663	0.832673	0.764628
0.695657	0.846779	0.360402	0.450565	0.206922	0.61045	0.930213
0.835861	0.525752	0.748782	0.687171	0.697832	0.696152	0.867355
0.869407	0.797532	0.379806	0.63305	0.769136	0.641429	0.887348
0.683508	0.526973	0.280386	0.507957	0.794719	0.785481	0.890244
0.454481	0.666971	0.368157	0.394927	0.718538	0.649308	0.873974
0.804821	-0.148758	0.322583	0.0123854	0.858607	0.514699	0.755389
	0.69411	0.420672	0.794233	0.725964	0.500214	0.755135
	0.790224	0.295557	0.807612	0.816635	0.793039	0.744969
	0.78995	0.483508	0.728074	0.683435	0.518311	0.814891
	0.781169	0.217174	0.726078	0.756078	0.838792	0.889525
	0.709054	0.827831	0.781497	0.681104	0.800805	0.878241
	0.61642	0.490555	0.675523	0.353829	0.703726	0.785938
	0.680311	0.813569	0.471211	0.384898	0.709868	0.743787
	0.771532	0.77426	0.489195	0.663625	0.724411	0.900515
	0.478678	0.574372	0.630384	0.821405	0.820504	0.900275
	0.754436	0.221094	0.749276	0.768823	0.675043	0.8321
	0.625484	0.689147	0.47916	0.68456	0.791697	0.914013
	0.731226	0.389293	0.679199	0.824329	0.719301	0.770052
	0.777515	0.740575	0.705149	0.54007	0.288184	0.841936
	0.664957	0.747311	0.699851	0.860777	0.635052	0.86471
	0.716486	0.178561	0.688811	0.754282	0.779982	0.873312
	0.477457	0.644004	0.726909	0.650659	0.512698	0.798705
	0.673825	0.833778	0.791017	0.47861	0.784258	0.719511
	0.569368	0.307065	0.473287	0.489847	0.918314	0.924153
	0.700499	0.232387	0.757534	0.908834	0.796144	0.798618
	0.560606	0.369627	0.89614	0.757365	0.822645	0.824852
	0.555264	0.350874	0.430353	0.23213	0.684073	0.818606
	0.744611	0.642997	0.670781	0.791436	0.718291	0.73202
	0.66886	-0.22694	0.873921	0.122996	0.679009	0.474619
	0.782778	0.231337	0.748284	0.718009	0.66406	0.88092
	0.508413	0.563449	0.826073	0.775241	0.263126	0.885413
	0.648835	0.243212	0.730322	0.918479	0.646526	0.851203
	0.687281	0.637227	0.840569	0.789465	0.71194	0.865473
	0.800925	0.598701	0.556303	0.79017	0.590472	0.420532
	0.686945	0.59258	0.651683	0.42543	0.446008	0.790644
	0.813569	0.512114	0.75274	0.700617	0.785435	0.878149
	0.695183	0.315841	0.587275	0.761719	0.848907	0.846625
	0.633001	0.737853	0.817575	0.840298	0.705629	0.794547
	0.665661	0.409746	0.787161	0.808664	0.8039	0.820823
	0.660444	0.304044	0.598434	0.80139	0.765791	0.87488
	0.704376	0.203202	0.611142	0.784308	0.585218	0.765945
	0.408223	0.704976	0.655255	0.586208	0.718475	0.798198
	0.243232	0.733623	0.674474	0.782946	0.846621	0.834011
	0.584434	0.543968	0.83713	0.838837	0.787032	0.826312
	0.604965	0.348612	0.795203	0.855688	0.619031	0.694928
	0.834973	0.656186	0.678782	0.786721	0.880485	0.829505
	0.827464	0.697612	0.57424	0.885805	0.507945	0.697072
	0.729502	0.569051	0.596597	0.48636	0.588746	0.768887
	0.2669	0.595414	0.608388	0.788517	0.552406	0.852477
	0.732312	0.531357	0.292198	0.675715	0.699452	0.877475
	0.661374	0.115436	0.401275	0.860021	0.659534	0.78594
	0.567424	0.461647	0.413015	0.858245	0.812344	0.756342
	0.821718	-0.199994	0.794224	0.605915	0.659541	0.82482
	0.768281	0.281942	0.836886	0.720844	0.561757	0.897309
	0.626925	0.61583	0.751434	-0.0790973	0.776536	0.853727
	0.875691	0.306031	0.582246	0.716029	0.788211	0.491503
	0.552812	0.42834	0.588558	0.76562	0.788508	0.895079
	0.718044	0.760971	0.729688	0.76122	0.515386	0.840195
	0.652644	0.407387	0.694392	0.81258	0.810997	0.795863
	0.454217	0.712182	0.849713	0.762493	0.770542	0.770792
	0.58299	0.667441	0.690584	0.464501	0.209624	0.894229
	0.491963	0.388388	0.69126	0.70733	0.832525	0.861875
	0.521431	0.351025	0.74023	0.846263	0.76846	0.876448
	0.794033	0.0155867	0.778772	0.695136	0.725921	0.869496
	0.474233	0.499523	0.650846	0.700198	0.784133	0.73153
	0.585481	0.180119	0.743725	0.844504	0.870748	0.855856
	0.252957	0.46291	0.904	0.858249	0.535145	0.778547
	0.770859	0.356236	0.598859	0.696644	0.614385	0.834671
	0.723149	0.484803	0.698947	0.762601	0.734842	0.853589
	0.822722	0.558938	0.393552	0.62916	0.762271	0.203267
	0.812716	0.413889	0.868897	0.820553	0.890824	0.757381
	0.820435	0.524751	0.773488	0.699855	0.682609	0.791336
	0.611195	0.807389	0.705121	0.803787	0.822358	0.872855
	0.625421	0.244399	0.874501	0.455639	0.726109	0.707111
	0.636649	0.716748	0.784702	0.632039	0.637949	0.742659
	0.786759	0.265928	0.585264	0.777328	0.667888	0.786756
	0.694199	0.606246	0.637911	0.69077	0.822439	0.817441
	0.356122	0.82775	0.504316	0.726415	0.799215	0.823811
	0.662966	0.533967	0.596658	0.831977	0.613345	0.768205
	0.664626	0.628537	0.634242	-0.260212	0.748251	0.89801
	0.480235	0.555792	0.751237	0.724413	0.613951	0.670381
	0.411458	0.521444	0.486764	0.657981	0.320182	0.820281
	0.757519	0.66553	0.438783	0.802561	0.780756	0.921636
	0.716839	0.445041	0.379506	0.00114239	0.812396	0.753361
	0.75025	0.108686	0.744008	0.544447	0.716057	0.871136
	0.692207	0.660232	0.466444	0.701774	0.840557	0.843306
	0.863144	0.561191	0.85155	0.86022	0.923883	0.902229
	0.745888	0.506436	0.656634	0.762845	0.745847	0.885766
	0.227743	0.18979	0.651905	0.579914	0.869538	0.682603
	0.19065	0.421532	0.602967	-0.452748	0.73973	0.89292
	0.834525	0.618917	0.360923	0.732056	0.785847	0.863396
	0.718443	0.359835	0.310288	0.690087	0.628517	0.795908
	0.670792	0.397963	0.497316	0.780922	0.53418	0.803776
	0.735699	0.517107	0.820779	0.672294	0.670873	0.847121
	0.524864	0.773431	0.208274	0.730018	0.618329	0.765655
	0.189199	-0.359346	0.761899	0.756272	0.87717	0.850794
	0.820686	0.315412	0.67561	0.823757	0.778669	0.836227
	0.720848	0.35361	0.83075	0.563077	0.694376	0.862538
	0.505389	0.641029	0.440349	0.815627	0.859946	0.783301
	0.780002	0.402366	0.631068	0.893565	0.646685	0.612326
	0.680916	0.478046	0.239179	0.404013	0.758958	0.813684
	0.800358	0.239215	0.746218	0.667698	0.719178	0.896388
	0.634063	0.605363	0.856507	0.79746	0.762957	0.671071
	0.760601	0.307479	0.65091	0.571992	0.818178	0.74268
	0.722038	0.626171	0.609692	0.76738	0.824479	0.670579
	0.39901	0.334319	0.662103	0.779888	0.849293	0.766982
	0.784428	0.593167	0.590167	0.636715	0.565076	0.70546
	0.473498	0.84131	0.632921	0.814799	0.813499	0.857726
	0.663636	0.42722	0.8757	0.77006	0.625932	0.895562
	0.51227	0.57853	0.615181	0.929517	0.785621	0.807792
	0.463906	0.453597	0.651001	0.816846	0.685468	0.824165
	0.407164	0.49475	0.883104	0.439219	0.516608	0.845748
	0.693478	0.474049	0.705097	-0.20584	0.692655	0.81394
	0.7432	0.832978	0.807203	0.891936	0.825193	0.753871
	0.592779	0.512955	0.814782	0.674137	0.910484	0.687596
	0.623132	0.0594633	0.708287	0.79755	0.789018	0.907921
	0.533874	0.542999	0.702589	0.693732	0.741248	0.620847
	0.652823	-0.0147537	0.678909	0.829293	0.642128	0.755726
	0.839693	0.705803	0.727641	0.63484	0.73675	0.824574
	0.746684	0.494376	0.679763	0.816818	0.773663	0.895615
	0.666386	0.613447	0.688518	0.753345	0.679901	0.517291
	0.453866	0.618773	0.81483	0.767977	0.847715	0.833601
	0.796468	0.678198	0.792963	0.812512	0.715501	0.896921
	0.809684	0.447338	0.825835	0.65028	0.514876	0.895779
	0.673271	0.195735	0.839255	0.468694	0.798998	0.873644
	0.690368	0.506667	0.375695	0.837939	0.722679	0.787521
	0.72249	0.68032	0.464127	0.389233	0.718121	0.722552
	0.65689	0.593965	0.807516	0.731687	0.795563	0.73564
	0.550363	0.418204	0.739638	0.674934	0.514864	0.862203
	0.724112	0.607738	0.504253	0.870109	0.638655	0.723197
	0.581673	0.578591	0.553748	0.878907	0.591265	0.827519
	0.660424	0.6214	0.291372	0.864373	0.726694	0.890704
	0.720956	0.252962	0.750422	0.635815	0.835999	0.602493
	0.543316	0.446648	0.790804	0.757452	0.71845	0.911896
	0.514211	0.428441	0.53669	0.880094	0.745725	0.288086
	0.514834	0.312915	0.537289	0.887901	0.711613	0.75282
	0.81222	0.510263	0.732768	0.743051	0.682858	0.827703
	0.792289	0.705637	0.709849	0.797007	0.841115	0.802773
	0.625656	0.682543	0.632646	0.820453	0.683007	0.936655
	0.601915	0.866923	0.626019	0.852168	0.799956	0.822566
	0.720096	0.475339	0.887286	0.847042	0.697654	0.739349
	0.883613	0.538918	0.792473	0.76762	0.533502	0.852838
	0.900201	0.730012	0.652973	0.679703	0.683435	0.865953
	0.861681	0.584837	0.712921	0.839483	0.6118	0.80518
	0.549383	0.691164	0.751906	0.844873	0.535784	0.747675
	0.628845	0.711523	0.740677	0.651927	0.360331	0.918355
	0.908625	0.226793	0.826595	0.347505	0.608541	0.805003
	0.857881	0.875298	0.326992	0.67422	0.766343	0.791811
	0.643645	0.339812	0.722521	0.72571	0.44259	0.826537
	0.689487	0.576017	0.661634	-0.170225	0.724658	0.894705
	0.633053	0.2616	0.701808	0.367192	0.830691	0.930242
	0.583018	0.76284	0.462167	0.686824	0.627581	0.861061
	0.791979	0.171802	0.763722	0.797786	0.936997	0.874093
	0.623268	0.000575162	0.626015	0.742207	0.705523	0.876478
	0.816038	0.470027	0.518643	0.883604	0.72076	0.923206
	0.659105	0.664897	0.605256	-0.253395	0.349145	0.745853
	0.499362	0.29639	0.679359	0.551074	0.345129	0.73652
	0.672144	0.874392	0.815797	0.83986	0.866625	0.90483
	0.810954	0.489223	0.612949	0.866074	0.493872	0.85327
	0.832859	0.398628	0.558082	0.705221	0.832177	0.943014
	0.713873	0.238727	0.574731	0.79317	0.758281	0.822529
	0.407127	0.674772	0.65312	-0.356074	0.884674	0.881305
	0.854969	0.727289	0.86959	-0.2742	0.799467	0.828903
	0.77975	0.611171	0.806819	0.745152	0.828864	0.939135
	0.738114	0.521194	0.665612	0.940734	0.825771	0.751612
	0.743757	0.742658	-0.0667795	0.764885	0.841284	0.89099
	0.441866	0.319014	0.863692	0.869454	0.899077	0.811868
	0.666467	0.446913	0.241035	0.882198	0.792968	0.697498
	0.753351	0.341607	0.451795	0.840288	0.756673	0.876798
	0.781968	0.573208	0.566024	0.690307	0.85024	0.933851
	0.613727	0.749361	0.699374	0.830069	0.625592	0.950345
	0.402371	0.399221	0.528065	0.74453	0.860785	0.883713
	0.475105	0.503169	0.753076	0.886201	0.779622	0.840517
	-0.248706	0.560852	0.642146	0.859932	0.518939	0.908054
	0.571591	0.495512	0.289878	0.749266	0.659793	0.843004
	0.410667	0.572784	0.485809	0.80153	0.810712	0.892931
	0.546964	-0.129557	0.382732	0.637948	0.80322	0.952359
	0.628297	0.547181	0.706277	0.701569	0.52152	0.864718
	0.677934	0.367264	0.751762	0.831656	0.77555	0.852219
	0.731002	0.286172	0.728873	0.639876	0.448739	0.743262
	0.858417	0.604416	0.487898	0.619658	0.61873	0.850149
	0.769858	0.148756	0.558232	0.896867	0.667721	0.842338
	0.66314	0.335834	0.435406	0.908592	0.868893	0.83145
	0.925147	0.59265	0.581318	0.799492	0.593892	0.780775
	0.494053	0.360821	0.609373	0.78372	0.685889	0.894781
	0.738291	-0.166788	0.77247	0.811879	0.743839	0.665474
	0.91647	0.65274	0.659893	0.624921	0.84613	0.870186
	0.493023	0.307709	0.612701	0.821349	0.763394	0.355147
	0.737677	0.528327	0.570469	0.771682	0.540966	0.945105
	0.653687	0.392758	0.733746	0.67353	0.579687	0.918505
	0.843049	0.561528	0.318158	0.592711	0.761424	0.920585
	0.824883	0.0168816	0.542628	0.665003	0.481517	0.928445
	0.415148	0.795737	0.733839	0.830574	0.455335	0.902236
	0.737316	0.362751	0.511207	0.789165	0.632806	0.934318
	0.606715	0.57307	0.532426	0.702853	0.470005	0.858956
	0.704513	0.363648	0.619108	0.817965	0.736461	0.846199
	0.763652	0.386067	0.729457	0.775103	0.725821	0.816893
	0.321815	0.338148	0.76377	0.0945187	0.747998	0.763474
	0.477179	0.670974	0.654423	0.728432	0.638224	0.771566
	0.79553	0.516919	0.681105	0.803581	0.818535	0.846399
	0.589848	0.653966	0.698676	0.391086	0.656872	0.745597
	0.790546	0.330822	0.734053	0.439685	0.701985	0.906199
	0.698658	0.39449	0.642687	0.682396	0.441737	0.880786
	0.737469	0.569057	0.626409	0.914676	0.829772	0.896984
	0.771149	0.581061	0.62679	0.873606	0.424293	0.775024
	0.849704	0.351958	0.645101	0.778488	0.685759	0.896673
	0.282943	0.786405	0.858898	0.543403	0.479583	0.846156
	0.860715	0.864843	-0.271937	0.192126	0.695037	0.864668
	0.695328	0.739862	0.763314	0.693418	0.762755	0.882387
	0.441538	0.261589	0.359991	0.772175	0.659122	0.775739
	0.552525	0.624914	0.813533	0.728279	0.696465	0.904905
	0.614066	-0.357963	0.658494	0.865121	0.838588	0.878863
	0.651677	0.443524	0.778097	0.437377	0.767444	0.812297
	0.524823	0.690961	0.822953	0.794125	0.892717	0.840301
	0.754518	0.690262	0.60831	0.442853	0.532859	0.889443
	0.812343	0.629845	0.625958	0.786077	0.703911	0.806146
	0.870059	0.29969	0.548512	0.260411	0.736015	0.861813
	0.383508	0.608779	0.779603	0.679651	0.826732	0.869849
	0.409084	0.506702	0.805722	0.778114	0.813297	0.867859
	0.795514	0.395364	0.762861	0.811916	0.20762	0.79213
	0.659392	0.431549	0.626861	0.943784	0.624319	0.840529
	0.674309	0.517804	0.741416	0.878973	0.600529	0.765586
	0.661957	0.142421	0.801742	0.695181	0.188388	0.769729
	0.602293	0.354822	0.619594	0.476952	0.700261	0.846575
	0.577852	0.327437	0.516334	0.798956	0.655591	0.828474
	0.778751	0.66315	0.742331	0.717993	0.657988	0.837639
	0.757476	0.207797	0.438516	0.628807	0.850158	0.702392
	0.627817	0.609728	0.401705	0.665358	0.668526	0.68704
	0.905845	0.877409	0.4757	0.699492	0.709956	0.855473
	0.846533	0.342528	0.667039	0.716552	0.533464	0.609202
	0.772961	0.669861	0.557847	0.86002	0.669928	0.837207
	0.772636	0.712449	0.751549	0.90708	0.625115	0.669904
	0.775492	0.382238	0.816371	0.744533	0.758604	0.830813
	0.680124	0.796343	0.777865	0.714999	0.742425	0.641524
	0.69237	0.676264	0.689987	0.672235	0.806204	0.795498
	0.708627	0.537992	0.532897	0.68476	0.733131	0.799878
	0.630015	0.498805	0.648939	0.462217	0.718084	0.311031
	0.562008	0.682539	0.716448	0.799753	0.824479	0.848605
	0.715346	0.712247	0.839104	0.489283	0.852011	0.737997
	0.787667	0.399423	0.540929	0.705557	0.672688	0.78036
	0.858601	-0.147478	0.800011	0.814652	0.726606	0.76751
	0.498045	0.192899	0.607323	0.56433	0.466184	0.886033
	0.836148	0.631459	0.706447	0.509808	0.618991	0.76551
	0.787034	0.535238	0.457572	0.71102	0.61993	0.878621
	0.641451	0.622114	0.794769	0.835462	0.801414	0.689422
	0.848475	-0.241394	0.798762	0.344419	0.373703	0.622733
	0.481245	0.668034	0.759752	0.466335	0.537329	0.876245
	0.428476	0.444697	0.734443	0.757608	0.698335	0.807996
	0.824156	0.344955	0.785374	0.666341	0.676796	0.756728
	0.652556	0.65554	0.794273	0.601043	0.765369	0.891617
	0.50589	0.782558	0.835436	0.676963	0.562631	0.728688
	0.8763	0.546095	0.519876	0.075377	0.739778	0.896666
	0.828316	0.505372	0.738749	0.548801	0.656447	0.79512
	0.831864	0.0370777	0.686523	0.666023	0.861969	0.858842
	0.686539	0.703353	0.755769	0.798518	0.651315	0.835146
	0.725646	0.603701	0.854427	0.712528	0.668159	0.700679
	0.729915	0.705629	0.571085	0.868575	0.761457	0.872337
	0.715485	0.191483	0.4723	0.846859	0.825451	0.849763
	0.881386	0.570643	0.573665	0.860777	0.541042	0.732601
	0.857647	0.734386	0.795721	0.650622	0.718619	0.771905
	0.680863	0.264124	0.0231912	0.459142	0.616189	0.795667
	0.578632	0.639931	0.267805	0.57868	0.551459	0.793817
	0.764019	0.62048	0.825432	0.585886	0.675863	0.784275
	0.627529	0.312486	0.852306	0.807895	0.714061	0.843112
	0.754789	0.113405	0.822801	0.795402	0.740849	0.79633
	0.680917	0.761418	0.791518	0.787426	0.790443	0.867099
	0.716792	0.433159	0.769509	0.871431	0.320247	0.713875
	0.594805	0.675082	0.547221	0.86458	0.747803	0.75627
	0.819416	0.478258	0.586479	0.789603	0.744768	0.925075
	0.786411	0.553682	0.492099	0.824718	0.797605	0.704973
	0.77939	0.509648	0.667754	0.775491	0.75877	0.839841
	0.530058	0.285274	0.6882	0.846553	0.629038	0.606522
	0.599101	0.342299	0.211261	0.697849	0.896246	0.837438
	0.892015	0.785592	0.783288	0.654662	0.87104	0.784888
	0.763582	0.397578	0.382358	0.773156	0.544667	0.742854
	0.70922	0.29644	0.79027	0.443521	0.680825	0.910573
	0.718609	0.298879	0.746363	0.472205	0.612327	0.92077
	0.881717	0.522478	0.7671	0.849366	0.665876	0.776515
	0.614643	0.278716	0.836374	0.653695	0.724827	0.389114
	0.782284	0.477008	0.673882	0.908316	0.698187	0.889258
	0.872602	0.352894	0.582991	0.90138	0.744258	0.89714
	0.816785	0.481085	0.744876	0.9093	0.844748	0.786809
	0.79636	0.82041	0.780666	0.695462	0.774272	0.69284
	0.709154	-0.0534666	0.587808	0.837008	0.680413	0.84975
	0.679024	0.505088	0.447692	0.233018	0.732924	0.871926
	0.834383	0.681554	0.723881	0.670973	0.860505	0.770779
	0.798886	0.676632	0.772459	0.537396	0.745474	0.743402
	0.724244	0.522135	0.36238	0.919415	0.766307	0.819924
	0.752962	0.0800292	0.667552	0.904542	0.786358	0.583212
	0.53919	0.435577	0.734796	0.69527	0.694919	0.884866
	0.656145	0.545695	0.727673	0.841654	0.783802	0.778031
	0.753302	0.50612	0.697623	0.494812	0.808345	0.785756
	0.778079	0.582665	0.703558	0.445936	0.538519	0.839372
	0.746958	0.272669	0.68291	0.878536	0.750508	0.796963
	0.539316	-0.103241	0.9064	0.732148	0.780093	0.878635
	0.88398	0.437093	0.568134	0.698659	0.484788	0.754348
	0.721477	0.492452	0.77576	0.878188	0.47469	0.889726
	0.639782	0.640813	0.841204	0.675244	0.587367	0.777368
	0.789245	0.532023	0.491206	0.757779	0.816101	0.78675
	0.70028	0.624418	0.718213	0.861253	0.80823	0.667515
	0.4922	0.664734	0.57752	0.824755	0.762209	0.799608
	0.744184	0.0417962	0.713373	0.808482	0.689907	0.818865
	0.784221	0.329907	0.515629	0.842176	0.845357	0.816352
	0.498741	0.764957	0.755485	0.716056	0.872708	0.57055
	0.230219	-0.346316	0.744059	0.762478	0.657778	0.886577
	0.803792	0.399893	0.8009	0.713869	0.638779	0.858606
	0.69474	0.0123061	0.590285	0.821257	0.604489	0.89586
	0.743771	0.482638	0.639387	0.75636	0.713618	0.876228
	0.47699	0.673801	0.852726	0.880189	0.478617	0.768331
	0.408172	0.376192	0.638443	0.912695	0.724421	0.840452
	0.663764	-0.379671	0.610878	0.579178	0.677507	0.902415
	0.765487	0.488178	0.712058	0.773195		0.729819
	0.738395	0.133944	0.767581	0.896994		0.839365
	0.517597	0.837038	0.845683	0.816231		0.792627
	0.6086	0.573102	0.692302	0.575725		0.799046
	0.580189	0.276596	0.730547	0.564361		0.915833
	0.675305	0.497451	0.720202	0.895522		0.679044
	0.517812	0.153374	0.809347	0.838073		0.7492
	0.619973	0.569416	0.625097	0.891189		0.790321
	0.745192	0.243546	0.789985	0.758901		0.899051
	0.675374	0.66109	0.736914	0.884868		0.793659
	0.701896	0.303149	0.783117	0.802402		0.884579
	0.650571	0.579262	0.669923	0.912476		0.624955
	0.570677	0.721087	0.7968	0.734853		0.897545
	0.526335	0.302586	0.835058	0.77141		0.798733
	0.602085	0.782462	0.695256	0.822364		0.895573
	0.654687	0.185455	0.919148	0.786166		0.897185
	0.571322	0.562896	0.811952	0.871379		0.509485
	0.534274	-0.322264	0.83304	0.873773		0.721235
	0.721959	0.184211	0.786672	0.918302		0.748476
	0.801597	0.0815712	0.73079	0.451797		0.822062
	0.505518	0.454918	0.797856	0.79023		0.92781
	0.731609	0.626381	0.569777	0.889393		0.809444
	0.690265	0.756647	0.100691	0.834642		0.855718
	0.717491	0.656245	0.699908	0.700352		0.757341
	0.606004	0.375362	0.701191	0.818368		0.794156
	0.654556	-0.0407555	0.198625	0.828525		0.595161
	0.544234	0.138237	0.63673	0.90236		0.845955
	0.762647	0.48931	0.714774	0.707802		0.856139
	0.550924	0.390565	0.679154	0.562243		0.893816
	0.653013	0.31646	0.851311	0.80771		0.868595
	0.496551	0.367917	0.818442	0.814762		0.770797
	0.567703	0.764476	0.787321	0.788945		0.789134
	0.713046	0.601943	0.618404	0.832869		0.857424
	0.732311	0.697316	0.707768	0.662847		0.868841
	0.585869	0.198979	0.716029	0.883471		0.747725
	0.738582	0.751436	0.754301	0.816002		0.749928
	0.678368	0.13801	0.634761	0.800453		0.816676
	0.697991	0.637712	0.734782	0.874076		0.857839
	0.713074	0.249573	0.573379	0.504223		0.819172
	0.733125	0.389964	0.80157	0.304546		0.901285
	0.541137	0.352316	0.733586	0.524112		0.785254
	0.558767	0.280941	0.831754	0.816541		0.781433
	0.684547	0.829831	0.843103	0.836018		0.911841
	0.666058	0.61878	0.741925	0.752866		0.806506
	0.759294	0.481526	0.767348	0.901965		0.61867
	0.565551	0.643031	0.766825	0.750304		0.86669
	0.55413	0.787482	0.758202	0.565382		0.87954
	0.733588	0.273198	0.715109	0.632616		0.848918
	0.815415	0.60568	0.89015	0.549788		0.713666
	0.641024	0.144936	0.802191	0.656131		0.885597
	0.758956	0.738804	0.839518	0.549988		0.828261
	0.748802	0.0698178	0.738618	0.591936		0.888131
	0.598427	0.553678	0.803797	0.546709		0.911113
	0.643411	0.147757	0.85757	0.617728		0.900096
	0.55242	0.372189	0.589136	0.840951		0.760619
	0.672766	0.414656	0.878363	0.769836		0.840551
	0.63274	0.465622	0.687714	0.797471		0.779213
	0.650328	0.628385	0.690563	0.743147		0.887044
	0.157442	0.383409	0.793784	0.75019		0.584931
[truncated: 163 more rows]

## Sheet: Fig 5c
YAP1
siNT	siYAP1		Table Analyzed	YAP1-Data 7			CTGF								Table Analyzed	YAP1-CTGF
0.395999	-4.67865							siNT			siYAP1											Compare each cell mean with the other cell mean in that row
-0.31824	-5.62317		Column B	siYAP1			0	-0.19729	0.301945	-0.10465	-0.85047	-1.01328	-0.81269		Two-way RM ANOVA	Matching: Across row
-0.07776	-4.57652		vs.	vs.			1	2.15423	2.04115	2.0044	1.48926	1.02967	1.15647		Assume sphericity?	Yes						Number of families	1
			Column A	siNT			3	2.71514	2.38404	2.13964	2.2098	1.64328	1.80151		Alpha	0.05						Number of comparisons per family	3
																						Alpha	0.05
			Paired t test												Source of Variation	% of total variation	P value	P value summary	Significant?
			P value	0.0023											YODA x siRNA	0.4482	0.2602	ns	No			Šídák's multiple comparisons test	Mean Diff.	95.00% CI of diff.	Below threshold?	Summary	Adjusted P Value
			P value summary	**											YODA	87.32	<0.0001	****	Yes
			Significantly different (P < 0.05)?	Yes											siRNA	9.827	0.0001	***	Yes			siNT - siYAP1
			One- or two-tailed P value?	Two-tailed											passage	1.615	0.2032	ns	No			0	0.8921	0.3969 to 1.387	Yes	**	0.0032
			t, df	t=20.69, df=2																		1	0.8415	0.3462 to 1.337	Yes	**	0.0043
			Number of pairs	3											ANOVA table	SS	DF	MS	F (DFn, DFd)	P value		3	0.5281	0.03282 to 1.023	Yes	*	0.0384
															YODA x siRNA	0.1167	2	0.05833	F (2, 6) = 1.699	P=0.2602
			How big is the difference?												YODA	22.73	2	11.36	F (2, 6) = 162.2	P<0.0001
			Mean of differences (B - A)	-4.959											siRNA	2.558	1	2.558	F (1, 6) = 74.51	P=0.0001		Test details	Mean 1	Mean 2	Mean Diff.	SE of diff.	N1	N2	t	DF
			SD of differences	0.4152											passage	0.4204	6	0.07007	F (6, 6) = 2.041	P=0.2032
			SEM of differences	0.2397											Residual	0.206	6	0.03433				siNT - siYAP1
			95% confidence interval	-5.991 to -3.928																		0	1.667e-06	-0.8921	0.8921	0.1513	3	3	5.897	6
			R squared (partial eta squared)	0.9953											Difference between column means							1	2.067	1.225	0.8415	0.1513	3	3	5.562	6
															Mean of siNT	1.493						3	2.413	1.885	0.5281	0.1513	3	3	3.491	6
			How effective was the pairing?												Mean of siYAP1	0.7393
			Correlation coefficient (r)	0.6977											Difference between means	0.7539
			P value (one tailed)	0.2542											SE of difference	0.08734
			P value summary	ns											95% CI of difference	0.5402 to 0.9676
			Was the pairing significantly effective?	No
															Data summary
															Number of columns (siRNA)	2
															Number of rows (YODA)	3
															Number of subjects (passage)	9
															Number of missing values	0
							SERPINE1
								siNT			siYAP1				Table Analyzed	YAP1-SERPINE						Compare each cell mean with the other cell mean in that row
							0	0.525684	-0.26446	-0.26123	-2.1534	-1.88506	-1.84661
							1	2.80335	2.60465	2.89914	1.09486	-0.17895	0.754589		Two-way RM ANOVA	Matching: Across row						Number of families	1
							3	3.99383	3.47511	3.82829	2.98385	1.8937	2.58331		Assume sphericity?	Yes						Number of comparisons per family	3
															Alpha	0.05						Alpha	0.05
															Source of Variation	% of total variation	P value	P value summary	Significant?			Šídák's multiple comparisons test	Mean Diff.	95.00% CI of diff.	Below threshold?	Summary	Adjusted P Value
															YODA x siRNA	1.005	0.1413	ns	No
															YODA	74.61	<0.0001	****	Yes			siNT - siYAP1
															siRNA	21.33	<0.0001	****	Yes			0	1.962	1.010 to 2.914	Yes	**	0.0016
															passage	1.97	0.2457	ns	No			1	2.212	1.260 to 3.164	Yes	***	0.0008
																						3	1.279	0.3267 to 2.231	Yes	*	0.0137
															ANOVA table	SS	DF	MS	F (DFn, DFd)	P value
															YODA x siRNA	0.7002	2	0.3501	F (2, 6) = 2.760	P=0.1413
															YODA	52	2	26	F (2, 6) = 113.6	P<0.0001		Test details	Mean 1	Mean 2	Mean Diff.	SE of diff.	N1	N2	t	DF
															siRNA	14.87	1	14.87	F (1, 6) = 117.2	P<0.0001
															passage	1.373	6	0.2288	F (6, 6) = 1.804	P=0.2457		siNT - siYAP1
															Residual	0.7612	6	0.1269				0	-2e-06	-1.962	1.962	0.2908	3	3	6.745	6
																						1	2.769	0.5568	2.212	0.2908	3	3	7.607	6
															Difference between column means							3	3.766	2.487	1.279	0.2908	3	3	4.397	6
															Mean of siNT	2.178
															Mean of siYAP1	0.3607
															Difference between means	1.818
															SE of difference	0.1679
															95% CI of difference	1.407 to 2.228
															Data summary
															Number of columns (siRNA)	2
															Number of rows (YODA)	3
															Number of subjects (passage)	9
															Number of missing values	0
TEAD4
siNT	siTEAD4						CTGF
0.384089	-6.58778		Table Analyzed	TEAD4-Data 7				siNT			siTEAD4				Table Analyzed	TEAD4-CTGF						Compare each cell mean with the other cell mean in that row
0.024916	-6.89336						0	-0.3683	-0.18003	0.548326	-0.30183	-0.47467	0.17919
-0.40901	-7.79306		Column B	siTEAD4			1	2.21431	2.23042	2.70014	1.06682	1.60313	1.95033		Two-way RM ANOVA	Matching: Across row						Number of families	1
			vs.	vs.			3	2.62907	2.23312	2.74956	2.10039	1.92139	2.53758		Assume sphericity?	Yes						Number of comparisons per family	3
			Column A	siNT											Alpha	0.05						Alpha	0.05
			Paired t test												Source of Variation	% of total variation	P value	P value summary	Significant?			Šídák's multiple comparisons test	Mean Diff.	95.00% CI of diff.	Below threshold?	Summary	Adjusted P Value
			P value	0.0004											YODA x siRNA	1.42	0.0308	*	Yes
			P value summary	***											YODA	87.83	0.0003	***	Yes			siNT - siTEAD4
			Significantly different (P < 0.05)?	Yes											siRNA	4.062	0.0009	***	Yes			0	0.1991	-0.2298 to 0.6280	No	ns	0.4474
			One- or two-tailed P value?	Two-tailed											passage	6.04	0.0078	**	Yes			1	0.8415	0.4126 to 1.270	Yes	**	0.002
			t, df	t=48.19, df=2																		3	0.3508	-0.07810 to 0.7797	No	ns	0.106
			Number of pairs	3											ANOVA table	SS	DF	MS	F (DFn, DFd)	P value
															YODA x siRNA	0.3383	2	0.1691	F (2, 6) = 6.570	P=0.0308
			How big is the difference?												YODA	20.93	2	10.46	F (2, 6) = 43.62	P=0.0003		Test details	Mean 1	Mean 2	Mean Diff.	SE of diff.	N1	N2	t	DF
			Mean of differences (B - A)	-7.091											siRNA	0.968	1	0.968	F (1, 6) = 37.60	P=0.0009
			SD of differences	0.2549											passage	1.439	6	0.2399	F (6, 6) = 9.318	P=0.0078		siNT - siTEAD4
			SEM of differences	0.1471											Residual	0.1545	6	0.02574				0	-1.333e-06	-0.1991	0.1991	0.131	3	3	1.52	6
			95% confidence interval	-7.724 to -6.458																		1	2.382	1.54	0.8415	0.131	3	3	6.424	6
			R squared (partial eta squared)	0.9991											Difference between column means							3	2.537	2.186	0.3508	0.131	3	3	2.678	6
															Mean of siNT	1.64
			How effective was the pairing?												Mean of siTEAD4	1.176
			Correlation coefficient (r)	0.9753											Difference between means	0.4638
			P value (one tailed)	0.071											SE of difference	0.07564
			P value summary	ns											95% CI of difference	0.2787 to 0.6489
			Was the pairing significantly effective?	No
															Data summary
															Number of columns (siRNA)	2
															Number of rows (YODA)	3
															Number of subjects (passage)	9
															Number of missing values	0
							SERPINE1
								siNT			siTEAD4				Table Analyzed	TEAD4-SERPINE						Compare each cell mean with the other cell mean in that row
							0	-0.5937	0.443074	0.15063	-1.00751	-0.38477	-1.02416
							1	3.03263	3.6912	3.10641	1.93195	2.831	1.89922		Two-way RM ANOVA	Matching: Across row						Number of families	1
							3	4.06741	4.24014	3.81174	3.38841	3.40698	2.94075		Assume sphericity?	Yes						Number of comparisons per family	3
															Alpha	0.05						Alpha	0.05
															Source of Variation	% of total variation	P value	P value summary	Significant?			Šídák's multiple comparisons test	Mean Diff.	95.00% CI of diff.	Below threshold?	Summary	Adjusted P Value
															YODA x siRNA	0.1101	0.4055	ns	No
															YODA	90.81	<0.0001	****	Yes			siNT - siTEAD4
															siRNA	5.91	<0.0001	****	Yes			0	0.8055	0.3335 to 1.277	Yes	**	0.0042
															passage	2.852	0.0083	**	Yes			1	1.056	0.5840 to 1.528	Yes	***	0.001
																						3	0.7944	0.3224 to 1.266	Yes	**	0.0045
															ANOVA table	SS	DF	MS	F (DFn, DFd)	P value
															YODA x siRNA	0.06568	2	0.03284	F (2, 6) = 1.053	P=0.4055
															YODA	54.19	2	27.1	F (2, 6) = 95.52	P<0.0001		Test details	Mean 1	Mean 2	Mean Diff.	SE of diff.	N1	N2	t	DF
															siRNA	3.527	1	3.527	F (1, 6) = 113.1	P<0.0001
															passage	1.702	6	0.2836	F (6, 6) = 9.097	P=0.0083		siNT - siTEAD4
															Residual	0.1871	6	0.03118				0	1.333e-06	-0.8055	0.8055	0.1442	3	3	5.587	6
																						1	3.277	2.221	1.056	0.1442	3	3	7.324	6
															Difference between column means							3	4.04	3.245	0.7944	0.1442	3	3	5.51	6
															Mean of siNT	2.439
															Mean of siTEAD4	1.554
															Difference between means	0.8853
															SE of difference	0.08324
															95% CI of difference	0.6816 to 1.089
															Data summary
															Number of columns (siRNA)	2
															Number of rows (YODA)	3
															Number of subjects (passage)	9
															Number of missing values	0
WWTR1
siNT	siWWTR1						CTGF
0.6532	-3.56138		Table Analyzed	WWTR1-Data 7				siNT			siWWTR1				Table Analyzed	WWTR1-CTGF						Compare each cell mean with the other cell mean in that row
-0.50665	-4.48615						0	-0.45843	0.432514	0.025919	-2.14357	-1.99039	-1.83504
-0.14655	-3.63326		Column B	siWWTR1			1	1.80024	2.17172	2.13497	-0.65726	-0.44856	-0.66849		Two-way RM ANOVA	Matching: Across row						Number of families	1
			vs.	vs.			3	1.98246	2.51461	2.27021	-0.18331	-0.07113	-0.09619		Assume sphericity?	Yes						Number of comparisons per family	3
			Column A	siNT											Alpha	0.05						Alpha	0.05
			Paired t test												Source of Variation	% of total variation	P value	P value summary	Significant?			Šídák's multiple comparisons test	Mean Diff.	95.00% CI of diff.	Below threshold?	Summary	Adjusted P Value
			P value	0.003											YODA x siRNA	0.7701	0.0735	ns	No
			P value summary	**											YODA	36.55	<0.0001	****	Yes			siNT - siWWTR1
			Significantly different (P < 0.05)?	Yes											siRNA	60.91	<0.0001	****	Yes			0	1.99	1.475 to 2.505	Yes	****	<0.0001
			One- or two-tailed P value?	Two-tailed											passage	1.212	0.1821	ns	No			1	2.627	2.112 to 3.142	Yes	****	<0.0001
			t, df	t=18.16, df=2																		3	2.373	1.858 to 2.887	Yes	****	<0.0001
			Number of pairs	3											ANOVA table	SS	DF	MS	F (DFn, DFd)	P value
															YODA x siRNA	0.3088	2	0.1544	F (2, 6) = 4.163	P=0.0735
			How big is the difference?												YODA	14.66	2	7.33	F (2, 6) = 90.45	P<0.0001		Test details	Mean 1	Mean 2	Mean Diff.	SE of diff.	N1	N2	t	DF
			Mean of differences (B - A)	-3.894											siRNA	24.43	1	24.43	F (1, 6) = 658.4	P<0.0001
			SD of differences	0.3715											passage	0.4862	6	0.08104	F (6, 6) = 2.185	P=0.1821		siNT - siWWTR1
			SEM of differences	0.2145											Residual	0.2226	6	0.0371				0	1e-06	-1.99	1.99	0.1573	3	3	12.65	6
			95% confidence interval	-4.816 to -2.971																		1	2.036	-0.5914	2.627	0.1573	3	3	16.71	6
			R squared (partial eta squared)	0.994											Difference between column means							3	2.256	-0.1169	2.373	0.1573	3	3	15.09	6
															Mean of siNT	1.43
			How effective was the pairing?												Mean of siWWTR1	-0.8993
			Correlation coefficient (r)	0.7844											Difference between means	2.33
			P value (one tailed)	0.213											SE of difference	0.09079
			P value summary	ns											95% CI of difference	2.108 to 2.552
			Was the pairing significantly effective?	No
															Data summary
															Number of columns (siRNA)	2
															Number of rows (YODA)	3
															Number of subjects (passage)	9
															Number of missing values	0
							SERPINE1
								siNT			siWWTR1				Table Analyzed	WWTR1-SERPINE						Compare each cell mean with the other cell mean in that row
							0	0.180747	-0.09199	-0.08876	0.758584	0.156647	0.323567
							1	3.32293	2.77712	3.07161	4.14039	3.00246	3.44625		Two-way RM ANOVA	Matching: Across row						Number of families	1
							3	4.26561	3.64758	4.00076	4.56988	4.10451	4.34324		Assume sphericity?	Yes						Number of comparisons per family	3
															Alpha	0.05						Alpha	0.05
															Source of Variation	% of total variation	P value	P value summary	Significant?			Šídák's multiple comparisons test	Mean Diff.	95.00% CI of diff.	Below threshold?	Summary	Adjusted P Value
															YODA x siRNA	0.01533	0.8293	ns	No
															YODA	96.02	<0.0001	****	Yes			siNT - siWWTR1
															siRNA	1.458	0.0009	***	Yes			0	-0.4129	-0.8037 to -0.02214	Yes	*	0.0399
															passage	2.268	0.0074	**	Yes			1	-0.4725	-0.8633 to -0.08169	Yes	*	0.0222
																						3	-0.3679	-0.7587 to 0.02290	No	ns	0.0634
															ANOVA table	SS	DF	MS	F (DFn, DFd)	P value
															YODA x siRNA	0.008257	2	0.004128	F (2, 6) = 0.1932	P=0.8293
															YODA	51.73	2	25.87	F (2, 6) = 127.0	P<0.0001		Test details	Mean 1	Mean 2	Mean Diff.	SE of diff.	N1	N2	t	DF
															siRNA	0.7854	1	0.7854	F (1, 6) = 36.75	P=0.0009
															passage	1.222	6	0.2036	F (6, 6) = 9.527	P=0.0074		siNT - siWWTR1
															Residual	0.1282	6	0.02137				0	-1e-06	0.4129	-0.4129	0.1194	3	3	3.459	6
																						1	3.057	3.53	-0.4725	0.1194	3	3	3.958	6
															Difference between column means							3	3.971	4.339	-0.3679	0.1194	3	3	3.082	6
															Mean of siNT	2.343
															Mean of siWWTR1	2.761
															Difference between means	-0.4178
															SE of difference	0.06892
															95% CI of difference	-0.5864 to -0.2491
															Data summary
															Number of columns (siRNA)	2
															Number of rows (YODA)	3
															Number of subjects (passage)	9
															Number of missing values	0
